# Supplementary material for: Super-enhancer–driven EFNA1 fuels tumor progression in cervical cancer via the FOSL2-Src/AKT/STAT3 axis
Source: J Clin Invest. 2025 Feb 18;135(8):e177599. doi: 10.1172/JCI177599 (PMC11996870; doi:10.1172/JCI177599)
Supplement: Supplemental tables 1-6 [file jci-135-177599-s011.xlsx]

## Sheet: Supplemental Table 1
Supplemental Table 1. Clinicopathological data for 9 CC patients recruited for ChIP-seq
Patient No.	Age	WHO histological diagnosis	Differentiated degree	FIGO Stages	HPV	RNA-seq	ChIP-seq
1	54	Cervical squamous carcinoma	low differentiation	IB3	HPV-52, 53, 58	Yes	Yes
2	51	Cervical squamous carcinoma	High differentiated	IB3	HPV-33	Yes	Yes
3	52	Cervical squamous carcinoma	moderate-low differentiation	IIIC	HPV-16, 18	Yes	Yes
4	60	Cervical squamous carcinoma	moderate differentiation	IIA1	HPV-16	Yes	Yes
5	50	Cervical squamous carcinoma	low differentiation	IB3	HPV-16,31	Yes	Yes
6	43	Cervical squamous carcinoma	moderate-low differentiation	IIIC	HPV-16,18	Yes	Yes
7	36	Cervical squamous carcinoma	moderate differentiation	IIIC	HPV-18, 52	Yes	Yes
8	57	Cervical squamous carcinoma	low differentiation	IIIC1	HPV-16	Yes	Yes
9	53	Cervical squamous carcinoma	High-moderate differentiation	IB1	HPV-16	Yes	Yes
CC = cervical cancer, RNA-seq = RNA sequencing, ChIP-seq = Chromatin immunoprecipitation followed by sequencing, HPV = Human Papillomavirus.
FIGO = International Federation of Gynaecology and Obstetrics.

## Sheet: Supplementary Table 2
Supplementary Table 2. List of CC-specific SEs compared to adjacent normal tissues
SE Name	Chr	Star	End	Pvalue	Fold Change (tumour vs adjacent normal tissues)	Adjusted Pvalue	Closeset Gene of SE	Gene Symbol
SE_peak_1	chr22	50524224	50564762	4.11e-05	4.46227	0.000833549	NM_138433	KLHDC7B
SE_peak_2	chr8	119203484	119210360	0.00563554	3.65507	0.0217919	NM_052886	MAL2
SE_peak_3	chr3	122295245	122327427	0.00777458	3.57397	0.02765	NM_005213	CSTA
SE_peak_4	chr3	169321579	169350696	0.0106129	3.52002	0.0347646	NM_001164000	MECOM
SE_peak_5	chr7	142783063	142813683	0.00185109	3.39519	0.00960069	NM_002770	PRSS2
SE_peak_6	chr1	201394728	201408457	0.0141917	3.39265	0.0434392	NM_005558	LAD1
SE_peak_7	chr8	123149121	123187208	0.0106129	3.38819	0.0347646	NM_032899	FAM83A
SE_peak_8	chr18	63569508	63605891	0.00777458	3.34939	0.02765	NM_001307923	SERPINB13
SE_peak_9	chr5	131250459	131322786	0.00275607	3.33846	0.0128191	NM_020240	CDC42SE2
SE_peak_10	chr1	153343231	153395556	0.00275607	3.1697	0.0128191	NM_005621	S100A12
SE_peak_11	chr6	27806596	27840398	4.11e-05	3.13469	0.000833549	NM_021968	H4C11
SE_peak_12	chr6	138086453	138109514	0.000287947	3.11613	0.00252582	NM_022121	PERP
SE_peak_13	chr1	155117742	155140693	0.00399013	3.09611	0.0168501	NM_004428	EFNA1
SE_peak_14	chr1	34778757	34786338	0.00399013	3.05638	0.0168501	NM_001005752	GJB3
SE_peak_15	chr6	45419274	45455183	0.000493624	3.05109	0.00361438	NM_001278478	RUNX2
SE_peak_16	chr1	42913652	42973912	4.11e-05	2.95996	0.000833549	NR_033967	SLC2A1-DT
SE_peak_17	chrX	46256979	46277431	0.000287947	2.89108	0.00252582	NR_110388	LINC01186
SE_peak_18	chr20	23046911	23051967	0.0141917	2.82772	0.0434392	NM_000361	THBD
SE_peak_19	chr12	52140141	52244938	0.00275607	2.78399	0.0128191	NM_001081492	KRT80
SE_peak_20	chr15	90143358	90235584	0.000164541	2.7105	0.00177	NM_020210	SEMA4B
SE_peak_21	chr12	52836937	52880438	0.00399013	2.70024	0.0168501	NM_173352	KRT78
SE_peak_22	chr8	81537921	81553379	0.0141917	2.68757	0.0434392	NM_001105281	FABP12
SE_peak_23	chr1	40373484	40405445	0.00399013	2.66642	0.0168501	NM_001198979	SMAP2
SE_peak_24	chr5	39149325	39238613	0.00185109	2.65035	0.00960069	NM_199335	FYB1
SE_peak_25	chr5	42970891	43048076	4.11e-05	2.64809	0.000833549	NR_034086	ANXA2R-OT1
SE_peak_26	chr14	105679215	105712462	0.0141917	2.62381	0.0434392	NR_046211	ELK2AP
SE_peak_27	chr20	59927550	59973327	0.0106129	2.602	0.0347646	NM_177980	CDH26
SE_peak_28	chr17	39842942	39868153	0.00275607	2.55056	0.0128191	NM_001257412	IKZF3
SE_peak_29	chr19	48613993	48661752	0.000493624	2.4911	0.00361438	NR_004401	SEC1P
SE_peak_30	chr12	12695546	12750280	0.000287947	2.45539	0.00252582	NM_001130415	APOLD1
SE_peak_31	chr8	101488554	101506302	0.0141917	2.40871	0.0434392	NM_024915	GRHL2
SE_peak_32	chr12	10358846	10436058	0.00123406	2.40775	0.00712104	NR_120430	KLRK1-AS1
SE_peak_33	chr1	181087018	181153332	8.23e-05	2.39578	0.00113786	NM_016545	IER5
SE_peak_34	chr8	29340694	29352493	0.00275607	2.39524	0.0128191	NM_057158	DUSP4
SE_peak_35	chr15	92797232	92849975	4.11e-05	2.38732	0.000833549	NR_033769	ASB9P1
SE_peak_36	chr11	119665798	119739831	0.00777458	2.38651	0.02765	NM_002855	NECTIN1
SE_peak_37	chr2	233059450	233101397	0.00399013	2.38128	0.0168501	NM_005541	INPP5D
SE_peak_38	chrX	129757558	129787510	0.00563554	2.38068	0.0217919	NM_018990	SASH3
SE_peak_39	chr19	2255668	2291277	0.00777458	2.37664	0.02765	NM_001301020	OAZ1
SE_peak_40	chr1	198597513	198696166	0.00275607	2.36928	0.0128191	NM_002838	PTPRC
SE_peak_41	chr7	50303511	50379701	0.00563554	2.34816	0.0217919	NM_001291841	IKZF1
SE_peak_42	chr7	38299468	38370426	0.0141917	2.34472	0.0434392	NR_040085	TRG-AS1
SE_peak_43	chr15	81284272	81338824	0.0141917	2.33905	0.0434392	NM_004513	IL16
SE_peak_44	chr10	27153552	27157513	0.000781571	2.33535	0.00504451	NM_001172304	MASTL
SE_peak_45	chr3	183507429	183557373	0.00399013	2.31788	0.0168501	NR_046687	KLHL6-AS1
SE_peak_46	chr21	38755559	38854346	0.00185109	2.3084	0.00960069	NM_001256295	ETS2
SE_peak_47	chr3	196498711	196538243	0.00123406	2.30172	0.00712104	NM_001077657	SMCO1
SE_peak_48	chr7	6348278	6409338	4.11e-05	2.28712	0.000833549	NM_018890	RAC1
SE_peak_49	chr1	149829983	149867588	0.000493624	2.2778	0.00361438	NR_036461	H2BC20P
SE_peak_50	chr14	22448172	22571196	0.00399013	2.26533	0.0168501	NM_001344	DAD1
SE_peak_51	chr2	230204661	230229673	0.00123406	2.26365	0.00712104	NM_080424	SP110
SE_peak_52	chr7	74522441	74528697	0.0106129	2.25645	0.0347646	NM_016328	GTF2IRD1
SE_peak_53	chr2	69628400	69652284	0.0106129	2.24115	0.0347646	NM_014911	AAK1
SE_peak_54	chr9	21964191	22010925	0.00399013	2.24062	0.0168501	NM_058195	CDKN2A
SE_peak_55	chr3	169748249	169774661	0.000493624	2.23101	0.00361438	NR_001566	TERC
SE_peak_56	chr17	31307102	31322438	0.00185109	2.21036	0.00960069	NM_006495	EVI2B
SE_peak_57	chr12	98490179	98522374	4.11e-05	2.19828	0.000833549	NR_038383	LINC02453
SE_peak_58	chr7	36775135	36796198	0.0106129	2.19352	0.0347646	NM_001177506	AOAH
SE_peak_59	chr2	201114732	201160120	0.00399013	2.18299	0.0168501	NM_001308042	CFLAR
SE_peak_60	chr6	26155188	26254455	0.000287947	2.16599	0.00252582	NM_003545	H4C5
SE_peak_61	chrX	13074489	13124591	0.00777458	2.16513	0.02765	NM_174901	FAM9C
SE_peak_62	chr11	119570783	119594510	0.0141917	2.15953	0.0434392	NM_002855	NECTIN1
SE_peak_63	chr2	181455027	181473555	0.00399013	2.15103	0.0168501	NM_000885	ITGA4
SE_peak_64	chr22	31203744	31255494	0.00777458	2.14035	0.02765	NM_005569	LIMK2
SE_peak_65	chr1	153598286	153635890	0.00777458	2.14027	0.02765	NM_020672	S100A14
SE_peak_66	chr15	92869245	92936514	0.000781571	2.13103	0.00504451	NM_001271	CHD2
SE_peak_67	chr17	75975964	76000703	0.000493624	2.13058	0.00361438	NM_007292	ACOX1
SE_peak_68	chr3	12993507	13023103	0.00777458	2.12818	0.02765	NM_014869	IQSEC1
SE_peak_69	chr11	34584436	34668679	0.00275607	2.11822	0.0128191	NM_012153	EHF
SE_peak_70	chr15	44707044	44739821	0.00275607	2.10637	0.0128191	NR_125376	LOC100419583
SE_peak_71	chr1	89257841	89312184	0.0106129	2.1012	0.0347646	NR_077244	LOC729930
SE_peak_72	chr17	41576465	41717386	0.000493624	2.09624	0.00361438	NR_033415	KRT42P
SE_peak_73	chr3	190301876	190386222	0.00563554	2.08401	0.0217919	NM_021101	CLDN1
SE_peak_74	chr9	128844962	128928487	0.00123406	2.06994	0.00712104	NM_001127244	LRRC8A
SE_peak_75	chr1	146366380	146415642	0.0141917	2.0416	0.0434392	NR_002212	NR_002212
SE_peak_76	chr9	35634390	35665716	0.00275607	2.04034	0.0128191	NM_014450	SIT1
SE_peak_77	chr2	181123549	181146841	0.00777458	2.02282	0.02765	NR_130784	LINC01934
SE_peak_78	chr19	38830362	38879299	8.23e-05	2.01902	0.00113786	NM_001005335	HNRNPL
SE_peak_79	chr6	158771994	158820767	0.000493624	2.00281	0.00361438	NR_102425	EZR-AS1
SE_peak_80	chr3	114285228	114339334	0.00275607	1.97971	0.0128191	NR_030293	MIR568
SE_peak_81	chr3	169133535	169150536	0.00777458	1.96217	0.02765	NM_005241	MECOM
SE_peak_82	chr1	209342559	209445137	0.00563554	1.96154	0.0217919	NM_001104548	NM_001104548
SE_peak_83	chr1	160621516	160686434	0.00399013	1.94301	0.0168501	NR_104399	SLAMF1
SE_peak_84	chr2	20027475	20237559	0.000493624	1.94244	0.00361438	NM_014713	LAPTM4A
SE_peak_85	chr15	72216477	72238509	4.11e-05	1.93431	0.000833549	NM_001206799	PKM
SE_peak_86	chr3	4973060	5039466	0.000493624	1.93272	0.00361438	NR_037903	BHLHE40-AS1
SE_peak_87	chr20	53575030	53661712	8.23e-05	1.93271	0.00113786	NM_006526	ZNF217
SE_peak_88	chr1	200860641	200917602	0.00399013	1.92591	0.0168501	NM_018265	INAVA
SE_peak_89	chr6	26016203	26057947	0.00275607	1.92324	0.0128191	NM_003513	H2AC4
SE_peak_90	chr14	100057497	100084418	0.000493624	1.91898	0.00361438	NM_016337	EVL
SE_peak_91	chrX	79134165	79186453	0.00777458	1.91378	0.02765	NM_032553	GPR174
SE_peak_92	chr19	35897977	35915659	0.00563554	1.90495	0.0217919	NM_003332	TYROBP
SE_peak_93	chr7	100851910	100891624	0.000164541	1.90277	0.00177	NM_001128852	SRRT
SE_peak_94	chr6	6676525	6737514	0.00399013	1.89727	0.0168501	NR_026970	LY86-AS1
SE_peak_95	chr7	76281295	76333886	0.0141917	1.88961	0.0434392	NM_001540	HSPB1
SE_peak_96	chr2	213099334	213157389	0.00563554	1.88647	0.0217919	NM_016260	IKZF2
SE_peak_97	chr11	118183032	118292247	0.000493624	1.87702	0.00361438	NM_001286570	JAML
SE_peak_98	chr1	161486858	161664468	0.00275607	1.86865	0.0128191	NM_002155	HSPA6
SE_peak_99	chr2	136204732	136256923	0.0106129	1.86544	0.0347646	NM_003467	CXCR4
SE_peak_100	chr12	71684373	71721629	8.23e-05	1.86421	0.00113786	NM_018279	TMEM19
SE_peak_101	chr3	122676702	122684395	0.0106129	1.86115	0.0347646	NM_017554	PARP14
SE_peak_102	chr19	41859228	41889402	0.0141917	1.8608	0.0434392	NM_001783	CD79A
SE_peak_103	chr11	1747987	1797356	0.000287947	1.85765	0.00252582	NM_001909	CTSD
SE_peak_104	chr2	157402969	157471543	0.0141917	1.85632	0.0434392	NM_004288	CYTIP
SE_peak_105	chr19	47093353	47115173	0.00275607	1.8526	0.0128191	NM_015168	ZC3H4
SE_peak_106	chr3	153158972	153168477	0.00563554	1.85123	0.0217919	NM_002886	RAP2B
SE_peak_107	chr16	87852306	87875277	0.0141917	1.84795	0.0434392	NM_003486	SLC7A5
SE_peak_108	chr20	48816567	48833039	0.00777458	1.84173	0.02765	NM_020820	PREX1
SE_peak_109	chr17	59746685	59859964	0.00275607	1.82724	0.0128191	NR_029493	MIR21
SE_peak_110	chr1	161064356	161098879	0.00185109	1.82379	0.00960069	NM_030916	NECTIN4
SE_peak_111	chr17	41770282	41814244	0.00275607	1.81977	0.0128191	NM_002230	JUP
SE_peak_112	chr1	8870846	8912403	0.00275607	1.8194	0.0128191	NM_001428	ENO1
SE_peak_113	chr2	226834735	226840366	0.00777458	1.81739	0.02765	NM_001167608	RHBDD1
SE_peak_114	chr8	125428953	125452014	0.00185109	1.81461	0.00960069	NM_001282985	TRIB1
SE_peak_115	chrX	153966493	153986897	0.00563554	1.81363	0.0217919	NM_003492	TMEM187
SE_peak_116	chr1	150507552	150581991	0.00185109	1.80623	0.00960069	NM_025008	ADAMTSL4
SE_peak_117	chr16	50265834	50284802	0.00777458	1.80447	0.02765	NM_001286057	ADCY7
SE_peak_118	chr1	149157283	149191376	0.0141917	1.80362	0.0434392	NM_001037675	NBPF9
SE_peak_119	chr19	14492971	14583741	0.00123406	1.8032	0.00712104	NR_038104	TECR
SE_peak_120	chr11	64225453	64252955	0.000493624	1.79874	0.00361438	NM_004470	FKBP2
SE_peak_121	chr10	11141305	11195333	0.00399013	1.79192	0.0168501	NM_001025076	CELF2
SE_peak_122	chr17	31487357	31511862	0.0106129	1.78804	0.0347646	NM_001303542	RAB11FIP4
SE_peak_123	chr1	234582415	234632283	0.00275607	1.77419	0.0128191	NM_182972	IRF2BP2
SE_peak_124	chr5	119255380	119369867	0.00275607	1.77085	0.0128191	NM_001077654	TNFAIP8
SE_peak_125	chr10	1035192	1064267	0.00563554	1.76513	0.0217919	NM_004508	IDI1
SE_peak_126	chr2	196137583	196212183	0.00777458	1.75077	0.02765	NM_004226	STK17B
SE_peak_127	chr16	10865850	10897621	0.00777458	1.74029	0.02765	NR_104444	CIITA
SE_peak_128	chr11	117949328	118015635	0.00399013	1.73716	0.0168501	NM_001558	IL10RA
SE_peak_129	chr10	75166525	75297863	0.0106129	1.72967	0.0347646	NR_033675	NR_033675
SE_peak_130	chr1	153478026	153578627	0.00275607	1.72632	0.0128191	NM_002963	S100A7
SE_peak_131	chr12	92094435	92186854	0.000164541	1.72591	0.00177	NR_046159	LINC01619
SE_peak_132	chr13	40960934	41020577	0.00185109	1.72381	0.00960069	NM_001145353	ELF1
SE_peak_133	chr12	121738102	121812970	0.00275607	1.71942	0.0128191	NM_019034	RHOF
SE_peak_134	chr14	61694583	61731442	0.0106129	1.71289	0.0347646	NM_001243084	HIF1A
SE_peak_135	chr3	185927233	185962000	0.000287947	1.70705	0.00252582	NM_004593	TRA2B
SE_peak_136	chr13	74121902	74136598	0.0141917	1.69926	0.0434392	NM_007249	KLF12
SE_peak_137	chr2	39118405	39142228	0.00777458	1.69897	0.02765	NM_005633	SOS1
SE_peak_138	chr8	100409254	100528560	0.00777458	1.68097	0.02765	NR_039681	MIR4471
SE_peak_139	chr14	49851589	49913024	0.000493624	1.68057	0.00361438	NM_001663	ARF6
SE_peak_140	chr7	55498077	55574601	0.0141917	1.67349	0.0434392	NM_001284284	VOPP1
SE_peak_141	chr2	84879748	84974388	8.23e-05	1.66728	0.00113786	NM_021103	TMSB10
SE_peak_142	chr1	160538601	160585859	0.00777458	1.66322	0.02765	NM_003874	CD84
SE_peak_143	chr17	35519216	35541968	0.00777458	1.66156	0.02765	NM_001129820	SLFN14
SE_peak_144	chr1	151022624	151072060	0.000287947	1.65829	0.00252582	NM_017860	C1orf56
SE_peak_145	chr15	44661584	44687099	0.0106129	1.6495	0.0347646	NM_001145112	PATL2
SE_peak_146	chr15	63473279	63517961	0.0106129	1.64625	0.0347646	NM_006537	USP3
SE_peak_147	chr17	81508944	81520336	0.000781571	1.64503	0.00504451	NM_001614	ACTG1
SE_peak_148	chr1	149605673	149647211	0.0106129	1.64106	0.0347646	NR_111953	LINC00869
SE_peak_149	chr5	170252246	170338098	0.0141917	1.63894	0.0434392	NM_005565	LCP2
SE_peak_150	chr12	9636060	9686166	0.00399013	1.63389	0.0168501	NM_001197317	CLEC2D
SE_peak_151	chr6	2838733	2903662	0.00399013	1.62671	0.0168501	NR_039788	MIR4645
SE_peak_152	chr1	149879129	149901137	0.00185109	1.62203	0.00960069	NM_175065	H2AC21
SE_peak_153	chr16	57576817	57629384	0.0141917	1.61984	0.0434392	NM_001290143	ADGRG1
SE_peak_154	chr3	150723054	150766411	0.000781571	1.61714	0.00504451	NR_121657	LOC101928105
SE_peak_155	chr1	112605270	112628480	0.000493624	1.61397	0.00361438	NM_001308264	ST7L
SE_peak_156	chr2	70010266	70147345	0.00399013	1.60163	0.0168501	NR_033872	PCBP1-AS1
SE_peak_157	chr11	67233974	67318622	0.000493624	1.59552	0.00361438	NM_001619	GRK2
SE_peak_158	chr19	13143587	13191661	0.0106129	1.588	0.0347646	NM_004907	IER2
SE_peak_159	chr7	157271312	157320566	0.0141917	1.58292	0.0434392	NM_005494	DNAJB6
SE_peak_160	chr7	139088716	139134039	0.0106129	1.58238	0.0347646	NM_024625	ZC3HAV1
SE_peak_161	chr18	2955593	2999621	0.00563554	1.577	0.0217919	NR_026659	CHORDC1P4
SE_peak_162	chr15	74771252	74817925	0.00275607	1.57293	0.0128191	NR_039738	MIR4513
SE_peak_163	chr2	68714387	68811242	0.00777458	1.56565	0.02765	NM_014882	ARHGAP25
SE_peak_164	chr13	99255725	99387227	0.0106129	1.55566	0.0347646	NM_004951	GPR183
SE_peak_165	chr12	53345032	53392316	8.23e-05	1.54955	0.00113786	NM_001251825	SP1
SE_peak_166	chr20	32354941	32369607	0.0141917	1.54871	0.0434392	NM_015338	ASXL1
SE_peak_167	chr7	43567898	43595375	0.00185109	1.54322	0.00960069	NM_004760	STK17A
SE_peak_168	chr1	206540014	206593030	0.00777458	1.53646	0.02765	NM_182665	RASSF5
SE_peak_169	chr17	78695023	78822276	0.0106129	1.51676	0.0347646	NM_001292018	CYTH1
SE_peak_170	chrX	12946146	13029540	0.00399013	1.51393	0.0168501	NM_021109	TMSB4X
SE_peak_171	chr10	119642024	119688159	0.0141917	0.666405	0.0434392	NM_004281	BAG3
SE_peak_172	chr17	50685941	50721704	0.00777458	0.663835	0.02765	NM_052855	ANKRD40
SE_peak_173	chr15	91920842	91984194	0.00563554	0.663309	0.0217919	NM_013272	SLCO3A1
SE_peak_174	chr4	38050257	38133530	0.00123406	0.661224	0.00712104	NM_001253913	TBC1D1
SE_peak_175	chr5	95799298	95885358	0.00777458	0.661076	0.02765	NR_026936	LINC01554
SE_peak_176	chr15	85578905	85730278	0.000164541	0.658764	0.00177	NM_001270546	AKAP13
SE_peak_177	chr12	108541126	108735073	0.000781571	0.658257	0.00504451	NM_181724	TMEM119
SE_peak_178	chr14	52022366	52080888	0.00563554	0.656894	0.0217919	NM_007361	NID2
SE_peak_179	chr8	17658863	17697589	0.00777458	0.655834	0.02765	NR_036103	MIR548V
SE_peak_180	chr15	101166318	101224019	0.00777458	0.655679	0.02765	NM_014918	CHSY1
SE_peak_181	chr11	35212366	35289341	0.0106129	0.654298	0.0347646	NM_000610	CD44
SE_peak_182	chr11	18382737	18408733	0.000287947	0.65401	0.00252582	NR_036116	MIR3159
SE_peak_183	chr1	11784554	11815499	0.0106129	0.653449	0.0347646	NR_046428	CLCN6
SE_peak_184	chr9	33016509	33047837	0.00123406	0.653226	0.00712104	NM_001539	DNAJA1
SE_peak_185	chr9	114261735	114289113	0.0106129	0.652653	0.0347646	NM_000607	ORM1
SE_peak_186	chr6	111460041	111488211	0.00777458	0.651862	0.02765	NR_034110	TRAF3IP2-AS1
SE_peak_187	chr12	6526449	6569507	8.23e-05	0.651584	0.00113786	NM_001256799	GAPDH
SE_peak_188	chr20	1322153	1339914	0.0141917	0.649784	0.0434392	NM_080489	SDCBP2
SE_peak_189	chr5	98926866	98941487	0.00123406	0.649659	0.00712104	NR_036530	LOC100289230
SE_peak_190	chr12	108774079	108862653	0.00123406	0.648523	0.00712104	NM_001161331	SSH1
SE_peak_191	chr19	44844477	44871091	0.0141917	0.646495	0.0434392	NM_001042724	NECTIN2
SE_peak_192	chr17	45042787	45107837	0.00563554	0.645399	0.0217919	NM_021079	NMT1
SE_peak_193	chr16	24976191	25016156	0.00275607	0.645357	0.0128191	NM_001006634	ARHGAP17
SE_peak_194	chr1	226626980	226750015	0.00123406	0.643489	0.00712104	NR_103784	ITPKB-IT1
SE_peak_195	chr1	162663476	162698474	0.0141917	0.643163	0.0434392	NM_006182	DDR2
SE_peak_196	chr1	24705491	24779346	0.00275607	0.641813	0.0128191	NM_013943	CLIC4
SE_peak_197	chr7	134811934	134920656	0.0106129	0.641654	0.0347646	NM_033140	CALD1
SE_peak_198	chr9	673079	752202	0.0141917	0.640773	0.0434392	NM_153186	KANK1
SE_peak_199	chr1	23553700	23635591	0.00777458	0.63949	0.02765	NM_002167	ID3
SE_peak_200	chr11	57637383	57682180	0.00399013	0.639367	0.0168501	NM_001142597	CLP1
SE_peak_201	chr9	83956054	83981954	0.00399013	0.639267	0.0168501	NR_029605	MIR7-1
SE_peak_202	chr12	10701192	10724523	0.00563554	0.639207	0.0217919	NM_001145426	YBX3
SE_peak_203	chr3	99832276	99882122	0.00777458	0.637562	0.02765	NM_001282794	FILIP1L
SE_peak_204	chr20	44521012	44616832	0.00399013	0.636931	0.0168501	NM_001281445	PKIG
SE_peak_205	chr16	20897774	20919098	0.00185109	0.63655	0.00960069	NM_001302835	LYRM1
SE_peak_206	chr14	103492733	103583975	0.00275607	0.636452	0.0128191	NM_152307	TRMT61A
SE_peak_207	chr1	23341933	23406266	0.00777458	0.635796	0.02765	NM_030634	ZNF436
SE_peak_208	chr19	41193357	41227095	0.0106129	0.635146	0.0347646	NM_001699	AXL
SE_peak_209	chr9	107732646	107768384	0.00563554	0.63499	0.0217919	NM_004235	KLF4
SE_peak_210	chr1	10744572	10831855	0.0141917	0.634785	0.0434392	NM_017766	CASZ1
SE_peak_211	chr10	93375717	93515548	0.000164541	0.634015	0.00177	NM_133337	MYOF
SE_peak_212	chr1	87327176	87346737	0.00123406	0.633784	0.00712104	NM_006769	LMO4
SE_peak_213	chr4	153465421	153539166	0.00777458	0.632449	0.02765	NM_015196	TMEM131L
SE_peak_214	chr1	156456147	156511780	0.000287947	0.632193	0.00252582	NM_001271629	MEF2D
SE_peak_215	chr14	103193958	103220503	0.0106129	0.631225	0.0347646	NR_033938	LINC00605
SE_peak_216	chr5	133996838	134006561	0.00563554	0.630166	0.0217919	NR_036625	VDAC1
SE_peak_217	chr3	188152621	188186358	0.00563554	0.630055	0.0217919	NR_024413	FLJ42393
SE_peak_218	chr12	26100760	26128115	0.000781571	0.6299	0.00504451	NM_030762	BHLHE41
SE_peak_219	chr18	75201373	75228317	0.000781571	0.629251	0.00504451	NM_005786	TSHZ1
SE_peak_220	chr17	50140295	50223228	8.23e-05	0.627843	0.00113786	NM_032595	PPP1R9B
SE_peak_221	chr3	112627318	112696172	0.000781571	0.623651	0.00504451	NM_199512	CCDC80
SE_peak_222	chr12	57418131	57431709	0.00563554	0.623272	0.0217919	NM_005538	INHBC
SE_peak_223	chr10	102738526	102819710	0.00563554	0.622326	0.0217919	NM_017787	WBP1L
SE_peak_224	chr1	1344293	1376315	0.00777458	0.622314	0.02765	NM_001282583	MXRA8
SE_peak_225	chr1	202503794	202600217	0.00777458	0.62183	0.02765	NM_001197131	PPP1R12B
SE_peak_226	chr2	11368256	11407747	0.0106129	0.621392	0.0347646	NR_047499	LINC00570
SE_peak_227	chr3	42012324	42097957	0.00123406	0.62129	0.00712104	NM_001265608	TRAK1
SE_peak_228	chr17	44061971	44124840	0.00399013	0.620029	0.0168501	NM_138387	G6PC3
SE_peak_229	chr17	49602494	49799478	8.23e-05	0.618634	0.00113786	NM_007225	NXPH3
SE_peak_230	chr2	69080777	69214787	0.000493624	0.618589	0.00361438	NR_036073	MIR3126
SE_peak_231	chr12	93656690	93787983	0.00275607	0.61779	0.0128191	NM_003805	CRADD
SE_peak_232	chr17	42308997	42437417	0.000164541	0.616566	0.00177	NM_001288719	STAT5A
SE_peak_233	chr7	20326581	20365902	0.00399013	0.616138	0.0168501	NR_110120	ITGB8-AS1
SE_peak_234	chr11	86659239	86697134	0.00399013	0.614953	0.0168501	NM_001161586	ME3
SE_peak_235	chr3	124248168	124284533	0.0141917	0.614843	0.0434392	NR_106731	MIR6083
SE_peak_236	chr17	78313712	78398107	4.11e-05	0.614613	0.000833549	NM_003955	SOCS3
SE_peak_237	chr16	30874086	30904491	0.00275607	0.614295	0.0128191	NR_031576	MIR762
SE_peak_238	chr6	30605035	30627929	4.11e-05	0.613226	0.000833549	NM_002714	PPP1R10
SE_peak_239	chr1	53175478	53221417	0.0106129	0.613009	0.0347646	NM_000098	CPT2
SE_peak_240	chr7	74078655	74102243	0.0106129	0.612828	0.0347646	NM_001204426	LIMK1
SE_peak_241	chr15	49422489	49467116	0.0106129	0.612173	0.0347646	NM_002009	FGF7
SE_peak_242	chr15	42575580	42616640	0.0106129	0.611703	0.0347646	NM_020759	STARD9
SE_peak_243	chr8	117944157	118025732	0.00399013	0.61128	0.0168501	NM_000127	EXT1
SE_peak_244	chr9	125505574	125569095	0.000781571	0.608843	0.00504451	NM_001006621	MAPKAP1
SE_peak_245	chr7	130874716	131124853	4.11e-05	0.608727	0.000833549	NR_109780	LINC00513
SE_peak_246	chr17	57983540	58008404	0.00123406	0.608153	0.00712104	NM_007146	VEZF1
SE_peak_247	chr1	94854273	95024577	0.000781571	0.607503	0.00504451	NM_001301079	SLC44A3
SE_peak_248	chr19	3028406	3080777	0.00563554	0.606893	0.0217919	NM_001144761	TLE2
SE_peak_249	chr11	76577695	76630930	0.0106129	0.606604	0.0347646	NM_005512	LRRC32
SE_peak_250	chr6	11185944	11264221	0.00185109	0.606392	0.00960069	NM_006403	NEDD9
SE_peak_251	chr2	109662821	109729690	0.0106129	0.606062	0.0347646	NM_023016	SOWAHC
SE_peak_252	chr10	113026154	113107589	0.00185109	0.605944	0.00960069	NM_001146286	TCF7L2
SE_peak_253	chr7	37901800	37948185	0.00563554	0.605817	0.0217919	NM_001242948	EPDR1
SE_peak_254	chr17	7294250	7358848	0.0141917	0.605756	0.0434392	NM_001143760	EIF5A
SE_peak_255	chr8	140615334	140646296	0.00275607	0.605209	0.0128191	NM_001164623	AGO2
SE_peak_256	chr1	17519675	17588783	0.0106129	0.604892	0.0347646	NM_018125	ARHGEF10L
SE_peak_257	chr1	67700733	67794365	4.11e-05	0.604702	0.000833549	NM_001199742	GADD45A
SE_peak_258	chr12	93802591	93838487	0.00563554	0.604453	0.0217919	NR_110092	CRADD-AS1
SE_peak_259	chr11	45146077	45182558	0.00399013	0.604117	0.0168501	NM_001256695	PRDM11
SE_peak_260	chr3	184361185	184381729	0.00563554	0.60411	0.0217919	NM_001177598	THPO
SE_peak_261	chr3	15269760	15346485	0.00399013	0.603861	0.0168501	NM_004844	SH3BP5
SE_peak_262	chr1	204407335	204524513	0.00185109	0.603409	0.00960069	NM_032833	PPP1R15B
SE_peak_263	chr1	225734570	225782426	0.00399013	0.602972	0.0168501	NM_003133	SRP9
SE_peak_264	chr2	9377281	9424387	0.00185109	0.602613	0.00960069	NM_022334	ITGB1BP1
SE_peak_265	chr3	49006268	49030277	0.00563554	0.602517	0.0217919	NM_001276405	DALRD3
SE_peak_266	chr17	40281440	40364797	0.00399013	0.6024	0.0168501	NM_001145301	RARA
SE_peak_267	chr11	126282259	126364249	0.000781571	0.601157	0.00504451	NM_014026	DCPS
SE_peak_268	chr6	41766595	41800368	0.00563554	0.599681	0.0217919	NM_013397	PRICKLE4
SE_peak_269	chr2	37837472	37872822	0.00777458	0.599167	0.02765	NR_110012	LINC00211
SE_peak_270	chr3	9387057	9424387	0.000781571	0.598883	0.00504451	NM_001080517	SETD5
SE_peak_271	chr1	27339965	27635744	0.000781571	0.597201	0.00504451	NM_004672	MAP3K6
SE_peak_272	chr17	45276367	45346818	4.11e-05	0.59674	0.000833549	NM_003954	MAP3K14
SE_peak_273	chr11	111706575	111767289	4.11e-05	0.596309	0.000833549	NM_181699	PPP2R1B
SE_peak_274	chr1	19341272	19515242	8.23e-05	0.594241	0.00113786	NM_001282162	CAPZB
SE_peak_275	chr4	76188507	76219920	0.00185109	0.594224	0.00960069	NM_001204255	SCARB2
SE_peak_276	chr20	36808725	36864500	0.00563554	0.593283	0.0217919	NM_199181	SOGA1
SE_peak_277	chr16	619572	695020	0.00399013	0.591311	0.0168501	NM_145294	WDR90
SE_peak_278	chr16	14042194	14122154	0.00275607	0.591263	0.0128191	NM_001308142	MRTFB
SE_peak_279	chr22	37727570	37784592	0.00563554	0.591162	0.0217919	NM_007032	TRIOBP
SE_peak_280	chr15	96308805	96366724	0.00399013	0.591045	0.0168501	NM_001145157	NR2F2
SE_peak_281	chr8	47732383	47739560	0.00185109	0.591012	0.00960069	NM_005195	CEBPD
SE_peak_282	chr22	41367986	41418554	0.0106129	0.590824	0.0347646	NM_003216	TEF
SE_peak_283	chr20	36460509	36494311	0.00185109	0.590745	0.00960069	NM_183006	DLGAP4
SE_peak_284	chr9	94772402	94830022	0.00123406	0.590555	0.00712104	NR_031755	MIR2278
SE_peak_285	chr3	123618686	123705416	0.0141917	0.59039	0.0434392	NR_046629	MYLK-AS2
SE_peak_286	chr5	150582412	150657320	0.000287947	0.589147	0.00252582	NM_001166209	SYNPO
SE_peak_287	chr5	136052062	136088548	0.0106129	0.58852	0.0347646	NR_030583	VTRNA2-1
SE_peak_288	chr6	31639289	31667010	0.000781571	0.588496	0.00504451	NM_001199698	BAG6
SE_peak_289	chr1	225424791	225468604	0.00777458	0.587487	0.02765	NM_194442	LBR
SE_peak_290	chr9	91816278	91904681	8.23e-05	0.587429	0.00113786	NM_004560	ROR2
SE_peak_291	chr6	57171675	57226711	0.0106129	0.587223	0.0347646	NM_183227	RAB23
SE_peak_292	chr7	66114152	66153447	0.00399013	0.586721	0.0168501	NM_001142414	CRCP
SE_peak_293	chr9	104854078	104935869	0.000493624	0.585877	0.00361438	NM_005502	ABCA1
SE_peak_294	chr12	106058361	106140871	0.00777458	0.585212	0.02765	NM_014840	NUAK1
SE_peak_295	chr2	205679876	205801840	0.0106129	0.584265	0.0347646	NM_201279	NRP2
SE_peak_296	chr17	1709452	1796750	0.000493624	0.584178	0.00361438	NM_001163673	WDR81
SE_peak_297	chr8	22538446	22606730	0.0106129	0.584058	0.0347646	NM_021630	PDLIM2
SE_peak_298	chr16	88232861	88248340	0.00777458	0.583365	0.02765	NR_110944	LINC02182
SE_peak_299	chr16	29218470	29319195	0.000164541	0.583299	0.00177	NR_002939	SNX29P2
SE_peak_300	chr5	134222098	134248200	0.00399013	0.58253	0.0168501	NR_037434	MIR3661
SE_peak_301	chr16	75233684	75268479	0.00399013	0.582168	0.0168501	NM_001170717	BCAR1
SE_peak_302	chr12	53440760	53509146	0.000287947	0.58202	0.00252582	NR_109828	PCBP2-OT1
SE_peak_303	chr19	47501110	47522067	0.00185109	0.581698	0.00960069	NM_003827	NAPA
SE_peak_304	chr10	21493360	21535821	0.00399013	0.581124	0.0168501	NM_207371	SKIDA1
SE_peak_305	chr12	51885527	51926828	0.00563554	0.580219	0.0217919	NM_000020	ACVRL1
SE_peak_306	chr2	66419072	66470370	0.0106129	0.580089	0.0347646	NR_046625	MEIS1-AS2
SE_peak_307	chr17	48016953	48074371	0.000164541	0.579664	0.00177	NM_016429	COPZ2
SE_peak_308	chr9	34637325	34686326	0.0106129	0.578979	0.0347646	NM_006664	CCL27
SE_peak_309	chr3	129554277	129629398	4.11e-05	0.57748	0.000833549	NM_015103	PLXND1
SE_peak_310	chr1	15674547	15715071	0.000287947	0.576532	0.00252582	NM_015164	PLEKHM2
SE_peak_311	chr8	38756355	38870843	0.000164541	0.575858	0.00177	NM_006283	TACC1
SE_peak_312	chr10	29590339	29746966	0.000781571	0.575224	0.00504451	NM_021738	SVIL
SE_peak_313	chr2	43059375	43111025	0.000781571	0.574874	0.00504451	NR_110585	LINC01819
SE_peak_314	chr1	25686063	25729487	0.00777458	0.574278	0.02765	NM_020379	MAN1C1
SE_peak_315	chr13	30831898	30924937	0.00275607	0.573864	0.0128191	NR_103813	LINC00545
SE_peak_316	chr9	4661853	4692651	0.00777458	0.573261	0.02765	NM_001039395	SPATA6L
SE_peak_317	chr4	10087807	10123416	8.23e-05	0.572836	0.00113786	NM_005112	WDR1
SE_peak_318	chr8	98924128	98953785	0.000781571	0.572781	0.00504451	NM_001256312	STK3
SE_peak_319	chr10	88925791	89003434	0.000493624	0.571817	0.00361438	NM_001613	ACTA2
SE_peak_320	chr11	96187392	96279410	0.000493624	0.571663	0.00361438	NR_036125	MIR1260B
SE_peak_321	chr11	76744593	76810901	0.0141917	0.571041	0.0434392	NM_001258210	TSKU
SE_peak_322	chr17	15452607	15525302	0.00123406	0.570976	0.00712104	NM_001204477	CDRT4
SE_peak_323	chr8	13122329	13168858	0.00563554	0.570796	0.0217919	NM_006094	DLC1
SE_peak_324	chr4	57013057	57120551	0.000164541	0.570006	0.00177	NR_034081	IGFBP7-AS1
SE_peak_325	chr6	44200402	44266296	0.00563554	0.569753	0.0217919	NM_001078177	SLC29A1
SE_peak_326	chr12	55703526	55756436	0.000164541	0.569377	0.00177	NM_002905	RDH5
SE_peak_327	chr10	77163919	77215036	0.00563554	0.569239	0.0217919	NR_120654	KCNMA1-AS2
SE_peak_328	chr18	6728977	6785613	0.00399013	0.568207	0.0168501	NM_001010000	ARHGAP28
SE_peak_329	chr11	65261269	65334645	8.23e-05	0.568189	0.00113786	NM_006779	CDC42EP2
SE_peak_330	chr5	72441442	72511068	0.000287947	0.568064	0.00252582	NM_152625	ZNF366
SE_peak_331	chr6	36851505	36889493	0.0141917	0.567647	0.0434392	NM_001286636	C6orf89
SE_peak_332	chr2	144430726	144528312	0.000781571	0.567308	0.00504451	NR_040248	ZEB2-AS1
SE_peak_333	chr15	85748165	85795001	0.00563554	0.56679	0.0217919	NR_031682	MIR1276
SE_peak_334	chr4	37967196	38034367	0.00185109	0.566561	0.00960069	NM_006607	PTTG2
SE_peak_335	chr11	122085673	122116696	0.00399013	0.566428	0.0168501	NR_029671	MIR125B1
SE_peak_336	chr11	489113	518802	0.00185109	0.56631	0.00960069	NM_203385	RNH1
SE_peak_337	chr1	54351728	54414071	0.000781571	0.566243	0.00504451	NM_145716	SSBP3
SE_peak_338	chr2	24970596	24985312	0.00777458	0.565592	0.02765	NR_034113	DNAJC27-AS1
SE_peak_339	chr10	102111873	102137295	0.00275607	0.565149	0.0128191	NM_001113407	LDB1
SE_peak_340	chr1	12401275	12565177	0.000287947	0.564811	0.00252582	NR_003022	SNORA59B
SE_peak_341	chr4	147479409	147573286	0.00275607	0.56447	0.0128191	NM_001957	EDNRA
SE_peak_342	chr2	38066862	38128756	0.0141917	0.564207	0.0434392	NM_000104	CYP1B1
SE_peak_343	chr17	77303880	77492160	4.11e-05	0.563638	0.000833549	NM_006640	SEPTIN9
SE_peak_344	chr11	12043230	12090665	0.00123406	0.562953	0.00712104	NM_001282668	MICAL2
SE_peak_345	chr14	54627314	54715241	0.000493624	0.562681	0.00361438	NM_001161577	SAMD4A
SE_peak_346	chr4	173506751	173548184	0.00399013	0.561775	0.0168501	NM_021973	HAND2
SE_peak_347	chr11	102108802	102140839	0.000781571	0.561687	0.00504451	NM_001195045	YAP1
SE_peak_348	chr2	96523631	96540039	0.000164541	0.561627	0.00177	NM_212481	ARID5A
SE_peak_349	chr1	15937379	15985742	0.000781571	0.561437	0.00504451	NM_003443	ZBTB17
SE_peak_350	chr5	52787084	52875659	0.000781571	0.560164	0.00504451	NM_181501	ITGA1
SE_peak_351	chr22	45493109	45585041	0.00275607	0.55962	0.0128191	NM_006487	FBLN1
SE_peak_352	chr17	4175968	4234149	0.00123406	0.559272	0.00712104	NM_001254755	CYB5D2
SE_peak_353	chr11	64742712	64780807	0.00399013	0.558868	0.0168501	NM_001164716	PYGM
SE_peak_354	chr8	96906538	96990441	0.000781571	0.558836	0.00504451	NM_016134	CPQ
SE_peak_355	chr12	54324384	54433465	4.11e-05	0.558639	0.000833549	NR_120487	GPR84-AS1
SE_peak_356	chr3	64130763	64240291	0.000164541	0.558614	0.00177	NR_046702	PRICKLE2-AS3
SE_peak_357	chr3	187262512	187319772	0.0106129	0.558352	0.0347646	NM_001879	MASP1
SE_peak_358	chr2	28745991	28765412	0.00123406	0.558276	0.00712104	NM_002709	PPP1CB
SE_peak_359	chr20	50625511	50695652	0.00275607	0.556533	0.0128191	NR_111906	RIPOR3-AS1
SE_peak_360	chr12	3076218	3137680	0.000781571	0.556516	0.00504451	NM_006675	TSPAN9
SE_peak_361	chr16	87345007	87408145	0.000287947	0.555353	0.00252582	NM_024735	FBXO31
SE_peak_362	chr10	30781707	30833810	0.000493624	0.554115	0.00361438	NR_036438	SVIL2P
SE_peak_363	chr6	136284614	136292131	0.000781571	0.553585	0.00504451	NM_001301038	BCLAF1
SE_peak_364	chr10	63627876	63723889	0.000493624	0.553478	0.00361438	NM_001001330	REEP3
SE_peak_365	chr9	33814203	33836248	0.000287947	0.552362	0.00252582	NM_017811	UBE2R2
SE_peak_366	chr18	23643843	23741262	0.00185109	0.552195	0.00960069	NM_198129	LAMA3
SE_peak_367	chr16	17304986	17417860	0.00185109	0.551963	0.00960069	NM_022166	XYLT1
SE_peak_368	chr4	38856830	38891073	4.11e-05	0.551132	0.000833549	NR_030300	MIR574
SE_peak_369	chr19	54435953	54474036	0.00275607	0.550702	0.0128191	NM_052925	LENG8
SE_peak_370	chr17	59347951	59400101	0.000287947	0.549999	0.00252582	NR_039882	MIR4729
SE_peak_371	chr17	81379401	81437005	0.00185109	0.549703	0.00960069	NM_001272086	NM_001272086
SE_peak_372	chr19	47598163	47648467	0.00185109	0.549681	0.00960069	NM_015711	BICRA
SE_peak_373	chr3	71032007	71072367	8.23e-05	0.549531	0.00113786	NM_001244813	FOXP1
SE_peak_374	chr13	113804113	113865446	0.00777458	0.549211	0.02765	NR_044995	GAS6-AS1
SE_peak_375	chr11	66592682	66639557	0.00275607	0.549186	0.0128191	NM_001198846	RBM14-RBM4
SE_peak_376	chr12	57816776	57905478	0.000164541	0.548917	0.00177	NM_005730	CTDSP2
SE_peak_377	chr12	57509637	57530457	0.000164541	0.548442	0.00177	NR_030346	MIR616
SE_peak_378	chr13	48209795	48260120	4.11e-05	0.548287	0.000833549	NM_021999	ITM2B
SE_peak_379	chr7	2751035	2772760	0.00123406	0.547715	0.00712104	NM_001282440	GNA12
SE_peak_380	chr1	204072514	204114210	0.000781571	0.546777	0.00504451	NM_005686	SOX13
SE_peak_381	chr12	123094509	123152098	0.00399013	0.546692	0.0168501	NM_001300801	PITPNM2
SE_peak_382	chr19	16311545	16384064	0.000287947	0.546225	0.00252582	NM_016270	KLF2
SE_peak_383	chr2	226772107	226802171	0.000493624	0.545563	0.00361438	NM_005544	IRS1
SE_peak_384	chr3	58381689	58436282	0.00185109	0.544898	0.00960069	NR_033384	PDHB
SE_peak_385	chr19	40630737	40692095	0.00123406	0.544609	0.00712104	NM_001289980	NUMBL
SE_peak_386	chr20	45811834	45857218	0.00123406	0.543957	0.00712104	NM_003279	TNNC2
SE_peak_387	chr16	27222013	27269405	0.000493624	0.543923	0.00361438	NR_037184	NSMCE1-DT
SE_peak_388	chr11	692533	711510	0.00275607	0.543355	0.0128191	NM_001293634	DEAF1
SE_peak_389	chr11	33248424	33270194	0.000493624	0.542463	0.00361438	NM_001278163	HIPK3
SE_peak_390	chr4	86998646	87123644	0.000287947	0.541672	0.00252582	NM_005935	AFF1
SE_peak_391	chr11	10580030	10711433	0.000493624	0.541278	0.00361438	NM_006691	LYVE1
SE_peak_392	chr11	62645540	62730690	0.000493624	0.541135	0.00361438	NM_001085372	UQCC3
SE_peak_393	chr6	30671922	30692577	0.000287947	0.540257	0.00252582	NM_001134870	PPP1R18
SE_peak_394	chr10	3451326	3501183	0.00563554	0.539534	0.0217919	NR_131187	LOC105376360
SE_peak_395	chr5	149345004	149509188	4.11e-05	0.538905	0.000833549	NR_029684	MIR143
SE_peak_396	chr14	49619214	49642054	8.23e-05	0.538868	0.00113786	NM_002408	MGAT2
SE_peak_397	chr2	66553718	66584910	0.000493624	0.538388	0.00361438	NR_110156	LINC01798
SE_peak_398	chr7	100427288	100450886	8.23e-05	0.537789	0.00113786	NM_019606	MEPCE
SE_peak_399	chr3	11154157	11238281	0.000781571	0.53757	0.00504451	NM_001098211	HRH1
SE_peak_400	chr4	155665643	155695239	0.00275607	0.536997	0.0128191	NM_001130684	GUCY1A1
SE_peak_401	chr16	53031003	53103128	0.00185109	0.536279	0.00960069	NM_025134	CHD9
SE_peak_402	chr12	47068574	47104732	0.0141917	0.53623	0.0434392	NM_181847	AMIGO2
SE_peak_403	chr9	131371089	131434132	0.00123406	0.535101	0.00712104	NM_013318	PRRC2B
SE_peak_404	chr1	157991418	158038362	0.00399013	0.534741	0.0168501	NM_001286349	KIRREL1
SE_peak_405	chr8	48542384	48592953	0.00185109	0.534075	0.00960069	NR_105002	LOC101929268
SE_peak_406	chr18	44678409	44743711	0.00399013	0.534068	0.0168501	NM_015559	SETBP1
SE_peak_407	chr16	4290579	4351517	0.000164541	0.533998	0.00177	NR_110901	GLIS2-AS1
SE_peak_408	chr3	64642719	64692883	0.00123406	0.533552	0.00712104	NR_038264	ADAMTS9-AS2
SE_peak_409	chr9	128183712	128255623	0.00123406	0.533485	0.00712104	NM_001131015	CIZ1
SE_peak_410	chr11	12673197	12697931	0.0106129	0.532373	0.0347646	NM_021961	TEAD1
SE_peak_411	chr6	168527297	168574852	0.00399013	0.531665	0.0168501	NM_001166412	SMOC2
SE_peak_412	chr1	207794644	207925891	8.23e-05	0.531131	0.00113786	NR_026817	LOC148696
SE_peak_413	chr9	128006469	128110602	8.23e-05	0.531013	0.00113786	NM_001035254	FAM102A
SE_peak_414	chr16	84810293	84844121	0.00275607	0.530626	0.0128191	NM_031476	CRISPLD2
SE_peak_415	chr2	54455016	54500816	0.00185109	0.53034	0.00960069	NM_003128	SPTBN1
SE_peak_416	chr10	119205899	119255488	0.00275607	0.530332	0.0128191	NM_005308	GRK5
SE_peak_417	chr7	4665298	4776535	4.11e-05	0.529732	0.000833549	NM_001037165	FOXK1
SE_peak_418	chr8	76985413	77001538	0.0141917	0.529708	0.0434392	NM_001079867	PEX2
SE_peak_419	chr1	2189065	2335061	0.000493624	0.529487	0.00361438	NM_003036	SKI
SE_peak_420	chr16	69165765	69205923	0.000781571	0.527605	0.00504451	NM_006750	SNTB2
SE_peak_421	chr12	56188105	56225342	0.00123406	0.526709	0.00712104	NM_001242826	RNF41
SE_peak_422	chr12	55993645	56047122	0.00275607	0.524697	0.0128191	NM_022465	IKZF4
SE_peak_423	chr17	7435384	7497225	8.23e-05	0.524206	0.00113786	NM_000747	CHRNB1
SE_peak_424	chr7	106038673	106080047	0.00185109	0.523978	0.00960069	NM_182715	SYPL1
SE_peak_425	chr6	156767627	156795288	0.000164541	0.523422	0.00177	NM_020732	NM_020732
SE_peak_426	chr22	35993687	36036910	0.000164541	0.523116	0.00177	NM_001082578	RBFOX2
SE_peak_427	chr1	54248796	54341008	0.000287947	0.523102	0.00252582	NR_103541	SSBP3-AS1
SE_peak_428	chr11	62419119	62480773	4.11e-05	0.522551	0.000833549	NM_003357	SCGB1A1
SE_peak_429	chr8	13443832	13478933	0.000493624	0.522221	0.00361438	NM_182643	DLC1
SE_peak_430	chr5	140546629	140571003	0.00563554	0.522074	0.0217919	NR_045586	SRA1
SE_peak_431	chr1	116372163	116382072	0.00275607	0.521807	0.0128191	NM_001160233	ATP1A1
SE_peak_432	chr1	203502159	203572145	0.00563554	0.521425	0.0217919	NM_014359	OPTC
SE_peak_433	chr17	3626925	3669547	0.00275607	0.521007	0.0128191	NM_004937	CTNS
SE_peak_434	chr5	68214522	68303308	8.23e-05	0.520996	0.00113786	NM_181524	PIK3R1
SE_peak_435	chr3	39140313	39183870	0.000287947	0.520926	0.00252582	NM_033027	CSRNP1
SE_peak_436	chr22	42903506	42949269	0.000287947	0.520549	0.00252582	NM_007229	PACSIN2
SE_peak_437	chr20	44689728	44731857	0.00185109	0.519034	0.00960069	NM_003881	CCN5
SE_peak_438	chr10	99906103	100010943	0.000164541	0.518929	0.00177	NR_024130	DNMBP-AS1
SE_peak_439	chr14	99730454	99775627	0.00185109	0.518688	0.00960069	NM_001008707	EML1
SE_peak_440	chr17	83184063	83207775	0.00563554	0.517971	0.0217919	NR_029406	RPL23AP87
SE_peak_441	chr16	2118804	2179757	4.11e-05	0.517363	0.000833549	NR_039741	MIR4516
SE_peak_442	chr2	23554050	23620545	0.00185109	0.516855	0.00960069	NM_052920	KLHL29
SE_peak_443	chr15	71675512	71730349	0.00777458	0.516639	0.02765	NR_120346	THSD4-AS2
SE_peak_444	chr1	201528555	201563674	0.000781571	0.51658	0.00504451	NR_026667	RPS10P7
SE_peak_445	chr7	151079965	151090697	0.00563554	0.515949	0.0217919	NM_001281300	AGAP3
SE_peak_446	chr1	224426878	224459134	8.23e-05	0.514684	0.00113786	NM_025160	WDR26
SE_peak_447	chr15	63041116	63075365	0.000493624	0.514438	0.00361438	NM_001018008	TPM1
SE_peak_448	chr16	67916597	67969818	0.00123406	0.513939	0.00712104	NM_000229	LCAT
SE_peak_449	chr3	120416713	120452244	0.0141917	0.513878	0.0434392	NM_007085	FSTL1
SE_peak_450	chr2	47007741	47091152	0.000781571	0.513503	0.00504451	NM_001171511	MCFD2
SE_peak_451	chr1	19594762	19622592	4.11e-05	0.513478	0.000833549	NR_077246	RPS14P3
SE_peak_452	chr9	127762187	127813819	4.11e-05	0.513463	0.000833549	NM_001261	CDK9
SE_peak_453	chr16	22184157	22241024	0.000781571	0.513049	0.00504451	NM_013302	EEF2K
SE_peak_454	chr16	70675860	70778016	0.00123406	0.512157	0.00712104	NR_034083	VAC14-AS1
SE_peak_455	chr19	16429596	16472579	0.00123406	0.512085	0.00712104	NM_001258375	EPS15L1
SE_peak_456	chr2	54524666	54645301	8.23e-05	0.511985	0.00113786	NM_178313	SPTBN1
SE_peak_457	chr14	92632586	92676843	0.00563554	0.511895	0.0217919	NM_005606	LGMN
SE_peak_458	chr14	95467681	95535736	0.00185109	0.511233	0.00960069	NM_152592	SYNE3
SE_peak_459	chr11	117843693	117886935	0.000287947	0.51002	0.00252582	NM_001204268	FXYD6-FXYD2
SE_peak_460	chr7	134766543	134793685	0.00185109	0.509706	0.00960069	NM_033138	CALD1
SE_peak_461	chr17	40013742	40039916	8.23e-05	0.508245	0.00113786	NR_106944	MIR6884
SE_peak_462	chr9	121249985	121374939	4.11e-05	0.507498	0.000833549	NM_001127667	GSN
SE_peak_463	chr19	3655498	3700475	0.000287947	0.507073	0.00252582	NM_012398	PIP5K1C
SE_peak_464	chr1	56550473	56580246	0.00123406	0.506928	0.00712104	NM_003713	PLPP3
SE_peak_465	chr10	103434689	103453327	0.00185109	0.506639	0.00960069	NR_046344	CALHM2
SE_peak_466	chr11	46647920	46716040	4.11e-05	0.505942	0.000833549	NM_004308	ARHGAP1
SE_peak_467	chr8	92048863	92106400	0.00275607	0.504936	0.0128191	NM_004349	RUNX1T1
SE_peak_468	chr3	11452841	11614182	8.23e-05	0.504743	0.00113786	NM_001128221	VGLL4
SE_peak_469	chr11	117196797	117233947	0.00185109	0.504608	0.00960069	NR_045215	LOC100652768
SE_peak_470	chr9	35726211	35757690	4.11e-05	0.504433	0.000833549	NM_020944	GBA2
SE_peak_471	chr10	77416705	77442473	0.000781571	0.504178	0.00504451	NR_126365	KCNMA1-AS3
SE_peak_472	chr1	91552715	91589718	4.11e-05	0.503678	0.000833549	NM_001134420	CDC7
SE_peak_473	chr6	111536785	111629193	0.000493624	0.503166	0.00361438	NM_001164283	TRAF3IP2
SE_peak_474	chr2	46939446	46992121	4.11e-05	0.502127	0.000833549	NM_001171511	MCFD2
SE_peak_475	chr17	78856468	78952807	8.23e-05	0.502021	0.00113786	NM_001243540	CEP295NL
SE_peak_476	chr3	14118805	14148944	0.000287947	0.501158	0.00252582	NM_024334	TMEM43
SE_peak_477	chr13	110215947	110274688	4.11e-05	0.500972	0.000833549	NM_001845	COL4A1
SE_peak_478	chr9	68529266	68567678	0.000781571	0.499714	0.00504451	NR_109769	LINC01506
SE_peak_479	chr8	23287931	23367218	0.000287947	0.499459	0.00252582	NR_038323	LOC100507156
SE_peak_480	chr17	17041497	17126500	8.23e-05	0.499187	0.00113786	NM_201274	MPRIP
SE_peak_481	chr8	97899986	97957577	0.000287947	0.498738	0.00252582	NM_002380	MATN2
SE_peak_482	chr12	52006521	52082667	8.23e-05	0.498599	0.00113786	NM_001202233	NR4A1
SE_peak_483	chr6	35467700	35501792	0.000493624	0.497909	0.00361438	NR_106961	MIR7111
SE_peak_484	chr10	7400175	7411313	0.00185109	0.497889	0.00960069	NM_001018039	SFMBT2
SE_peak_485	chr12	123362559	123410026	0.000287947	0.49768	0.00252582	NM_020382	KMT5A
SE_peak_486	chr9	114203889	114251855	0.000164541	0.497103	0.00177	NR_030255	MIR455
SE_peak_487	chr2	66828107	66873462	0.00123406	0.496161	0.00712104	NR_110169	LINC01799
SE_peak_488	chr6	57241984	57317988	0.000287947	0.495862	0.00252582	NR_109774	LINC03001
SE_peak_489	chr7	75944290	75995121	0.000287947	0.495713	0.00252582	NM_031925	TMEM120A
SE_peak_490	chr16	29074273	29204703	0.000287947	0.495699	0.00252582	NR_003369	RRN3P2
SE_peak_491	chr2	27069452	27086789	0.000781571	0.49493	0.00504451	NM_007046	EMILIN1
SE_peak_492	chr12	15146548	15222466	0.00399013	0.494635	0.0168501	NR_046559	RERG-AS1
SE_peak_493	chr9	106860359	106898490	4.11e-05	0.494349	0.000833549	NM_021224	ZNF462
SE_peak_494	chr20	45405142	45420406	0.0106129	0.491536	0.0347646	NR_047695	PIGT
SE_peak_495	chr16	85553003	85616844	0.00275607	0.490677	0.0128191	NM_001134473	GSE1
SE_peak_496	chr17	76659572	76739014	4.11e-05	0.490264	0.000833549	NR_130928	MXRA7
SE_peak_497	chr12	96187526	96270410	0.000164541	0.489856	0.00177	NM_001303511	ELK3
SE_peak_498	chr6	31893037	31911380	0.000493624	0.489779	0.00361438	NM_181842	ZBTB12
SE_peak_499	chr10	79066551	79208464	0.000493624	0.489437	0.00361438	NM_020338	ZMIZ1
SE_peak_500	chr6	33409119	33434450	0.000164541	0.48876	0.00177	NM_006772	SYNGAP1
SE_peak_501	chr14	93035603	93116706	0.00123406	0.488733	0.00712104	NR_002808	ITPK1-AS1
SE_peak_502	chr11	118565121	118638142	4.11e-05	0.488649	0.000833549	NM_015157	PHLDB1
SE_peak_503	chr11	43919474	43948075	0.000164541	0.488587	0.00177	NM_001145033	C11orf96
SE_peak_504	chr11	86798618	86819093	0.00185109	0.486918	0.00960069	NR_120593	PRSS23
SE_peak_505	chr17	61384153	61417375	0.000493624	0.485362	0.00361438	NM_005994	TBX2
SE_peak_506	chr17	63824531	63850058	0.00185109	0.484993	0.00960069	NM_001098426	SMARCD2
SE_peak_507	chr13	33168547	33237287	8.23e-05	0.483863	0.00113786	NM_052851	STARD13
SE_peak_508	chr14	96197763	96275632	0.000781571	0.483168	0.00504451	NM_000710	BDKRB1
SE_peak_509	chr1	172136018	172147621	0.00777458	0.482921	0.02765	NR_029618	MIR199A2
SE_peak_510	chr1	151308758	151348479	0.00563554	0.482044	0.0217919	NM_001198775	PI4KB
SE_peak_511	chr6	33193945	33209096	0.00275607	0.481924	0.0128191	NM_001291989	RXRB
SE_peak_512	chr15	48580238	48646783	0.000781571	0.481683	0.00504451	NM_000138	FBN1
SE_peak_513	chr1	21251472	21350792	0.000164541	0.480493	0.00177	NR_038404	ECE1-AS1
SE_peak_514	chr1	203622972	203711072	8.23e-05	0.480475	0.00113786	NM_001684	ATP2B4
SE_peak_515	chr4	118888205	119046842	0.000287947	0.480223	0.00252582	NM_001286755	SYNPO2
SE_peak_516	chr17	834681	956687	8.23e-05	0.479921	0.00113786	NM_001205319	NXN
SE_peak_517	chr11	2366233	2401605	8.23e-05	0.478371	0.00113786	NR_108080	CD81-AS1
SE_peak_518	chr8	38701076	38742558	8.23e-05	0.477643	0.00113786	NM_001146216	TACC1
SE_peak_519	chr19	46600268	46662136	8.23e-05	0.477226	0.00113786	NM_033258	GNG8
SE_peak_520	chr16	15803389	15836210	0.000493624	0.477075	0.00361438	NM_001040114	MYH11
SE_peak_521	chr5	172381050	172456609	4.11e-05	0.476839	0.000833549	NM_001308175	SH3PXD2B
SE_peak_522	chr11	73306505	73345455	0.000287947	0.476716	0.00252582	NM_014786	ARHGEF17
SE_peak_523	chr1	170659176	170732206	0.000287947	0.476104	0.00252582	NM_022716	PRRX1
SE_peak_524	chr5	179241928	179327414	4.11e-05	0.475849	0.000833549	NM_021599	ADAMTS2
SE_peak_525	chr13	40630419	40668345	4.11e-05	0.475668	0.000833549	NM_002015	FOXO1
SE_peak_526	chr1	85568208	85585189	0.00777458	0.475666	0.02765	NM_001134445	DDAH1
SE_peak_527	chr22	37657730	37697914	0.000164541	0.475159	0.00177	NM_002305	LGALS1
SE_peak_528	chr11	6596005	6664276	4.11e-05	0.474985	0.000833549	NM_001014795	ILK
SE_peak_529	chr1	21893877	21962444	0.000164541	0.474691	0.00177	NM_005529	HSPG2
SE_peak_530	chr17	1483304	1496283	0.000781571	0.474131	0.00504451	NM_033375	MYO1C
SE_peak_531	chr2	55861504	55893207	0.00275607	0.473296	0.0128191	NM_001039348	EFEMP1
SE_peak_532	chr1	55574599	55605239	0.000164541	0.47187	0.00177	NR_039618	MIR4422
SE_peak_533	chr2	176076383	176189530	0.000781571	0.470131	0.00504451	NM_021192	HOXD11
SE_peak_534	chr1	31572652	31591199	0.00275607	0.469794	0.0128191	NM_001204415	TINAGL1
SE_peak_535	chr14	54564404	54578123	4.11e-05	0.469092	0.000833549	NM_001161576	SAMD4A
SE_peak_536	chr9	125443355	125487201	0.000287947	0.468817	0.00252582	NM_001282681	GAPVD1
SE_peak_537	chr1	8115472	8138935	0.00563554	0.468591	0.0217919	NR_125998	LINC01714
SE_peak_538	chr16	67832456	67874293	0.00123406	0.468037	0.00712104	NM_025082	CENPT
SE_peak_539	chr11	71998588	72049403	4.11e-05	0.467749	0.000833549	NR_104178	LOC100128494
SE_peak_540	chr1	19639609	19658855	0.000287947	0.467491	0.00252582	NM_001204085	NBL1
SE_peak_541	chr1	201695957	201752280	0.000164541	0.467476	0.00177	NR_049823	MIR5191
SE_peak_542	chr5	55978219	56030800	8.23e-05	0.465259	0.00113786	NR_102755	IL6ST-DT
SE_peak_543	chr4	80183510	80207364	0.00563554	0.4647	0.0217919	NM_001099403	PRDM8
SE_peak_544	chr9	98943004	99041243	4.11e-05	0.464082	0.000833549	NM_001855	COL15A1
SE_peak_545	chr2	188965074	189025820	0.000164541	0.46365	0.00177	NR_037401	MIR3606
SE_peak_546	chr6	112217069	112310493	4.11e-05	0.463383	0.000833549	NR_121193	LAMA4-AS1
SE_peak_547	chr2	237384990	237512845	4.11e-05	0.463203	0.000833549	NM_057166	COL6A3
SE_peak_548	chr12	93563999	93605587	8.23e-05	0.462836	0.00113786	NM_001270471	SOCS2
SE_peak_549	chr10	16983700	17039607	0.000493624	0.462127	0.00361438	NM_001081	CUBN
SE_peak_550	chr6	110323636	110359618	0.000287947	0.462033	0.00252582	NM_001123364	METTL24
SE_peak_551	chr2	43292569	43377006	4.11e-05	0.462004	0.000833549	NR_027251	LINC01126
SE_peak_552	chr11	63666200	63688009	0.000493624	0.461839	0.00361438	NM_201429	RTN3
SE_peak_553	chr4	15327257	15428771	4.11e-05	0.461283	0.000833549	NM_001135171	C1QTNF7
SE_peak_554	chrX	136146721	136215400	0.00123406	0.460864	0.00712104	NM_001167819	FHL1
SE_peak_555	chr3	113210556	113288084	4.11e-05	0.4608	0.000833549	NM_001301861	BOC
SE_peak_556	chr1	46298465	46304376	8.23e-05	0.46032	0.00113786	NM_006369	LRRC41
SE_peak_557	chr2	1707642	1755932	0.000493624	0.45938	0.00361438	NM_012293	PXDN
SE_peak_558	chr1	164741157	164802814	0.000493624	0.45873	0.00361438	NR_038072	PBX1-AS1
SE_peak_559	chr16	56604708	56638860	0.000164541	0.458463	0.00177	NM_175617	MT1E
SE_peak_560	chr13	33249816	33290590	4.11e-05	0.457574	0.000833549	NR_046693	STARD13-AS
SE_peak_561	chr8	12751688	12767412	0.000287947	0.45712	0.00252582	NM_152271	LONRF1
SE_peak_562	chr3	11626896	11644780	0.000287947	0.455803	0.00252582	NM_001128219	VGLL4
SE_peak_563	chr14	20986557	21043304	0.000781571	0.455326	0.00504451	NR_106774	MIR6717
SE_peak_564	chr20	13838977	13883326	0.00185109	0.454978	0.00960069	NR_029377	NDUFAF5
SE_peak_565	chr7	94391068	94428072	0.000164541	0.454742	0.00177	NM_000089	COL1A2
SE_peak_566	chr10	22250324	22256373	0.0106129	0.45418	0.0347646	NR_038921	LOC100130992
SE_peak_567	chr6	157812200	157834055	0.000493624	0.454088	0.00361438	NM_016224	SNX9
SE_peak_568	chr22	21934468	21953043	0.00185109	0.45395	0.00960069	NM_014634	PPM1F
SE_peak_569	chr20	44129019	44189308	0.00399013	0.453944	0.0168501	NM_020433	JPH2
SE_peak_570	chr9	130823523	130868206	4.11e-05	0.453144	0.000833549	NM_005157	ABL1
SE_peak_571	chr5	147473741	147510611	0.000287947	0.452488	0.00252582	NM_001197294	DPYSL3
SE_peak_572	chr5	158452047	158499803	0.000287947	0.452372	0.00252582	NR_109888	LINC02227
SE_peak_573	chr5	39394162	39426655	0.00777458	0.449618	0.02765	NM_001244871	DAB2
SE_peak_574	chr2	237661105	237744977	0.000164541	0.448953	0.00177	NM_004735	LRRFIP1
SE_peak_575	chr6	85435272	85466635	4.11e-05	0.448248	0.000833549	NM_001204813	NT5E
SE_peak_576	chr8	37136086	37163224	0.00275607	0.44696	0.0128191	NR_121620	LINC01605
SE_peak_577	chr13	97220247	97373172	0.000164541	0.446396	0.00177	NM_144778	MBNL2
SE_peak_578	chr11	75553371	75585387	4.11e-05	0.445867	0.000833549	NM_001235	SERPINH1
SE_peak_579	chr2	216533601	216575202	0.00185109	0.445782	0.00960069	NR_110392	LINC01280
SE_peak_580	chr4	118741467	118778605	0.000781571	0.445594	0.00504451	NM_020961	METTL14
SE_peak_581	chr5	172640591	172700600	4.11e-05	0.442823	0.000833549	NR_049799	MIR5003
SE_peak_582	chr8	30381494	30569729	8.23e-05	0.442668	0.00113786	NR_046205	RBPMS-AS1
SE_peak_583	chr8	38429495	38472095	4.11e-05	0.442477	0.000833549	NM_001174065	FGFR1
SE_peak_584	chr11	305506	356427	8.23e-05	0.442265	0.00113786	NM_021034	IFITM3
SE_peak_585	chr6	36957001	36987332	0.000781571	0.442188	0.00504451	NM_014341	MTCH1
SE_peak_586	chr2	69737799	69800467	0.00123406	0.441289	0.00712104	NM_001153	ANXA4
SE_peak_587	chr12	109434503	109478307	0.000164541	0.440496	0.00177	NM_031954	KCTD10
SE_peak_588	chr21	16158767	16198709	0.00275607	0.440483	0.0128191	NR_027791	MIR99AHG
SE_peak_589	chr9	129664923	129738350	0.000493624	0.440154	0.00361438	NR_132102	PRRX2-AS1
SE_peak_590	chr19	15238582	15334594	4.11e-05	0.439724	0.000833549	NM_058243	BRD4
SE_peak_591	chr9	35487957	35563990	4.11e-05	0.439701	0.000833549	NM_001135999	RUSC2
SE_peak_592	chr12	124497163	124569193	0.000493624	0.439627	0.00361438	NM_001206654	NCOR2
SE_peak_593	chr3	8479106	8577958	0.000287947	0.439219	0.00252582	NR_033378	LMCD1-AS1
SE_peak_594	chr11	120168939	120236269	0.000164541	0.438971	0.00177	NM_178507	OAF
SE_peak_595	chr9	70554088	70603305	4.11e-05	0.437439	0.000833549	NM_001206	KLF9
SE_peak_596	chr10	95406773	95565198	0.000287947	0.437125	0.00252582	NM_001034956	SORBS1
SE_peak_597	chr3	128480308	128498105	8.23e-05	0.436805	0.00113786	NR_125398	GATA2-AS1
SE_peak_598	chr12	29542744	29591640	8.23e-05	0.436292	0.00113786	NM_183378	OVCH1
SE_peak_599	chr3	73598941	73627146	0.000781571	0.434425	0.00504451	NR_046681	PDZRN3-AS1
SE_peak_600	chr17	44775859	44831006	4.11e-05	0.433266	0.000833549	NM_005497	GJC1
SE_peak_601	chr14	59252835	59379728	0.000164541	0.432623	0.00177	NM_014992	DAAM1
SE_peak_602	chr17	75032256	75060884	0.0104046	0.432462	0.0347646	NM_006356	ATP5PD
SE_peak_603	chr5	158975838	159078290	4.11e-05	0.432271	0.000833549	NM_182708	EBF1
SE_peak_604	chr2	109163532	109187052	0.000781571	0.432211	0.00504451	NR_036223	MIR4265
SE_peak_605	chr5	159090396	159105083	0.00185109	0.432206	0.00960069	NM_182708	EBF1
SE_peak_606	chr17	2206568	2245835	4.11e-05	0.432132	0.000833549	NR_110888	LOC101927839
SE_peak_607	chr2	237117696	237362404	4.11e-05	0.431152	0.000833549	NM_198189	COPS8
SE_peak_608	chr16	15482826	15522780	0.00399013	0.431124	0.0168501	NM_001142469	BMERB1
SE_peak_609	chr12	62682710	62740386	0.00563554	0.430038	0.0217919	NR_029661	MIRLET7I
SE_peak_610	chr16	51120022	51164268	0.000164541	0.429511	0.00177	NM_001127892	SALL1
SE_peak_611	chr13	110902485	110917819	0.000493624	0.429469	0.00361438	NM_017664	ANKRD10
SE_peak_612	chr7	116489363	116560186	4.11e-05	0.429342	0.000833549	NM_001206748	CAV2
SE_peak_613	chr2	189543158	189582980	4.11e-05	0.429213	0.000833549	NM_014585	SLC40A1
SE_peak_614	chr3	50226635	50273448	0.000493624	0.429064	0.00361438	NM_001166425	GNAI2
SE_peak_615	chr20	2101330	2134054	8.23e-05	0.429053	0.00113786	NM_080836	STK35
SE_peak_616	chr14	21068139	21108233	0.000164541	0.428991	0.00177	NM_016423	ZNF219
SE_peak_617	chr13	41050591	41072494	0.000164541	0.428705	0.00177	NM_007187	WBP4
SE_peak_618	chr10	103833923	103856577	0.00563554	0.428204	0.0217919	NM_014631	SH3PXD2A
SE_peak_619	chr5	78566497	78650222	4.11e-05	0.42805	0.000833549	NM_005779	LHFPL2
SE_peak_620	chr16	2660482	2686813	0.000781571	0.426893	0.00504451	NR_040023	ERVK13-1
SE_peak_621	chr9	129400899	129417080	4.11e-05	0.426204	0.000833549	NR_120686	LINC01503
SE_peak_622	chr9	127077766	127199698	4.11e-05	0.424326	0.000833549	NM_012098	ANGPTL2
SE_peak_623	chr8	22380773	22397817	0.000287947	0.423858	0.00252582	NM_001135153	SLC39A14
SE_peak_624	chr5	150107761	150182246	4.11e-05	0.423472	0.000833549	NM_002609	PDGFRB
SE_peak_625	chr19	11126795	11210396	0.000493624	0.423216	0.00361438	NM_182513	SPC24
SE_peak_626	chr6	148493919	148539131	0.000164541	0.422721	0.00177	NM_015278	SASH1
SE_peak_627	chr6	151661860	151733058	4.11e-05	0.421687	0.000833549	NM_001122742	ESR1
SE_peak_628	chr18	76382500	76504153	4.11e-05	0.421599	0.000833549	NM_014643	ZNF516
SE_peak_629	chr12	53038286	53099569	4.11e-05	0.420225	0.000833549	NR_106815	MIR6757
SE_peak_630	chr6	56477327	56572785	4.11e-05	0.420049	0.000833549	NM_015548	DST
SE_peak_631	chr9	93566528	93580224	4.11e-05	0.41812	0.000833549	NM_005392	PHF2
SE_peak_632	chr11	8670557	8840007	4.11e-05	0.417961	0.000833549	NR_120590	DENND2B-AS1
SE_peak_633	chr3	100954370	100994776	0.00777458	0.416663	0.02765	NM_015429	ABI3BP
SE_peak_634	chr5	141475510	141530581	4.11e-05	0.416545	0.000833549	NM_032407	PCDHGC5
SE_peak_635	chr1	183267690	183328171	0.00123406	0.416306	0.00712104	NM_170706	NMNAT2
SE_peak_636	chr6	32152092	32197806	4.11e-05	0.413601	0.000833549	NM_006411	AGPAT1
SE_peak_637	chr1	8341636	8478097	4.11e-05	0.412371	0.000833549	NM_001042682	RERE
SE_peak_638	chr2	188289977	188306057	0.000493624	0.411756	0.00361438	NR_030287	MIR561
SE_peak_639	chr7	28017922	28141754	4.11e-05	0.409926	0.000833549	NR_034097	JAZF1-AS1
SE_peak_640	chr2	126653956	126670250	4.11e-05	0.409821	0.000833549	NM_001256584	GYPC
SE_peak_641	chr9	121693116	121765728	4.11e-05	0.409097	0.000833549	NM_138709	DAB2IP
SE_peak_642	chr13	114014298	114080596	4.11e-05	0.408459	0.000833549	NM_007368	RASA3
SE_peak_643	chr19	3966482	3990172	0.00275607	0.408247	0.0128191	NR_002602	SNORD37
SE_peak_644	chr1	225809757	225883315	8.23e-05	0.406955	0.00113786	NM_000120	EPHX1
SE_peak_645	chr6	111996652	112044677	4.11e-05	0.406764	0.000833549	NR_125354	CCN6
SE_peak_646	chr12	119175674	119209362	0.000287947	0.406075	0.00252582	NM_014365	HSPB8
SE_peak_647	chr22	37884646	37920528	0.000493624	0.402594	0.00361438	NM_033386	MICALL1
SE_peak_648	chr13	110287348	110424951	4.11e-05	0.401827	0.000833549	NR_107040	MIR8073
SE_peak_649	chr7	128827217	128837165	0.000164541	0.401057	0.00177	NM_001458	FLNC
SE_peak_650	chr9	129313683	129365788	0.000493624	0.400153	0.00361438	NR_120686	LINC01503
SE_peak_651	chr5	147399081	147458867	4.11e-05	0.399662	0.000833549	NM_001387	DPYSL3
SE_peak_652	chr14	69037983	69102454	0.000287947	0.399283	0.00252582	NM_001284207	DCAF5
SE_peak_653	chr20	2798645	2842539	0.000164541	0.398826	0.00177	NM_001167670	TMEM239
SE_peak_654	chr21	46021601	46111001	4.11e-05	0.397356	0.000833549	NM_058174	COL6A2
SE_peak_655	chr19	3333390	3469530	4.11e-05	0.395585	0.000833549	NM_005597	NFIC
SE_peak_656	chr6	152049737	152111873	8.23e-05	0.394962	0.00113786	NM_000125	ESR1
SE_peak_657	chr19	7916956	7944611	0.000164541	0.394636	0.00177	NM_206833	CTXN1
SE_peak_658	chr22	44289546	44342642	4.11e-05	0.394627	0.000833549	NM_001099294	SHISAL1
SE_peak_659	chr7	99551190	99564094	0.00185109	0.394601	0.00960069	NM_001085366	ZNF655
SE_peak_660	chr10	122111951	122156116	0.00777458	0.394562	0.02765	NM_001291879	TACC2
SE_peak_661	chr10	17199218	17239442	4.11e-05	0.39423	0.000833549	NR_108060	VIM-AS1
SE_peak_662	chr11	3123545	3169731	0.000287947	0.393294	0.00252582	NM_145638	OSBPL5
SE_peak_663	chr9	134640528	134736076	4.11e-05	0.393227	0.000833549	NM_001278074	COL5A1
SE_peak_664	chr2	143934424	143953644	0.00563554	0.39318	0.0217919	NR_110237	LOC101928386
SE_peak_665	chr16	75288401	75323859	4.11e-05	0.39279	0.000833549	NM_001170715	BCAR1
SE_peak_666	chr6	43170021	43187357	0.00185109	0.391161	0.00960069	NM_015089	CUL9
SE_peak_667	chr19	18636464	18666727	0.000164541	0.390123	0.00177	NM_018316	KLHL26
SE_peak_668	chr15	75446242	75462816	0.00123406	0.38959	0.00712104	NM_015477	SIN3A
SE_peak_669	chr7	140597307	140642062	4.11e-05	0.387823	0.000833549	NM_015689	DENND2A
SE_peak_670	chr11	12375393	12481807	4.11e-05	0.386777	0.000833549	NM_018222	PARVA
SE_peak_671	chr1	201888165	201956741	4.11e-05	0.386069	0.000833549	NM_198149	SHISA4
SE_peak_672	chr7	801402	843489	0.0106129	0.38463	0.0347646	NM_025154	SUN1
SE_peak_673	chr15	65028860	65095264	4.11e-05	0.383532	0.000833549	NM_016563	RASL12
SE_peak_674	chr1	29109728	29126198	0.000781571	0.383409	0.00504451	NM_001171868	TMEM200B
SE_peak_675	chr11	86915244	86956760	4.11e-05	0.381687	0.000833549	NM_012193	FZD4
SE_peak_676	chr3	4580398	4589082	0.000781571	0.381202	0.00504451	NM_001099952	ITPR1
SE_peak_677	chr17	28892516	28909903	4.11e-05	0.380988	0.000833549	NM_144683	DHRS13
SE_peak_678	chr5	124736190	124749668	0.0106129	0.380987	0.0347646	NM_020747	ZNF608
SE_peak_679	chr15	39451163	39504833	0.000164541	0.380102	0.00177	NM_003246	THBS1
SE_peak_680	chr19	51687055	51706273	8.23e-05	0.378999	0.00113786	NR_108100	SPACA6-AS1
SE_peak_681	chr8	37539111	37567027	4.11e-05	0.377716	0.000833549	NR_121621	LINC01605
SE_peak_682	chr11	75302060	75352550	4.11e-05	0.376974	0.000833549	NR_029891	MIR326
SE_peak_683	chr11	6315814	6327977	4.11e-05	0.376789	0.000833549	NM_145040	CAVIN3
SE_peak_684	chr8	30687289	30728402	0.000287947	0.375295	0.00252582	NM_001195102	GSR
SE_peak_685	chr12	124364096	124466279	4.11e-05	0.375018	0.000833549	NR_106940	MIR6880
SE_peak_686	chr11	119298360	119341766	0.000493624	0.373341	0.00361438	NM_006500	MCAM
SE_peak_687	chr8	26571007	26642752	4.11e-05	0.368508	0.000833549	NM_001244604	DPYSL2
SE_peak_688	chr2	127062010	127122327	8.23e-05	0.367803	0.00113786	NM_139351	BIN1
SE_peak_689	chr1	208200990	208245305	0.000493624	0.367397	0.00361438	NM_025179	PLXNA2
SE_peak_690	chr6	151796794	151833545	0.000493624	0.367097	0.00361438	NM_000125	ESR1
SE_peak_691	chr4	102496375	102504529	0.00123406	0.366478	0.00712104	NM_001165412	NFKB1
SE_peak_692	chr11	68997956	69087691	4.11e-05	0.366424	0.000833549	NR_120541	MRGPRF-AS1
SE_peak_693	chr16	67865	85814	8.23e-05	0.366343	0.00113786	NM_001015054	MPG
SE_peak_694	chr12	12975128	13001995	4.11e-05	0.36537	0.000833549	NR_038920	GPRC5D-AS1
SE_peak_695	chr14	75968642	76014665	4.11e-05	0.36512	0.000833549	NM_001102564	IFT43
SE_peak_696	chr10	86952174	86980810	4.11e-05	0.363965	0.000833549	NM_003087	SNCG
SE_peak_697	chr17	42979848	43027118	4.11e-05	0.363908	0.000833549	NM_005533	IFI35
SE_peak_698	chr21	45949491	46000819	4.11e-05	0.360856	0.000833549	NR_109931	LOC101928796
SE_peak_699	chr9	35688289	35696698	0.00185109	0.360771	0.00960069	NM_213674	TPM2
SE_peak_700	chr11	66311575	66348662	0.00123406	0.360269	0.00712104	NM_004292	RIN1
SE_peak_701	chr19	12995118	13132316	4.11e-05	0.359305	0.000833549	NM_001271043	NFIX
SE_peak_702	chr4	87477538	87542956	8.23e-05	0.359217	0.00113786	NM_001291977	SPARCL1
SE_peak_703	chr2	219403679	219462478	4.11e-05	0.358143	0.000833549	NM_005876	SPEG
SE_peak_704	chr19	29660660	29687870	0.000493624	0.358017	0.00361438	NM_024310	PLEKHF1
SE_peak_705	chr2	66682939	66704242	8.23e-05	0.355516	0.00113786	NR_110265	LINC01797
SE_peak_706	chr1	11907699	11940067	0.000164541	0.355214	0.00177	NR_002754	RNU5E-1
SE_peak_707	chr17	42653198	42683756	0.00275607	0.355167	0.0128191	NR_073574	PLEKHH3
SE_peak_708	chr1	91684454	91894843	4.11e-05	0.353033	0.000833549	NM_003243	TGFBR3
SE_peak_709	chr1	225649836	225667690	0.000164541	0.352328	0.00177	NM_018212	ENAH
SE_peak_710	chr2	100272783	100294004	0.000781571	0.35231	0.00504451	NM_198461	LONRF2
SE_peak_711	chr8	37778447	37850583	4.11e-05	0.351595	0.000833549	NM_032777	ADGRA2
SE_peak_712	chr4	7806137	7844716	0.000781571	0.351138	0.00504451	NR_026892	AFAP1-AS1
SE_peak_713	chr5	93570124	93623413	0.000164541	0.349998	0.00177	NM_005654	NR2F1
SE_peak_714	chr17	57849255	57956123	4.11e-05	0.348266	0.000833549	NM_001292025	CUEDC1
SE_peak_715	chr14	41600871	41612419	0.00185109	0.345646	0.00960069	NM_152447	LRFN5
SE_peak_716	chr16	4369289	4393783	4.11e-05	0.345541	0.000833549	NM_138440	VASN
SE_peak_717	chr2	85731301	85796826	8.23e-05	0.345208	0.00113786	NM_032827	ATOH8
SE_peak_718	chr1	31699010	31716516	4.11e-05	0.344375	0.000833549	NM_001856	COL16A1
SE_peak_719	chr10	103599951	103698573	4.11e-05	0.344236	0.000833549	NR_038940	SH3PXD2A-AS1
SE_peak_720	chr2	20568344	20677772	4.11e-05	0.343697	0.000833549	NM_022460	HS1BP3
SE_peak_721	chr13	44902798	44934072	8.23e-05	0.3426	0.00113786	NM_012345	NUFIP1
SE_peak_722	chr2	240960164	241011544	0.000287947	0.342231	0.00252582	NM_001080437	SNED1
SE_peak_723	chr2	216672986	216717444	4.11e-05	0.338875	0.000833549	NM_000599	IGFBP5
SE_peak_724	chr12	109092682	109118105	0.000164541	0.335636	0.00177	NM_003362	UNG
SE_peak_725	chr2	28583686	28666105	4.11e-05	0.332129	0.000833549	NM_206876	PPP1CB
SE_peak_726	chr9	35904299	35925359	0.000287947	0.331376	0.00252582	NR_024283	NR_024283
SE_peak_727	chr22	31036082	31108527	0.000493624	0.327255	0.00361438	NM_006932	SMTN
SE_peak_728	chr17	2169496	2195531	4.11e-05	0.326406	0.000833549	NR_110888	LOC101927839
SE_peak_729	chr6	111644067	111695260	4.11e-05	0.326037	0.000833549	NM_153047	FYN
SE_peak_730	chr15	43791261	43809881	0.0132277	0.325064	0.0432215	NR_031695	MIR1282
SE_peak_731	chr12	122060133	122101136	0.00563554	0.323369	0.0217919	NM_014938	MLXIP
SE_peak_732	chr9	88527550	88538793	8.23e-05	0.321569	0.00113786	NM_145283	NXNL2
SE_peak_733	chr1	16012743	16022264	0.00123406	0.321049	0.00712104	NM_014424	HSPB7
SE_peak_734	chr2	217793473	218010815	4.11e-05	0.320517	0.000833549	NR_106867	MIR6809
SE_peak_735	chr9	136079755	136120492	0.00123406	0.320049	0.00712104	NM_144653	NACC2
SE_peak_736	chr19	6055155	6111416	4.11e-05	0.317859	0.000833549	NM_134433	RFX2
SE_peak_737	chr6	32070490	32132313	4.11e-05	0.316374	0.000833549	NM_019105	TNXB
SE_peak_738	chr10	79376298	79447074	4.11e-05	0.314778	0.000833549	NM_153367	ZCCHC24
SE_peak_739	chr11	111908665	111945693	4.11e-05	0.310787	0.000833549	NM_001278542	DIXDC1
SE_peak_740	chr2	163725695	163737166	0.000493624	0.306152	0.00361438	NM_018086	FIGN
SE_peak_741	chr17	7380555	7413971	8.23e-05	0.30343	0.00113786	NM_001201576	PLSCR3
SE_peak_742	chr2	238844789	238909729	4.11e-05	0.302529	0.000833549	NM_057179	TWIST2
SE_peak_743	chr11	123163255	123202621	8.23e-05	0.296345	0.00113786	NM_024769	CLMP
SE_peak_744	chr10	60937083	60945293	0.00123406	0.296301	0.00712104	NM_001242359	RHOBTB1
SE_peak_745	chr10	91587629	91614472	0.0118053	0.293677	0.0386221	NR_024467	HECTD2-AS1
SE_peak_746	chr9	70042930	70084416	8.23e-05	0.292869	0.00113786	NM_153267	MAMDC2
SE_peak_747	chr17	5485477	5546095	0.000287947	0.292399	0.00252582	NM_001162371	LOC728392
SE_peak_748	chr17	38421074	38435150	0.000164541	0.287834	0.00177	NM_001199417	ARHGAP23
SE_peak_749	chr19	45764080	45799141	0.000164541	0.286242	0.00177	NM_004409	DMPK
SE_peak_750	chr19	55110755	55118389	0.000164541	0.285742	0.00177	NM_001271618	PPP1R12C
SE_peak_751	chr21	45347387	45389102	4.11e-05	0.284916	0.000833549	NR_103811	LINC00316
SE_peak_752	chr7	116210553	116239733	0.0104046	0.281448	0.0347646	NM_152829	TES
SE_peak_753	chr1	59669180	59707880	0.00450622	0.276021	0.0189988	NR_039861	MIR4711
SE_peak_754	chr4	6269885	6283222	4.11e-05	0.266278	0.000833549	NM_006005	WFS1
SE_peak_755	chr11	32426134	32446694	0.000287947	0.26509	0.00252582	NR_120546	WT1-AS
SE_peak_756	chr11	61888289	61925263	4.11e-05	0.264149	0.000833549	NM_013401	RAB3IL1
SE_peak_757	chr1	109075338	109112701	8.23e-05	0.259813	0.00113786	NM_020141	TMEM167B
SE_peak_758	chr9	6750092	6759874	0.00833652	0.251023	0.0296082	NM_001146695	KDM4C
SE_peak_759	chr2	42045955	42061752	0.000164541	0.250887	0.00177	NM_138370	PKDCC
SE_peak_760	chr10	100986930	101008774	4.11e-05	0.248071	0.000833549	NM_032429	LZTS2
SE_peak_761	chr6	44019258	44043315	0.000164541	0.244657	0.00177	NR_125865	SCIRT
SE_peak_762	chr6	75598426	75620766	0.00966456	0.240843	0.0342784	NM_001100409	SENP6
SE_peak_763	chr8	47497703	47527613	0.000787319	0.240529	0.0050691	NM_005195	CEBPD
SE_peak_764	chr8	94234022	94264163	0.0026255	0.239457	0.0128191	NM_005261	GEM
SE_peak_765	chr22	39171655	39186258	4.11e-05	0.238909	0.000833549	NM_175709	CBX7
SE_peak_766	chr2	68039414	68063469	0.00777458	0.238223	0.02765	NM_173177	C1D
SE_peak_767	chr10	71961766	72012943	8.23e-05	0.236654	0.00113786	NM_004273	CHST3
SE_peak_768	chr17	9207112	9258072	0.00593046	0.225581	0.0228984	NR_110828	LOC101928266
SE_peak_769	chr6	133884903	133896537	8.23e-05	0.224103	0.00113786	NM_003206	TCF21
SE_peak_770	chr10	117438866	117478335	0.00323459	0.221303	0.0150182	NM_173791	PDZD8
SE_peak_771	chr3	111850884	111866739	0.00123406	0.216961	0.00712104	NM_001134438	PHLDB2
SE_peak_772	chr18	62522083	62527467	0.00258647	0.215615	0.0128191	NM_017742	ZCCHC2
SE_peak_773	chr12	123034460	123076998	0.00189222	0.203576	0.00979458	NR_038290	PITPNM2-AS1
SE_peak_774	chr6	37074398	37111657	0.00967768	0.19969	0.0342784	NM_001243186	PIM1
SE_peak_775	chr17	19505988	19557173	4.11e-05	0.176568	0.000833549	NM_018242	SLC47A1
SE_peak_776	chr5	51371639	51411340	0.000287947	0.10722	0.00252582	NR_046243	ISL1-DT
SE_peak_777	chr5	50963045	50975895	0.00123406	0.0713616	0.00712104	NR_104653	LINC02106

## Sheet: Supplementary Table 3
Supplementary Table 3. List of differentially expressed genes in CC compared to adjacent normal tissues
Gene Symbol	baseMean	log2FoldChange	lfcSE	stat	pvalue	padj	Adjacent N1	Adjacent N2	Adjacent N3	Adjacent N4	Adjacent N5	Adjacent N6	Adjacent N7	Adjacent N8	Adjacent N9	Tumor 1	Tumor 2	Tumor 3	Tumor 4	Tumor 5	Tumor 6	Tumor 7	Tumor 8	Tumor 9
F8A2	15.1232	20.8371	2.97062	7.01439	2.30952e-12	1.52948e-10	0	0	0	0	0	0	0	0	0	0	0	0	0	435.64	29.87	0	0	0
KLHDC7B	1139.8	8.23964	0.86969	9.47423	2.68733e-21	1.40639e-18	1.87	0.33	0.16	0.48	0.23	0.26	0.19	0.13	0.48	5.98	292.37	124.01	12.66	498.3	152.43	14.73	3.02	3.63
C11orf53	32.4703	8.07873	1.11674	7.2342	4.68291e-13	3.53807e-11	0	0	0	0.26	0	0	0	0	0	31.44	6.03	0.81	17.03	29.61	0	1.42	17.88	13.8
CDKN2A	1659.8	7.53337	0.671354	11.2212	3.21067e-29	5.29933e-26	2.19	4.65	0.52	7.03	3.34	1.7	3.47	4.15	6.35	273.64	222.14	494.73	73.05	3018.03	898.98	295.08	173.31	515.36
FEZF1-AS1	30.6045	7.32755	0.968529	7.56564	3.85951e-14	3.60059e-12	0	0	0	0.33	0	0	0	0	0	7.41	0.92	3.65	1.46	10.74	3.79	3.71	9.15	1.31
DMRTA2	22.3515	7.22612	1.13401	6.37221	1.86326e-10	8.10952e-09	0	0	0	0	0.05	0	0	0	0.05	0.06	0.44	1.68	2.63	38.13	0.69	0.76	0.44	14.5
AL590666.2	39.2859	7.09053	1.14935	6.16915	6.86579e-10	2.64963e-08	0	0	0	0.45	0.21	0.46	0	0	0	0.47	2.89	18.73	2.78	95.24	5.51	0.68	4.58	15.13
AL391839.2	11.7055	6.92917	2.16159	3.20559	0.00134788	0.00660157	0	0	0	0	0	0	0	0	0	0	3.28	7.38	3.8	47.83	51.5	0	0	7.95
WDR72	70.5153	6.82005	0.955668	7.13642	9.57901e-13	6.78339e-11	0.39	0.04	0	0.66	0	0	0.07	0	0.06	3.53	4.01	0.02	1.23	4.79	2.87	13.17	25.53	8.13
LINC01305	19.9689	6.71853	1.23063	5.45943	4.77672e-08	1.11771e-06	0	0	0	0.37	0	0	0	0.09	0	0.22	0	0.09	0	2.78	0.55	4.04	3.48	8.94
OR2I1P	278.187	6.6869	0.827374	8.08208	6.36735e-16	8.75796e-14	0.35	0.07	0.17	0.43	0.11	0.06	0.25	0.17	0.04	2.23	5.3	76.21	4.47	1.71	26.14	0.43	0.52	34.23
DUSP9	88.246	6.67379	1.33692	4.99191	5.97843e-07	9.95956e-06	0	0.06	0	0.13	0.48	0.1	0	0.12	0.13	0	0	0	0.08	41.28	13.83	14.33	6.94	10.92
TLX3	15.208	6.66179	1.40841	4.73001	2.24505e-06	3.14029e-05	0	0.1	0	0	0.1	0	0	0	0	0	2.76	5.18	0	0.43	7.45	0	4.45	12.09
LHX2	56.0365	6.64436	1.04647	6.34933	2.1625e-10	9.33617e-09	0.29	0	0	0.73	0.4	0	0	0.05	0.43	0.59	0.31	0.89	0.15	30.72	0.99	6.49	5.2	9.42
SMIM22	151.657	6.545	0.580638	11.2721	1.80272e-29	3.86811e-26	2.21	1.31	0	2.25	1.69	2.54	0.65	4.77	0.64	166.9	239.15	163.89	417.85	568.95	93.85	109.99	231.4	188.11
GRIN2D	191.391	6.45982	0.685134	9.42855	4.15796e-21	1.98261e-18	0.13	0.11	0.09	0.22	0.13	0.02	0.17	0.1	0.22	1.49	6.78	1.36	13.12	32.65	17.41	6.53	9.06	1.63
SIX1	64.0501	6.42858	0.808741	7.94888	1.88199e-15	2.30753e-13	0.22	0.09	0	0.07	0.07	0.12	0	0.14	0.19	2.15	3.52	8.61	0.06	13.88	3.14	5.79	7.65	22.58
KRT7	1401.29	6.42226	0.784816	8.18313	2.76553e-16	4.12084e-14	5.16	4.7	1.37	13.3	6.59	8.73	2.37	2.15	2.11	1216.98	1187.19	14.8	1374.83	3.54	36.33	280.23	137.85	322.42
CA9	72.4841	6.41534	0.872277	7.35471	1.91345e-13	1.5611e-11	4.99	0.75	0	0	0.26	0	0.11	0	2.24	18.72	1.29	1.06	9.98	49.99	20.02	13.4	5.24	3.75
TLX2	23.489	6.3488	1.02413	6.19921	5.67462e-10	2.24236e-08	0	0	0	0	0.06	0	0	0.1	0.21	0.66	1.04	1.17	0.26	34.25	9.81	1.3	2.82	4.58
SYT8	303.345	6.33392	0.886605	7.14402	9.06404e-13	6.48291e-11	0.31	2.19	0	1.2	1.49	1.51	1.39	1.65	0.57	41.86	100	5.15	27.4	249.43	2.76	6.88	4.4	289.05
AQP5	70.6621	6.28421	1.17472	5.34955	8.81753e-08	1.88069e-06	0	0.1	0.83	0	0.1	0	0.21	0.39	0.31	0	0.47	0.34	0	27.21	1.04	31.21	10.21	81.44
EN1	33.6496	6.26258	1.21141	5.16967	2.3451e-07	4.43728e-06	0	0.06	0.07	0	0	0	0.12	0.16	0.06	0	0.44	0	1.69	15.89	0.58	0.12	13.57	2.8
CXCL13	44.1271	6.14457	1.08662	5.65474	1.56082e-08	4.20206e-07	0.89	0.13	0.44	0.26	0	0	0	0.24	0	15.21	50.15	64.45	1.36	0	23.05	0.13	1.49	10.73
BMP3	114.686	6.13154	1.06796	5.74137	9.39154e-09	2.68328e-07	0.11	0.14	0.08	0.15	0	0.02	0.15	0.07	0.07	10.06	7.37	0.99	0.01	14.13	0	0.02	0.76	26.12
LBHD2	13.1823	6.09575	1.11133	5.48512	4.1319e-08	9.77489e-07	0	0	0	0	0.22	0	0	0.44	0	0.84	0.48	0.49	0.77	27.83	2.67	7.76	9.07	3.94
ZIC2	75.8003	6.03599	0.770863	7.83017	4.87198e-15	5.62033e-13	0.22	0.19	0.05	0.39	0.09	0	0.15	0	0.1	8.55	3.31	0.45	12.53	25.2	0.93	4.09	6.06	10.17
MSMB	5.77792	5.92807	1.39335	4.25453	2.09489e-05	0.000205816	0	0	0	0	0	0	0	0	0	0	3.07	0.32	4.4	0	2.92	2.03	13.11	34.09
AC009511.2	7.40206	5.91894	1.39724	4.23617	2.27361e-05	0.000220447	0	0	0	0.53	0	0	0	0	0	0	0	0.33	0.92	53.36	22.62	1.95	2.2	2.01
AC023043.1	5.73832	5.91856	1.50355	3.93639	8.27164e-05	0.000661762	0	0	0	0	0	0	0	0	0	1.73	3.88	9.95	0.87	0	0	0	8.83	20.5
NPB	9.18742	5.88896	1.20859	4.87259	1.10145e-06	1.69297e-05	0	0.29	0.41	0	0	0	0	0	0	0	0.05	0.05	1.46	20.27	6.23	2.86	3.34	1.7
AL354766.2	5.6085	5.88728	1.27177	4.6292	3.67074e-06	4.77351e-05	0	0	0	0	0	0	0	0	0	22.21	12.11	13.93	13.1	0	0.62	0	15.21	6.38
MIR2117HG	9.15883	5.88357	1.48009	3.97515	7.03337e-05	0.000578776	0	0.37	0	0.75	0	0	0	0	0	5.06	0	0.3	0	35.99	12.39	0.39	0.41	0
CAMK2N2	10.8814	5.80602	1.19806	4.8462	1.25846e-06	1.90182e-05	0.27	0	0	0	0.11	0	0.11	0	0	0.29	1.67	0	0.42	12.56	1.14	1.56	2.5	0.86
AC114956.2	8.45231	5.76376	1.17736	4.89549	9.80613e-07	1.52803e-05	0	0	0	0	0.31	0	0.33	0	0	2.71	0.47	0	4.03	25.49	3.79	3.9	6.28	0.5
MIR9-3HG	143.899	5.74188	0.514061	11.1696	5.74078e-29	8.79857e-26	0.07	0.97	0.18	0.49	0.35	0.82	0.67	0.19	0.16	5.39	5.46	26.11	19.53	24.9	24	7.07	30.25	74.43
GLDC	106.758	5.72761	1.12746	5.08012	3.77201e-07	6.66911e-06	0.23	0	1.02	1.36	0.09	0.14	1.2	1.27	0.92	0.57	0.28	40.41	0	20.82	66.57	0.34	2.21	0.33
CNTD2	22.4481	5.70995	1.11797	5.10743	3.26575e-07	5.8885e-06	0.19	0.08	0.31	0.17	0	0	0.08	0.08	0	0.26	0.74	0	17.42	26.06	4.56	0.57	3.37	0.39
IDO1	360.237	5.70906	0.764435	7.46834	8.12116e-14	7.20065e-12	1.6	1.22	1.19	8.18	0.99	0.81	1.17	1.8	0.78	12.05	373.91	553.89	38.61	15.47	165.62	4.58	13.91	105.37
EXOC3L4	55.1279	5.68057	0.86441	6.57161	4.97726e-11	2.49526e-09	0.73	0	0.72	0.26	0.19	0	0.83	0	0	9.96	2.17	22.51	5.19	50.82	20.91	1.98	4.2	5.47
MSLN	116.713	5.66198	0.750301	7.54629	4.47844e-14	4.10657e-12	1.49	0.58	2.31	0.3	0.14	0.05	0.21	0.55	0.3	29.93	8.82	11.64	64.27	760.83	2.02	49.29	3.32	8.53
SYNGR3	126.922	5.63139	0.727343	7.74242	9.75458e-15	1.04652e-12	1.38	1	0.26	0.14	0.36	0.23	0.91	0.45	0.47	1.55	8.75	10.81	3.25	128.61	20.28	27.67	16.72	24.6
PAX7	43.4452	5.61922	1.84229	3.05013	0.00228741	0.0100714	0.49	0.09	0	0.1	0	0	0.09	0.05	0.13	0	0	0	0	20.61	0	0	5.69	4.35
HAGLROS	24.8311	5.6074	0.959011	5.84707	5.00309e-09	1.5424e-07	0	0.27	1.11	0	0	0	0	0	0	4.47	3.06	6.31	2.28	21.99	6.54	1.27	2.11	15.29
SAA1	21.5225	5.60404	1.00258	5.58962	2.27571e-08	5.91161e-07	0	0.31	0	0	0	0	2.09	0	0	1.69	4.69	9.72	1.6	20.44	26.6	19.05	4.01	36.86
CLDN3	38.8003	5.60281	0.949353	5.90172	3.59738e-09	1.15036e-07	0	0.47	0	0.24	0.11	0.28	0.37	0	0.24	0.58	3.18	1.03	5.62	3.63	2.94	6.45	0.65	76.58
SPDEF	24.7851	5.56657	1.11076	5.01149	5.40092e-07	9.10349e-06	0	0	0	0.16	0	0	0.08	0.44	0.08	0	19.98	0.2	3.63	12.04	1.02	1.57	0.83	14.15
IGHV4-4	99.634	5.55735	1.03485	5.37018	7.86598e-08	1.70485e-06	2.27	4.01	3.03	2.98	3.37	0	1.05	1.47	3.08	3.7	36.59	82.21	1.98	46.14	487.25	1.03	0	354.9
LINC00491	4.45295	5.54555	1.07402	5.16335	2.42564e-07	4.56169e-06	0	0	0	0	0	0	0	0	0	2.72	0	3.76	0	1.65	0.77	3.62	6.43	1.33
CCL18	159.9	5.54515	1.298	4.27208	1.93657e-05	0.00019327	0	0	1.66	39.21	0.91	0	0	2.15	0	0.59	37.07	88.43	22.54	6.9	303.96	30.82	23.04	13.26
IGHV3-21	401.948	5.52893	0.853517	6.47782	9.30549e-11	4.34061e-09	17.36	10.02	6.33	7.59	2.3	0.76	25.98	11.69	4.89	7.93	135.53	261.47	16.03	456.49	2121.94	282.93	24.88	96.8
UBD	280.529	5.52767	0.880428	6.27839	3.42104e-10	1.41709e-08	0.54	2.08	3.96	4.8	0.34	0.73	2.17	0.94	0.7	21.99	80.65	505.42	24.81	0	23.22	14.4	9.65	297.34
ZIC5	22.8294	5.51678	0.879285	6.27417	3.51507e-10	1.44212e-08	0.07	0.03	0	0.12	0	0	0.03	0.06	0.03	1.93	1	0	2.68	0.7	0.33	1.19	3.85	3.51
S100A7A	22.5173	5.51437	1.12296	4.91056	9.08169e-07	1.436e-05	0	0	0	0.13	0.03	0	0.48	0.03	0	0.43	1.01	0	5.73	0.07	34.84	6.03	19.07	0.37
OTX1	38.8141	5.50116	0.64813	8.48774	2.10695e-17	3.83126e-15	0.2	0	0	0.53	0.08	0.07	0.2	0.09	0.18	1.58	5.11	5.66	2.82	15.13	1.85	8.85	2.69	6.71
ALG1L	70.4222	5.48835	0.492705	11.1392	8.08324e-29	1.15628e-25	1.68	0.24	1.14	0.98	0.79	1.28	0.64	0.47	0	18.72	25.52	18.25	19.81	42.75	39.12	61.03	53.68	30.87
AC135457.1	5.20781	5.45192	1.23684	4.40796	1.0435e-05	0.000114353	0	0	0.15	0	0	0	0	0.23	0	0	7.42	10.83	5.5	0	1.34	2.45	0.61	11.01
MMP11	602.7	5.42264	0.567367	9.55755	1.20575e-21	6.63378e-19	3.26	3.01	5.31	2.41	1.75	1.22	3.64	2.23	2.59	11.33	49.64	152.58	11.87	87.94	160.34	362.57	20.92	74.13
FMO3	112.7	5.40942	0.963547	5.61406	1.97629e-08	5.21591e-07	2.5	0.14	0.95	0.6	0.27	0.11	0.75	0.45	0.31	1487.75	0.17	6.46	141.41	1.75	2.06	0.42	2.63	0.8
TRIM74	6.63244	5.40793	1.51157	3.57768	0.000346656	0.00217237	0.62	0	0	0	0	0	0	0	0	0	0.18	0	0	7.47	0.91	1.5	1.23	1.02
CXCL9	595.409	5.39593	0.796473	6.77477	1.246e-11	6.98054e-10	1.21	1.18	2.53	1.48	0.7	0.64	3.84	2.29	0.52	59.7	87.33	303.43	6.61	0.33	164.25	6.18	8.99	26.6
KF456478.1	4.01338	5.37811	1.5023	3.57992	0.000343696	0.00215839	0	0	0	0	0	0	0	0	0	0	0	1	0.61	177.98	21.37	2.21	2.98	0.77
CXCL6	122.23	5.37264	0.950229	5.65405	1.56712e-08	4.2032e-07	1.59	0.08	0	14.47	0.41	0.13	1.39	0.31	0.35	0.41	85.26	0.33	128.04	210.63	22.12	5.15	15.71	1.35
HMX2	7.74191	5.35431	0.957218	5.59361	2.2239e-08	5.79105e-07	0.21	0	0	0	0.09	0	0.09	0	0	0	0.12	1.72	1.96	0.39	1.81	2.04	2.27	3.87
TMEM171	30.6766	5.34375	0.882132	6.05776	1.38029e-09	4.93852e-08	0.28	0.24	0	0.25	0.37	0	0.13	0.18	0.25	0	2.18	5.07	0.31	14.08	18.68	6.11	5.58	6.13
KRT7-AS	12.8518	5.32553	1.21772	4.37337	1.22341e-05	0.000130406	0.4	0.09	0	0.19	0	0	0	0	0.09	16.51	2.16	0	4.98	0	0.32	1.5	0.3	1.37
NXPH4	123.029	5.31362	0.66124	8.03584	9.29432e-16	1.21603e-13	0.19	0.48	0	0.53	1.55	0.06	0.62	1.78	1.07	4.15	0.57	7.57	37.34	50.3	29.63	28.9	8.79	15.06
HMSD	11.4334	5.26964	0.936199	5.62877	1.81503e-08	4.81993e-07	0	0	0	0.28	0.07	0	0.14	0	0	3.76	0.59	1.82	3.86	0	0.87	2.43	12.86	143.64
BBOX1-AS1	11.2868	5.26714	1.07467	4.90119	9.52595e-07	1.49087e-05	0	0	0	0.83	0	0.42	0	0.43	0	15.11	23.17	0	11.03	0	3.34	8.28	18.97	9.67
FOXD3-AS1	12.5522	5.25536	1.12703	4.66303	3.11587e-06	4.16816e-05	1.98	0	0	0	0	0	0.18	0	0	0	1.79	10.51	2.17	20.76	11.25	0.83	6.93	40.95
CYP2S1	1269.42	5.24305	0.912455	5.74609	9.1328e-09	2.61632e-07	0.71	5.38	0.44	2.52	6.91	3.43	9.56	7.34	4.3	0.9	3.85	7.81	4.4	1745.78	222.49	131.82	67.61	59.76
MNX1	11.0147	5.23249	1.19847	4.36598	1.26556e-05	0.000134165	0	0.28	0.1	0	0.09	0	0	0	0.18	0	0	0	3.23	4.65	0.15	1.23	0.3	4.67
IGLV2-23	668.835	5.2257	0.937535	5.57387	2.49136e-08	6.37205e-07	15.05	23.52	4.52	17.48	4	0.9	39.11	17.79	11.72	9.23	252.69	184.8	16.73	243.52	3061.43	9.35	26.42	617.13
KCNS1	294.68	5.17169	0.64422	8.02784	9.92055e-16	1.29009e-13	0.36	0.74	0.08	0.83	0.97	0.47	0.35	0.81	0.83	1.97	19.27	32.51	0.58	69.11	57.5	14.23	36.02	26.74
HOXC13-AS	6.77875	5.1506	1.0162	5.06851	4.0094e-07	7.0574e-06	0	0.11	0	0.22	0.1	0	0	0	0	0.56	0.07	0.28	3.65	0.23	0.36	1.96	7.5	1.11
PLAC1	6.78006	5.14694	1.15164	4.46922	7.8506e-06	9.00804e-05	0	0	0	0.28	0.7	0	0	0	0.14	2.5	7.99	8.74	1.97	0	1.08	12.04	0.44	0
TREM2	130.762	5.13374	0.661965	7.7553	8.81354e-15	9.5996e-13	0	0.45	2.4	3.04	0.86	0.93	0.2	2.53	0.61	13.24	42.19	185.61	51.03	21.34	59.32	45.5	19.97	6.6
SPP1	1390.34	5.13172	0.869285	5.90338	3.56134e-09	1.14053e-07	13.83	2.58	21.63	27.33	5.34	0.62	4.34	7.8	6.91	373.62	358.61	623.74	847.42	0	9.34	745.04	614.33	39.93
TM4SF19-TCTEX1D2	4.34187	5.13049	1.48042	3.46558	0.000529097	0.00307083	0.35	0	0	0	0	0	0	0	0	0	0	0.95	0	2.9	5.02	1.73	1.07	0
NLRP7	22.6559	5.12923	0.923665	5.55313	2.806e-08	7.03426e-07	0.1	0	0.1	0.68	0.04	0.03	0.39	0.04	0.36	86.76	7.56	1.12	0.63	0	0.71	13.93	5.12	0.09
SP9	10.6254	5.10807	1.23647	4.13117	3.60928e-05	0.00032746	0.26	0	0	0	0	0.04	0.06	0	0.06	0.07	0	0	0	3.21	0.55	0.97	0.61	5.21
HNF4G	10.1735	5.09923	1.26513	4.03059	5.56382e-05	0.000473178	0	0.03	0	0.17	0	0	0.09	0.08	0	0	0.98	4.49	0	0	0.07	2.46	1.62	4.09
SMC1B	24.5434	5.09515	1.00951	5.04714	4.4848e-07	7.77531e-06	0.23	0.04	0	0.14	0.03	0	0.1	0.04	0	0	2.64	2.45	0.32	0	0.42	3.24	7.27	5.71
AL031600.3	25.4723	5.09433	1.75909	2.896	0.00377947	0.0151384	0	0	0	0	0	0	1.17	0	0.79	2.36	1.92	0	0.03	114.99	37.89	3.82	2.96	7.31
AL365181.3	51.9423	5.08969	0.705623	7.21304	5.47156e-13	4.10501e-11	0	0.3	0.1	0.09	0.17	0.07	0.18	0.12	0.18	0.69	0.82	10.44	0.76	14.49	0.67	1.91	4.22	7.25
PIGR	81.2703	5.0535	0.734271	6.88234	5.88764e-12	3.53869e-10	2.16	0.16	0.15	0.07	0.91	0.03	0.03	1.19	0.59	0.4	75.43	0.8	12.48	10.4	2.37	17.85	1.94	327.41
APOC1	383.095	5.04019	0.696174	7.23984	4.49205e-13	3.40586e-11	10.89	6.12	14.53	30.12	2.54	4.51	2.06	5.48	2.03	180.41	162.15	1336.19	252.89	91.19	713.52	228.81	146.86	60.91
AMTN	26.1865	5.03817	0.953295	5.28501	1.25699e-07	2.56869e-06	0	0.44	0	0.44	0.42	0	0.23	1.26	0.45	22.94	0.3	2.87	56.59	0.98	0.25	6.24	1218.27	3.07
EN2	22.2381	5.02425	1.05064	4.78208	1.7349e-06	2.52378e-05	0.19	0.12	0	0.08	0.04	0	0.09	0.04	0.04	0.1	0.13	0.05	0.02	9.49	1.4	0.88	0.09	1.42
45172	52.6437	5.02322	0.731806	6.86414	6.68917e-12	3.95398e-10	0.25	0.15	0.09	0.69	0.33	0	0.16	0.35	0.37	2.28	3.79	0.91	1.8	0.41	0.58	7.51	15.91	11.03
ARTN	79.9035	4.98116	0.773542	6.43941	1.19936e-10	5.49886e-09	0.53	0.69	1.42	0.95	0.75	0.56	0.45	0.52	1.13	4.52	5.74	0.95	3.04	232.1	24.28	12.53	4.45	36.48
RIPPLY3	39.8432	4.93935	0.86377	5.71836	1.07559e-08	3.04069e-07	0.18	0.08	0.26	0.32	0.37	0.12	0.07	0.22	0.23	3.85	3.98	2.07	0.09	26.28	0.32	1.11	1.18	5.99
ADAMDEC1	75.1031	4.91703	0.838003	5.86756	4.42262e-09	1.38314e-07	0	0.28	1.37	1.67	0.22	0	0.29	0.43	0.27	3.22	8.13	55.94	10.99	0	9.45	5.41	9.62	5.39
ATP1A3	11.3998	4.88135	0.935121	5.22001	1.7891e-07	3.49624e-06	0.72	0.31	0	0.59	0.12	0.06	0.02	0.05	0	0.22	0.23	0.82	0.64	3.03	0.92	1.34	0.54	0.44
ZACN	230.092	4.88016	0.885758	5.50958	3.59683e-08	8.70092e-07	3.86	0.31	1.04	0.33	5.54	1.09	0.83	0.91	0.55	15.51	0.04	0.63	0.17	103.68	37.22	9.91	19.17	4.49
LINC01843	3.53824	4.8577	1.46978	3.30506	0.000949571	0.00495807	0	0	0.16	0	0	0	0	0	0	0	0.18	0.09	0.09	1.84	0.16	0	1.22	6.64
ABCA13	390.072	4.85211	0.551928	8.7912	1.47967e-18	3.4139e-16	0.25	0.81	0.07	0.6	0.16	0.78	0.57	1.52	0.36	34.55	7.09	9.2	0.52	19.8	8.18	11.61	10.48	18.84
BATF2	103.227	4.84908	0.708697	6.84225	7.79597e-12	4.52103e-10	0.58	0.44	1.13	0.34	0.57	0.23	0.25	1	0.55	2.45	14.72	34.99	3.37	14.31	47.62	1.45	1.38	15.92
FABP4	826.699	4.84288	1.28521	3.76816	0.000164456	0.00117001	30.99	10.05	11.94	18.65	3.25	8.61	16.03	26.04	16.55	4715.81	274	0.83	0.44	8.21	2.81	2.67	10401	0.61
ZNF541	55.9008	4.83573	0.600402	8.05415	8.00328e-16	1.06662e-13	0.14	0.3	0.19	0.46	0.06	0.02	0.23	0.21	0.11	1.82	3.04	4.31	0.48	5.45	9.21	1.64	6.34	5.89
SHISA8	5.7089	4.82453	1.62459	2.9697	0.00298095	0.0125171	0	0	0	1.59	0	0.08	0	0	0	0	0.69	0	0	5.09	2.03	0	0.7	1.11
FOXD1	45.0848	4.82168	0.793248	6.07839	1.21394e-09	4.41482e-08	0.15	0.13	0.36	0.26	0.06	0.1	0.46	0.2	0.22	0.31	3.79	1.67	0.38	21.76	5.82	0.44	11.43	9.78
VTCN1	77.4382	4.80998	0.955485	5.03407	4.80181e-07	8.21237e-06	0.15	0.12	0.25	0	0.78	0.15	1.24	0	0.95	22.05	30.5	18.78	1.33	0.47	0.14	3.81	0.97	49.72
ATP6V0D2	6.78514	4.80507	1.20805	3.97754	6.9632e-05	0.00057421	0	0	0	0.12	0	0	0	0.06	0.12	0	0.15	3.96	0.78	0	0.32	2.41	1.2	0.04
ANKRD34B	10.3377	4.80063	0.943241	5.0895	3.59013e-07	6.40154e-06	0	0.04	0.04	0.14	0	0.03	0	0.03	0	2.14	2.84	0.85	0.08	0.68	0.04	0.07	1.61	2.98
VPREB3	4.2751	4.73299	1.19856	3.9489	7.85104e-05	0.000634769	0	0	0	0.76	0	0	0.4	0	0	0.36	2.53	2.43	0.87	4.64	9.32	0	0.84	2.69
IGHM	1248.98	4.72955	0.702935	6.72828	1.71676e-11	9.32571e-10	31.61	8.85	7.36	8.53	5.88	0.78	10.54	21.1	4.84	21.97	537.17	187.58	25.24	341.8	926.62	45.55	103.03	301.67
PKMYT1	497.059	4.72646	0.70587	6.69594	2.14291e-11	1.13746e-09	2.23	5.67	1.17	1.66	13.93	6.29	5.13	4.83	1.7	28.76	24.54	34.27	72.18	511.07	116.34	57.12	24.69	37.96
WFDC2	392.428	4.71848	0.91975	5.13018	2.89462e-07	5.32218e-06	89.95	5.75	2.03	3.99	3.33	1.15	1.48	4.85	2.65	1.41	487.29	284.36	1.24	345.34	69.06	200.58	208.66	1316.75
CHIT1	34.945	4.71237	1.00389	4.6941	2.67783e-06	3.64071e-05	0.26	0	0.27	0.99	0.09	0	0.03	0.09	0.02	0.03	0.38	28.26	4.26	0	18.36	2.06	9.65	1.16
MUC4	3065.86	4.71096	0.750553	6.27666	3.45933e-10	1.42221e-08	4.08	6.44	0.33	2.49	33.36	1.51	2.19	3.07	1.1	34.49	66.03	28.16	26.08	900.79	158.54	259.17	102.01	117.76
IGHV1-3	149.027	4.68246	0.948845	4.9349	8.01911e-07	1.28792e-05	24.67	4.37	4.64	17.25	1.58	1.31	0.57	5.37	7.28	6.02	89.09	173.29	53.41	683.94	349.98	0	4.25	189.43
IGLV2-14	840.572	4.66753	0.861993	5.41481	6.13543e-08	1.38209e-06	111.27	26.69	17.38	32.28	8.71	2.13	100.25	29.12	46.13	87.29	2542.38	748.5	24	1196.76	4728.04	60.45	33.02	875.78
ZFR2	25.431	4.66089	0.792839	5.87874	4.13409e-09	1.30833e-07	0	2.21	0.43	0.7	0	0.28	0.39	0.18	0.19	2.72	7.35	16.57	0.12	12.89	11.72	6.46	22.65	10.16
SAA2	6.32459	4.65959	0.988966	4.71157	2.4581e-06	3.38533e-05	0.36	0	0	0	0	0	0.67	0	0.16	0.6	11.92	1.03	1.73	8.4	7.24	5.16	0.98	6.89
FOXJ1	54.9519	4.64724	0.95412	4.87071	1.112e-06	1.70674e-05	0.13	0.32	0	0.33	0.05	0.04	0.89	0.25	0.22	0.07	0.07	0.17	0.65	13.44	14.37	5.71	0.12	12.08
SRMS	2.41788	4.64572	1.34479	3.45462	0.000551067	0.00317174	0	0	0	0	0	0	0	0	0	0.12	0.06	0	0.06	0.85	0.11	1.2	0.43	2.1
AC019171.1	32.3177	4.61464	0.729233	6.32807	2.48248e-10	1.06109e-08	0.78	1.28	0.61	0.21	0.06	0	0.3	0.11	0.45	7.09	9.94	4.11	0.84	15.54	14.29	3.12	11.65	32.15
NEURL3	17.3408	4.60689	0.845768	5.44699	5.12308e-08	1.182e-06	0.7	0	0.23	0.61	0.14	0.08	0	0.14	0.31	0.59	2.21	3.78	0.19	10.91	7.93	0.53	2.1	7.11
KCP	123.044	4.58866	0.619451	7.40763	1.28576e-13	1.07768e-11	0.69	0.85	0.23	0.83	0.71	0.17	0.29	0.58	0.2	18.2	7.61	6.14	19.39	22.06	4.9	4.05	3.59	0.82
HIST2H2AA4	2795.24	4.58449	0.511799	8.95761	3.31801e-19	9.21176e-17	103.56	48.37	55.52	17.98	214.09	60.16	54.2	150.64	38.53	499.35	2056.9	2650.07	3388.04	1656.66	2744.05	613.57	1068.92	5875.78
LPA	9.9457	4.57325	1.12686	4.0584	4.94098e-05	0.000428185	0	0.17	0.02	0.17	0.08	0.07	0	0	0	5.95	2.5	1.61	0	0.74	1.44	0.09	2.51	0
SOX30	39.1602	4.57111	0.63911	7.1523	8.53358e-13	6.14446e-11	0	0.27	0.3	0.44	0.05	0.12	0.09	0.26	0	1.84	1.98	6.5	2.23	7.24	3.27	0.44	6.58	5.19
GPR25	26.7194	4.55332	0.935031	4.8697	1.11767e-06	1.71176e-05	0	0.37	0.14	0.51	0.24	0.19	0.9	0.24	0	0.46	0.16	5.33	0.47	14.11	25.51	0.38	0.95	1.84
GPR150	13.2478	4.54451	0.836802	5.4308	5.61005e-08	1.28331e-06	0.33	0.07	0	0.14	0.07	0.05	0	0	0.21	0.09	1.24	0.81	1.71	4.5	3.71	1.36	0.84	1.77
TCP11	16.7101	4.54212	1.14032	3.98319	6.79956e-05	0.000562444	0	0.19	0	0	0	0	0	0.48	0.67	0.78	2.46	3.54	0.24	0	0.34	8.12	3.62	21.16
GRP	3.54914	4.53659	1.16122	3.90673	9.3552e-05	0.000733679	0.46	0	0	0	0	0	0	0.52	0	0.23	5.43	0.81	1.03	0	0.91	10.17	0.69	1.63
FOXF2	42.2737	4.53055	0.794967	5.69905	1.20479e-08	3.35731e-07	1.99	0.2	0.07	0.13	0	0	0.07	0.19	0.4	5.91	6.04	0.17	1.2	10.23	6.95	5.16	4.35	12.81
AC145343.1	2.21348	4.52809	1.22936	3.6833	0.000230235	0.001554	0	0	0	0	0	0	0	0	0	0	1.14	2.36	0.74	1.82	0.32	1.46	3.1	7.97
AL512785.2	20.6697	4.5217	0.893477	5.06079	4.1753e-07	7.31839e-06	0	0.04	1.32	0.84	1.95	0.26	0	0.54	0	3.75	1.21	28.44	0.78	6.86	22.31	4.01	16.38	3.22
CCNO	25.4331	4.51572	1.01206	4.46189	8.12407e-06	9.26239e-05	0	0.84	0	0	0.56	0	0.22	0.2	0	0.13	1.46	1.13	0.52	21.81	3.91	2.26	4.09	3.91
FOXA3	6.92536	4.50826	1.19404	3.77564	0.0001596	0.00114208	0	0.14	0	0.15	0	0.11	0	0	0	0.09	0.05	0.33	0.25	0	0.56	6.54	0.08	2.89
SST	5.83866	4.50613	1.54886	2.90932	0.00362214	0.0146355	1.32	0	0	0.58	0	0	0	0	0.29	0	0	0	0	13.02	0.68	8.78	0	7.25
C2CD4C	44.8433	4.50483	0.82555	5.45676	4.84891e-08	1.12968e-06	0.32	0.27	0.2	0.28	0.17	0.03	0.19	0.13	0.18	0.22	0.06	0.09	0.73	16.19	1.43	12.76	0.93	1.03
HS6ST2	190.843	4.50467	0.606257	7.43029	1.08356e-13	9.26294e-12	1.38	0.64	1.47	1.28	0.69	0.15	0.42	0.39	0.9	26.43	12.95	11.48	62.01	37.53	12.64	23.62	0.79	9.77
INA	35.8984	4.48308	0.858811	5.2201	1.78826e-07	3.49624e-06	0.1	0.22	0.1	0	0.17	0.1	0.13	0.41	0.04	0.16	2.6	0.14	0.05	6.3	2.38	1.11	15.06	4.42
CENPA	102.368	4.48022	0.559083	8.01352	1.11473e-15	1.42374e-13	0.24	1.02	0.29	1.18	3.25	1.16	0.43	2.51	1.51	19.18	11.29	14.01	28.34	70.08	18.78	18.58	30.06	21.3
FOXD2	40.2985	4.46376	0.743067	6.00721	1.88744e-09	6.46945e-08	0.28	0.15	0.13	0.24	0	0	0.12	0.08	0.12	0.29	1.74	0.47	2.39	8.36	1.39	1.57	0.61	4.04
SPERT	5.53398	4.46091	0.971303	4.5927	4.37539e-06	5.50955e-05	0.77	0	0.39	0.2	0	0	0	0.09	0	0.48	0.76	1.62	1.2	1.71	0.55	0	3.4	2.74
HIST2H3C	2617.76	4.45998	0.920202	4.84674	1.25507e-06	1.89916e-05	1.67	0	0	2.87	104.23	14.37	12.9	44.19	17.65	295.58	326.21	207.14	430.6	1053.6	559.72	340.52	419.92	744.6
MNX1-AS1	5.64303	4.45367	1.5732	2.83096	0.00464078	0.0178774	0.35	0	0	0.61	0	0	0	0.14	0	0	0	0	2.21	5.93	0.17	0	0	5.88
MMP9	660.531	4.45308	0.746508	5.96522	2.44303e-09	8.15242e-08	5.58	1.4	1.61	9.89	0.41	3.47	4.05	1.1	7.33	2.17	16.05	68.7	61.25	220.97	189.7	41.85	14.59	13.36
MUC1	544.652	4.44053	0.639398	6.94486	3.78837e-12	2.37513e-10	27.01	3.6	17.69	15.38	3.79	0.28	8.03	0.8	3.95	159.56	355.82	557.6	211.98	193.38	59.72	48.54	77.43	169.08
PAQR4	403.699	4.42592	0.502349	8.81045	1.24649e-18	3.00516e-16	1.03	3.52	1.39	0.72	2.63	2.57	0.71	4.26	1.7	36.36	14.79	20.55	42.73	210.68	49.19	32.59	37.14	55.63
C5orf38	22.1772	4.41686	1.1494	3.84275	0.000121665	0.000911193	0	1.6	0.29	0.79	0.27	0.28	0.59	1.74	0	0.46	7.85	0	13	94.9	0.59	3.36	14.21	0
HAP1	61.919	4.40132	0.763493	5.76472	8.17923e-09	2.37807e-07	1.39	0.11	0.12	0.22	0.17	0.11	2.16	0.1	0.25	0.79	0.65	2.38	0.17	20.66	4.51	2.14	0.78	4.06
IGHV1-46	74.0704	4.40122	0.910161	4.83565	1.32711e-06	1.9955e-05	0.61	0.79	1.24	2.14	0.76	0	8.54	0.51	3.24	2.27	31.11	36.32	0.91	45.59	187.66	6.78	10.76	17.5
PLA2G2D	48.3011	4.40051	0.834876	5.27085	1.35796e-07	2.73337e-06	0.37	0.39	0.24	0.64	0.08	0.12	0.49	0.37	0.48	0.57	3.14	12.57	0.77	0.84	29.91	0.11	1.36	3.44
ERN2	19.6881	4.40028	0.883205	4.98217	6.28744e-07	1.04097e-05	0.48	0.04	0	0.78	0	0	0	0.43	0.04	1.61	24.92	0.18	4.08	4.89	0.75	0.67	3.9	4.72
IGHV1-18	124.808	4.39036	0.87042	5.04396	4.56004e-07	7.87166e-06	13.98	8.23	3.74	9.17	0.99	0	12.39	3.54	10.01	7.57	102.95	43.3	2.88	165.24	621.99	181.02	10.85	68.5
FEZF1	16.4561	4.38832	0.958144	4.58002	4.64921e-06	5.80664e-05	0	0	0	0	0.22	0.09	0	0.06	0.63	3.16	0.25	2.57	0.93	13.76	1.75	2.68	12.58	1.43
HOXC13	19.9846	4.37857	0.666714	6.56738	5.12085e-11	2.54938e-09	0.14	0.12	0	0.36	0	0	0.06	0.17	0.3	1.05	0.89	1.4	2.94	5.04	0.58	2.71	5.59	2.56
AC245060.2	2.10069	4.37827	1.79546	2.43853	0.0147471	0.0447503	0	0	0	0	0	0	0	0	0	0.88	0.54	0.84	0	9.98	0.43	0	0	0.29
AL365356.5	3.15171	4.36768	1.12831	3.87101	0.000108385	0.000827622	0.56	0	0	0	0	0	0.25	0	0	4.19	1.38	1.06	4.46	0	0.29	0.25	6.44	0.73
MSLNL	2.64878	4.36361	1.6674	2.61702	0.00887018	0.0300087	0	0	0	0	0	0	0.21	0	0	0.82	0	0	0.04	5.47	0	0	0.07	0.09
FOXP3	43.2629	4.36233	0.743558	5.86683	4.44195e-09	1.38533e-07	1.41	0.13	0.07	0.52	0.18	0.24	0.28	0.12	0.38	1.03	6.48	9.36	1.5	18.89	21.76	2.06	0.91	3.5
HIST2H3A	1375.13	4.35254	0.788441	5.52044	3.38147e-08	8.22632e-07	1.67	25.19	3.93	2.87	0.46	14.37	12.9	44.19	0	221.68	149.68	168.89	253.6	452.92	281.17	113.51	209.97	479.12
PRR15	21.0078	4.34776	1.07139	4.05804	4.94865e-05	0.00042833	0	0	0.5	0.36	0.36	0.14	0	1.19	0.27	0.11	2.54	5.37	0	0.19	1.95	0.72	2.17	32.34
C2CD4A	33.4543	4.34604	0.812045	5.35197	8.7001e-08	1.85934e-06	0.29	0.28	0.09	0.25	0.12	0.06	0.08	0.04	0.12	2.28	6.1	1.93	0.56	113.01	13.27	0.17	0.26	1.67
CALHM6	98.9327	4.34367	0.809011	5.36911	7.91251e-08	1.71194e-06	1.54	0.57	1.2	6.12	0.43	3.69	0	2.22	0.2	9	15.93	58.87	2.82	40.24	91.62	5.16	6.33	12.74
TMEM132A	1403.66	4.32507	0.523653	8.25943	1.46375e-16	2.2163e-14	5.62	13.41	4.73	5.88	16.79	11.26	8.67	7.58	5.25	193.4	27.38	66.41	147.23	709.96	210.56	89.27	60.17	43.94
KREMEN2	55.9422	4.32504	0.933709	4.6321	3.61972e-06	4.72147e-05	0	0.52	0	0.16	0.22	0	0.21	1.17	0.99	0.91	0.5	1.02	2.42	105.48	36.26	9.99	3.56	3.21
OGDHL	25.432	4.32484	1.00367	4.30901	1.63988e-05	0.000167198	1.03	0.08	0.33	0.11	0.05	0.03	0.04	0.33	0.11	4.62	0.23	0.03	0.11	0.96	0.77	16.26	0	0.26
APOE	3991.44	4.32074	0.539806	8.00424	1.20206e-15	1.51721e-13	76.7	36.58	98.12	61.83	31.45	43.34	49.41	63.12	36.22	415.36	477.8	3421.97	822.41	608.68	2719.67	545.62	435.88	118.97
CST1	5.19848	4.30762	1.31752	3.2695	0.00107739	0.00548587	0.51	0	0	1.33	0	0	0	0	0	5.57	22.46	1.09	0.29	3.43	0	4.26	0	8.12
ROS1	4.80249	4.29773	1.42184	3.02265	0.00250572	0.0108529	0	0	0	0	0	0.01	0	0	0.06	0.2	0.57	0	0.43	0	0.02	0	1	0.25
TNNI3	4.02887	4.29514	1.03637	4.14442	3.40677e-05	0.000311325	0	0	0	0	0.34	0.19	0	0	0.36	1.94	0.17	0.67	0.82	4.39	5.86	0.53	1.34	1.46
HOXD1	30.2981	4.27274	0.59565	7.17323	7.32466e-13	5.34576e-11	0	0.15	0.42	0.6	0.07	0.17	0.33	0.21	0.22	9.48	3.21	6.45	2.56	11.19	1.71	0.82	3.91	4.36
TH	4.93815	4.26827	1.48939	2.86578	0.00415987	0.0163507	0	0.1	0	0.2	0	0.08	0.1	0	0	0	0	0	0	5.21	0.11	0.69	0	2.74
AL021807.1	4.74798	4.26548	0.928072	4.59606	4.30548e-06	5.43428e-05	0	0	0	0	0	0.25	0	0.62	0.33	2.37	0.48	5.66	1.6	4.45	3.09	0.99	1.77	11.9
SYCP2	177.519	4.26028	0.685908	6.21115	5.25989e-10	2.09003e-08	3.63	0.91	0.36	1.58	0.32	0.49	0.64	1.17	0.9	11.4	29.43	33.82	4.09	0	1.57	44.11	49.45	29.75
AL365181.2	6.09192	4.24908	1.16334	3.65248	0.000259725	0.00171844	0	0.09	0	0.18	0	0	0	0	0.04	0.27	0.08	1.97	0	0.19	0.1	0.04	0.76	2.05
PLA2G2F	29.4143	4.24398	1.18296	3.58758	0.000333758	0.00210569	0.2	0.03	0	0.76	0	0.03	0	0	0.12	0.48	7.46	0.67	2.13	0.22	12.16	0	7.83	0.11
AC016888.1	728.151	4.23684	0.85468	4.95722	7.15087e-07	1.16624e-05	0	22.6	1.64	10.42	62.79	39.34	18.08	47.51	18.95	53.37	140.5	448.3	198.66	2458.56	311.56	117.49	78.7	104.57
AL034346.1	3.15818	4.22564	1.37975	3.06261	0.00219414	0.00973526	0.28	0	0	0.24	0	0	0	0	0	0	0.08	0	0.07	3.1	1.07	0.24	0.13	0.92
AL358334.2	14.4012	4.21644	0.88153	4.78309	1.72619e-06	2.51282e-05	0.21	0	0.13	0.06	0	0	0.09	0	0.03	0.18	0.09	0.57	0.49	2.99	1.28	0.36	0.25	0.18
AC009271.1	5.888	4.21288	1.33953	3.14504	0.00166066	0.00781421	0	0.39	1.36	0.73	0	0	0	0	0	0	0	0	0	11	6.63	10.43	1.6	9.44
CHST6	57.2887	4.21163	0.777392	5.41764	6.03915e-08	1.36913e-06	0.08	0.07	0	1.41	0.16	0.04	0.07	0.13	0.23	0.83	4.9	4.15	0.79	10.99	1.19	0.63	2.1	20.86
TNFRSF18	171.495	4.20552	0.742687	5.66258	1.4911e-08	4.02448e-07	2.42	3.88	0	2.34	2.63	1.2	3.46	5.4	3.1	2.7	5.51	23.3	3.15	158.84	51.75	28.21	21.31	105.55
TEDC2	97.2086	4.19789	0.618892	6.78291	1.17776e-11	6.63287e-10	0.41	2.95	0.2	1.35	1.41	1.05	0.64	2.52	2.1	12.43	7.42	7.7	6.89	74.29	13.98	14.37	11.71	16.86
CELSR3	249.421	4.19068	0.469745	8.92117	4.61403e-19	1.22226e-16	0.92	0.24	0.36	0.78	0.39	0.26	0.33	0.21	0.29	9.72	4.81	8.86	2.22	11.74	6.74	18.18	2.51	3.05
ASCL2	75.4614	4.19023	0.72137	5.80872	6.29528e-09	1.88393e-07	0.18	1.02	0.36	0.48	1.29	0.43	0.33	0.89	0.88	1.44	2.3	7.61	0.53	44.5	16.31	5.3	2.74	12.41
TEX22	6.10965	4.17754	1.09985	3.7983	0.000145692	0.00105898	0.13	0.16	0	0.11	0	0	0	0	0	0.47	0.03	0.37	1.05	3.07	0.72	1.11	0.18	0.07
AC008443.4	1.92686	4.17709	1.26968	3.28987	0.00100235	0.00517255	0	0	0	0	0	0	0	0	0	1.61	0	0.72	1	9.36	0.54	0.45	0.97	0.74
AL033527.3	3.03261	4.17391	1.18809	3.51313	0.000442861	0.00264693	0	0	0	0	0.12	0	0	0	0.13	0	0.25	0.17	0.49	3.63	0.43	0.39	0.42	0.63
IGHV3-72	12.2065	4.17359	1.09109	3.82515	0.00013069	0.000969311	0	0.47	1.1	0	0.84	0	0.49	2.97	0.48	0	14.75	9.08	0	34.66	29.93	3.05	2.68	22.74
APOC2	42.4309	4.16063	0.895897	4.6441	3.41566e-06	4.5046e-05	2.07	0.45	0.81	8.58	0	0	0.48	0.39	0	10.22	31.51	82.02	41.57	5.2	21.14	25.8	29.1	3.63
HIST2H4B	206.017	4.16056	0.47971	8.67307	4.20619e-18	9.00618e-16	6.02	4.56	6.24	2.47	2.13	1.69	1.44	6.11	1.23	34.56	19.89	88.18	26.96	209.96	67.75	23.52	35.55	115.82
HTRA4	7.17064	4.14542	1.02298	4.05228	5.07202e-05	0.000437069	0	0	0.16	0.42	0	0	0	0	0.07	1.09	0.17	4.8	0.34	0.3	1.67	0.56	0.15	0.23
TYMP	5162.28	4.14406	0.626151	6.61832	3.63316e-11	1.86054e-09	42.68	40.25	24.91	74.87	86.9	34.88	41.59	35.23	87.64	120.42	480.42	587.9	271.01	2203.66	2787.42	198.19	454.05	320.27
C6orf223	30.2404	4.14085	0.612569	6.7598	1.38179e-11	7.58289e-10	0.46	0	0.43	0.39	0.23	0.28	0.05	0.18	0.19	1.45	8.33	1.52	2.28	2.89	2.96	9.85	9.11	4.12
AC008687.3	4.69693	4.13888	1.13858	3.63511	0.000277864	0.00181369	0.69	0.89	0	0	0	0	0	0	0	1.1	0.43	1.57	0.83	14.33	0.36	2.14	1.96	1.16
IL19	3.44667	4.13349	1.32586	3.11759	0.00182337	0.00840655	0	0.16	0	0	0.15	0	0	0	0.15	0	0	0.31	0	0	3.31	0.48	3.68	1.18
TRIM31	41.2543	4.13073	1.00768	4.09925	4.14488e-05	0.000369339	1.66	0.54	0	2.09	0.12	0.19	0.46	0.83	0.36	1.25	2.57	49.4	1.04	0.27	0	0.07	15.43	9.01
AL365356.3	2.69645	4.1302	1.34174	3.07825	0.00208223	0.00933914	0	0.26	0	0	0	0.21	0	0	0	10.65	0.56	1.16	1.44	0	0	0	2.32	1.2
CEL	89.4965	4.1169	0.506413	8.12953	4.30962e-16	6.12394e-14	1.54	0.54	0.55	0.37	0.86	0.6	0.31	1.08	0.24	4.17	0.53	14.03	3.8	25.14	2.58	7.47	26.4	15.79
AC100860.1	1.72847	4.1168	1.60132	2.57088	0.0101439	0.0333832	0	0	0	0	0	0	0	0	0	2	0.19	0.6	0	4.52	0	0.45	0	1.02
LINC00621	2.67861	4.11379	1.59187	2.58426	0.00975896	0.0323945	0	0	0.15	0	0	0	0	0.12	0	0	0	0.7	0	0.28	0	0	5.4	1.56
AL583810.2	3.60538	4.11262	1.30397	3.15392	0.00161091	0.00761684	0	0.04	0	0	0.04	0	0	0	0.04	0.21	0.03	0.14	0.03	1.56	0.19	0	0	0.17
CDT1	377.313	4.10701	0.456429	8.99814	2.29583e-19	6.84191e-17	1.42	3.35	0.52	2.41	4.99	1.95	1.7	4.84	0.97	41.47	34.86	44.09	62.23	135.87	79.92	64.66	40.73	109.6
ALPP	7.84684	4.10418	1.29458	3.17028	0.00152291	0.00728261	0.29	0	0	0.75	0	0	0	0	0.25	0.15	0	0.03	0.08	6.4	0.05	0.28	0.13	3.95
GJD3	9.01846	4.10166	1.29502	3.16726	0.00153884	0.00734897	0	0	0	0.8	0.55	0.46	0	0	0	0	0.5	2.03	0.29	13.33	6.75	0	0.95	0.86
HIST1H4K	58.4906	4.1007	0.980311	4.18306	2.87609e-05	0.000269133	0	16.97	0	15.13	0	4.21	0	13.05	0	24.63	50.04	78.57	62.19	391.1	179.2	10.72	84.59	153.36
PRSS50	11.8349	4.09576	1.11117	3.68599	0.000227811	0.00153957	0	0.12	0	0	0	0.07	0.26	0	0.09	1.8	0.87	0.61	0	5.35	0.37	0.25	0.11	0.22
C21orf58	87.1362	4.09172	0.449801	9.09672	9.30999e-20	2.89514e-17	1.03	1.18	0.87	0.7	1.33	0.52	0.69	1.21	0.37	15.79	4.07	6.64	13.45	20.67	6.42	3.6	8.01	12.12
AL359922.1	1.58433	4.08834	1.51621	2.69641	0.00700912	0.0249411	0	0	0	0	0	0	0	0	0	0	0	0.83	0.68	0	0	0.79	1.21	2.82
SHISA2	39.5538	4.07569	0.922248	4.41929	9.90242e-06	0.000109411	0.12	0.29	0.17	0.2	0.29	0.27	0.36	0.09	0.3	0.12	0.34	0.09	0.06	14.34	1.85	15.24	0.16	0.63
NPW	35.0331	4.07237	0.869575	4.68317	2.82472e-06	3.81675e-05	1.13	0.77	1.88	0.32	0.15	0.92	1.2	0.61	0.97	0	0	0.54	6.49	84.54	8.87	7.43	0.89	8.2
SLC44A4	107.384	4.06467	0.60053	6.76846	1.30157e-11	7.23518e-10	0.29	0.94	1.86	1.67	1.31	0.32	1.17	0.84	1.2	0.78	20.78	19.69	13.94	8.33	2.51	16.37	12.83	66.64
KRT81	6.98283	4.06362	0.727952	5.58226	2.37409e-08	6.13744e-07	0	0.17	0	0.15	0.1	0.06	0	0.09	0.14	1	0.86	2.83	0.51	0.49	1	0.64	1.47	2.39
TMEM88B	2.70017	4.05308	1.06598	3.80222	0.000143405	0.00104483	0	0	0.47	0	0	0.31	0	0	0	3.83	0.3	0.94	1.44	3.67	4.32	5.21	0.43	0.32
AC002116.2	3.47077	4.05168	0.929517	4.3589	1.30716e-05	0.000137895	0	0	0	0	0.26	0.21	0.28	0	0	1.99	1.16	2.6	0.56	4.31	3.2	1.67	0.89	2.07
HRASLS	19.0062	4.04915	1.20451	3.36165	0.00077477	0.00419486	0	0	0.51	0.3	0.72	0	2.01	0.83	0	0	0.1	0	0.19	12.8	14.89	11.5	4.63	0.1
ICAM4	28.9905	4.04807	1.01901	3.97256	7.11036e-05	0.000583654	0.92	0.37	1	0	0.21	0.37	0.27	0.14	0.78	0	0.78	0.31	0.17	12.04	4.42	39.46	0	10.14
GDF15	180.985	4.04325	0.597997	6.76132	1.36737e-11	7.5423e-10	10.04	1.14	2.2	6.23	3.56	0.99	0.66	2.06	3.37	7.62	80.54	34.86	41.27	58.91	17.94	27.88	17.11	238.16
CTSE	1.98227	4.03651	1.42851	2.82567	0.00471816	0.0181218	0	0	0	0	0	0	0	0	0.07	0.09	0.37	1.78	0.47	0.15	0.32	0	0	0.13
LINC02154	3.18127	4.03624	1.20617	3.34634	0.000818852	0.00439692	0	0	0	0	0.29	0	0	0	0	0.24	3.05	0.13	2.98	0.21	0.59	0.1	3.36	0.37
TMC5	43.022	4.03413	0.66848	6.03479	1.59173e-09	5.62664e-08	0.18	0.19	0.45	0.27	0.56	0.06	0.26	0.34	0.43	0.17	7.18	1.73	12.82	0.56	1.97	2.86	3.97	9.02
MESP1	34.382	4.02635	0.737555	5.45905	4.78678e-08	1.11884e-06	0.28	0.87	0.54	0.92	0.12	0.68	0.91	1.28	0.06	11.83	0.99	1.42	1.66	13.95	6.65	2.68	0.13	5.75
GBP5	530.209	4.02374	0.69596	5.78157	7.40082e-09	2.17533e-07	6.58	1.5	3.43	3.88	0.73	1.94	4.16	4.19	3.64	111.22	46.69	349.69	25.27	2.03	67.01	3.54	13.16	10.9
TSPAN10	54.944	4.01972	0.639935	6.28144	3.35444e-10	1.39489e-08	1.19	0.23	0.63	0.65	0.34	0.75	0.9	0.83	0.38	2.54	3.22	2.57	4.1	47.52	9.59	3.98	7.31	2.51
ST20-MTHFS	29.8459	4.01922	0.906808	4.43227	9.32454e-06	0.000104098	0	0.16	1.48	0	0.93	0.85	0.95	3.1	0.81	1.46	1.13	2.41	3.57	83.72	15.18	0.57	12.76	1.95
C1QC	1778.54	4.0145	0.57787	6.94706	3.7297e-12	2.34687e-10	46.32	21.91	50.91	50.13	12.71	17.76	24.31	24.98	30.08	104.37	187.52	1315.03	207.38	287.82	1542.04	122.31	147.34	237.2
FOXE3	7.32722	4.0015	1.25637	3.18498	0.00144765	0.00699223	0.17	0	0.08	0.45	0	0	0	0.07	0	0	0.88	0.28	0.04	4.71	0.65	1.05	0	1.25
AC022031.2	3.33932	3.99836	1.33009	3.00607	0.00264649	0.0113367	1.69	0	0	0.74	0	0	0	0	0	0.39	3.76	0	0	4.57	2.38	7.47	5.94	0.59
SYNE4	58.1637	3.99627	0.761639	5.24694	1.54647e-07	3.06395e-06	0	1.54	0.18	0.73	1.76	0.73	0.52	1.58	1.18	13.44	18.92	6.19	17.27	55.41	5.84	3.61	0.07	13.74
PADI3	50.8923	3.9925	0.892123	4.47528	7.63113e-06	8.80118e-05	0.1	0.13	0	0.27	0.3	0.24	0.27	1.04	0.13	0	4.81	0.11	8.35	9.48	9.23	3.1	0.72	3.26
IGLV4-69	48.8438	3.98249	0.902487	4.4128	1.02042e-05	0.000112225	5.64	3.48	1.2	0.99	0	1.19	8.85	7.31	1.53	6.7	12.35	55.98	0.79	3.61	247.51	9.69	9.38	116.29
IGHV4-39	196.537	3.98016	0.701184	5.67634	1.37606e-08	3.75866e-07	25.39	17.5	4.69	7.72	1.4	1.55	19.34	24.3	17.93	13.71	185.57	108.66	32.83	223.01	801.93	148.62	113.78	252.56
IGHV1-69D	155.025	3.97697	0.900164	4.41805	9.9596e-06	0.000109817	31.34	12.43	7.44	10.15	0.74	0.41	29.62	10.06	2.62	16.59	85.51	44.87	2.86	539.66	394	4.21	337.29	19.97
FABP6	5.62722	3.97434	1.20452	3.29952	0.000968508	0.00503666	1.05	0	0	0	0.21	1.1	0	0	0.47	7.01	4.03	0.24	17.85	0	5.02	3.82	0.51	0
RECQL4	286.698	3.97336	0.472858	8.40285	4.3577e-17	7.13765e-15	8.66	2.24	0.69	2.77	5.77	1.57	4.97	3.98	1.8	26.41	13.19	15.79	27.24	164.74	37.2	31.8	25.4	25.78
IFI6	1519.38	3.97285	0.622014	6.38708	1.69081e-10	7.48036e-09	38.56	25.24	72.12	33.11	18.33	31.95	18.08	85.93	29.42	24.74	232	611.13	323.19	1470.82	1348.84	181.77	168.15	632.75
LINC01670	2.97282	3.96128	1.13565	3.48812	0.000486421	0.0028548	0	0	0	0	0.25	0.13	0	0	0.12	1.01	1.3	1.35	0.89	0	0	1.11	0.79	6.42
SLX1A	589.51	3.96059	0.693241	5.71316	1.109e-08	3.11873e-07	4.06	2.58	8.28	19.35	16.62	6.6	11.29	26.35	5.74	27.97	18.37	29.13	48.06	579.15	313.12	48.38	90.23	94.97
ASF1B	345.81	3.95375	0.490371	8.06277	7.45845e-16	1.00652e-13	0.82	6.95	1.05	1.43	10.01	4.62	2.87	6.12	1.21	38.03	27.69	50.33	36.17	226.12	48.77	60.64	79.31	53.48
NKX2-3	3.90292	3.95328	1.12767	3.50571	0.000455386	0.00269923	0	0	0.08	0.15	0	0	0	0.07	0.07	0	0.48	0.09	0.04	0.31	0.4	0.52	1.11	3.04
HIST1H3I	471.485	3.94896	0.648862	6.08599	1.15776e-09	4.23926e-08	4.64	22.03	1.86	4.06	83.83	25.42	24.14	106.66	12.6	168.34	344.99	444.64	598.3	1018.24	824.48	434.78	493.14	804.36
SCAMP5	116.108	3.93992	0.587733	6.70358	2.03375e-11	1.09236e-09	3.92	1.39	0.77	0.25	1.23	1.35	1.14	0.67	1.15	20.38	10.65	3.13	0.99	37.23	9.08	15.48	8.46	11.92
JSRP1	42.5619	3.93943	0.867913	4.53897	5.65295e-06	6.81818e-05	0.63	0.68	0.16	1.98	0.71	0.21	2.31	0.9	0.58	1.57	5.01	3.25	1.17	40.99	37.55	0.71	2.96	5.41
HIST1H2AD	296.671	3.93199	0.610797	6.43748	1.21475e-10	5.55755e-09	6.79	13.35	37.38	4.43	42.26	10.99	10.96	55.55	21.07	61.21	94.54	128.69	157.78	1030.49	613.82	237.16	341.65	450.52
GAST	2.47361	3.92931	1.29905	3.02477	0.00248826	0.0107882	0	0	0	0	0.4	0	0	0	0.43	0	0	0	0.31	3.95	7.25	1.71	2.77	2.09
ATP12A	6.31238	3.92461	1.19201	3.29243	0.000993252	0.00513648	0.09	0	0	0	0	0.03	0.08	0.04	0.08	0	0.46	0.05	0.02	0.07	0	3.24	0.61	0.76
COL9A2	92.4819	3.91954	0.554826	7.06446	1.61244e-12	1.09488e-10	0.9	1.56	1.57	2.92	0.49	0.23	1.37	1.3	0.52	3.31	8.22	10.25	4.15	64.99	7.63	16.8	9.06	10.47
TCERG1L	15.7384	3.90879	1.12744	3.46696	0.000526375	0.00305916	0	0.05	0	0.29	0.1	0.04	0.11	0.2	0.16	0	0	0	4.78	3.71	0	0.94	5.24	0.07
ADGRD2	10.3086	3.90775	0.952485	4.10269	4.08368e-05	0.000364807	0.16	0.1	0	0.2	0.51	0.08	0.1	0.09	0.3	0.16	0.46	0.82	0	3.72	7.55	4.46	1.74	0.27
CCNF	506.725	3.8882	0.569677	6.82527	8.77596e-12	5.03492e-10	1.42	1.78	0.55	1.58	5.1	1.91	1.42	5.59	1.98	23.13	8.65	11.52	28.53	117.03	24.36	21.26	24.54	17.83
MMP1	101.938	3.88792	1.07581	3.61395	0.000301564	0.00193616	0.34	0.8	0	5.41	1.49	0.06	0.15	0.14	0.45	0.27	1.03	0.38	0.32	0.16	13.68	4.43	81.97	53.93
HIST1H2AK	143.912	3.88638	0.524323	7.41219	1.24233e-13	1.04554e-11	10.02	13.1	8.83	7.57	25.53	5.31	5.68	20.11	4.71	59.71	162.37	65.29	96.18	391.12	325.27	158.45	121.12	295.51
IGHV3-11	75.1904	3.87984	0.913073	4.24921	2.14521e-05	0.00020999	9.69	4.55	0.99	0	1.2	0.66	13.4	10.48	1.69	14.53	32.15	17.22	0	8.81	281.23	103.26	40.74	86.91
HIST1H2AB	250.974	3.87811	0.547485	7.0835	1.40554e-12	9.66622e-11	7.46	11.01	11.38	17.39	38.13	13.69	12.11	53.12	7.34	62.08	103.29	127.25	194.41	498.25	619.02	268.29	325.53	635.06
PCAT7	2.30886	3.87621	1.28935	3.00632	0.00264429	0.0113341	0	0.03	0	0	0	0	0	0	0.13	0	0.26	0.12	0	0.07	0.19	2.07	0.59	0.09
PLAC8	101.724	3.87235	0.587521	6.591	4.36869e-11	2.21083e-09	11.36	2.26	0.98	4.33	0.81	2.51	1.76	1.07	2.51	3.87	88.06	19.97	19.58	9.97	7.88	189.28	68.27	29.82
PRAP1	2.30389	3.86837	1.42959	2.70593	0.00681131	0.0243584	0	0	0.19	0	0	0.13	0	0	0	0	0	0.22	2.36	1.08	0	6.98	0	0.48
LYPD1	32.3543	3.86611	0.787958	4.9065	9.27181e-07	1.46176e-05	0.48	0.62	0	0.37	0.11	0.31	0.5	0.3	1.45	1.19	0.28	6.09	0.47	37.54	24.86	1	3.15	0.75
AC005037.1	5.76075	3.8621	1.31039	2.94729	0.00320571	0.0132918	1.82	0.8	0.48	0	0	0	0	0.42	0	0.49	0	0.97	0.59	7	8.22	0	0	0.66
NPBWR1	32.0227	3.85088	1.1564	3.33006	0.000868267	0.00460663	0	0.16	0	1.08	0.36	0	0.11	0.1	0.27	12.36	3.94	0.24	0	12.97	0	1.02	0.69	1.57
TFR2	40.6298	3.84875	0.446139	8.62681	6.30872e-18	1.2651e-15	2.17	0.35	0.18	0.38	0.5	0.46	0.34	0.47	0.62	5.83	6.49	15.38	7.36	14.52	1.7	5.96	7.39	5.84
EPYC	2.26724	3.84279	1.37987	2.78489	0.0053546	0.0200933	0	0	0	0.2	0	0.07	0	0	0	0	4.96	2.85	0.69	0	0	0.87	0.28	0.92
GCHFR	247.96	3.84052	0.523036	7.34274	2.09261e-13	1.7008e-11	5.28	15.03	4.09	3.61	11.08	8.55	4.01	13.41	4.84	34.32	36.66	83.39	64.2	347.41	63.15	64.11	105.17	218.16
CXCL10	323.43	3.83997	0.80914	4.74574	2.07746e-06	2.93263e-05	1.52	7.65	3.61	5.84	5.02	3.35	11.61	11.28	3.05	58.92	101.1	504.12	35.58	0	146.7	4.8	17.79	52.59
HIST2H3D	388.826	3.83866	0.452667	8.48011	2.24978e-17	4.02702e-15	25.99	20.13	16.92	14.88	65.21	21.22	15.14	63.93	17.4	272.8	425.67	304.55	544.47	1038.85	444.76	231.61	430.54	668.87
SLAMF8	112.612	3.83823	0.598941	6.40835	1.471e-10	6.63095e-09	1.75	1.41	0.51	2.18	1.32	0.5	1.24	1.07	0.32	8.51	13.02	51.6	8.35	5.39	43.36	9.52	8.15	8.52
CYP24A1	153.51	3.83738	0.848062	4.52488	6.04287e-06	7.21546e-05	0.49	0.58	0	2.07	3.23	0.25	4.68	0.2	0.63	82.19	21.41	39.55	0.45	5.87	7.3	8.09	62.44	0.39
LCE1C	2.9777	3.83705	1.58131	2.4265	0.0152451	0.0459367	0	0	0	0	0.26	0	0	0	0.55	0.99	0.19	0	0	9.21	1.28	0.28	0.3	0
ADH1C	17.2787	3.82798	1.0182	3.75955	0.00017022	0.00120422	0.87	0.2	0.21	0.62	0	0.26	0.31	0.87	0.09	0.68	0.7	0	1.33	17.65	0	0.6	19.37	2.49
AC020907.1	7.77885	3.82774	0.876866	4.36525	1.26979e-05	0.000134481	0	0.59	0	0	0.23	0	0.12	0	0.12	1.09	1.87	0.4	2.18	5.98	1.75	0.49	1.7	1.42
XDH	196.821	3.82104	0.823351	4.64084	3.46991e-06	4.55653e-05	0.28	0.41	0.03	1.24	3.32	1.21	0.7	0.59	0.02	2.27	7.16	35.24	21.15	8.54	42.24	2.49	18.38	0.37
SOWAHD	14.1369	3.81108	0.775505	4.91432	8.90916e-07	1.41184e-05	0.45	0.19	0	0.58	0.09	0	0	0.36	0.29	1.05	1.9	7.45	0.77	2.06	7.24	0.98	0.83	2.31
HOXB5	15.2866	3.8085	0.869815	4.37851	1.19491e-05	0.00012826	0.5	0.14	0.16	0.43	0.14	0	0.07	0.07	0.14	0.17	2.78	11.11	0.22	3.04	0.31	0.22	0.46	4.93
E2F1	255.935	3.80637	0.349538	10.8897	1.29013e-27	1.5379e-24	1.99	3.5	1.43	1.4	2.46	1.94	1.23	3.39	1.5	63.77	14.7	12.21	38.54	38.7	19.8	38.7	33.53	26.77
POU3F1	23.6156	3.80542	0.803766	4.73449	2.19609e-06	3.07984e-05	0	0.33	0	0.4	0.25	0.15	0.14	0.25	0.4	0.24	0.58	2.92	2.94	8.18	6.61	0.4	1.72	0.22
RIMBP3B	8.90307	3.79181	0.997063	3.80297	0.000142969	0.00104272	0	0	0.17	0	0	0	0	0.1	0	0.22	0.18	0.06	0.05	0.88	0.44	0.25	0.45	1.08
LTK	22.1692	3.78931	0.889177	4.26159	2.02978e-05	0.000200572	0.37	0.08	0	0.29	0.35	0.49	1.09	0.18	0.15	0.1	0.26	0.21	0.1	0.79	2.11	4.48	0.32	16.06
AL096865.1	4.30232	3.7807	1.1483	3.29243	0.000993262	0.00513648	0	0	0	0.35	0	0	0.18	0.33	0.18	7.15	1.27	1.42	0.33	0	3.74	0.35	0	0.99
CCDC155	4.14672	3.77725	1.352	2.79383	0.00520874	0.0196456	0.16	0	0	0	0.14	0.12	0.07	0	0.36	0	0	2.66	0	0	0.25	0.33	0	4.07
CECR2	114.081	3.7719	0.654734	5.76096	8.36352e-09	2.42836e-07	3.24	0.17	0.36	0.47	0.31	0.16	0.32	0.27	0.38	12.44	10.34	0.13	10.67	4.01	1.83	0.61	6.65	6.74
CD19	23.0609	3.77178	0.958629	3.93456	8.33509e-05	0.000666094	2.97	0.49	0.8	0.38	0	0	0.31	0.21	0.2	0.15	1.08	1.47	0.26	13.15	9.99	0.35	0.35	2.08
HIST1H3H	1213.21	3.76826	0.550819	6.8412	7.85338e-12	4.54205e-10	4.58	25.57	8.5	7.02	50.82	16.11	13.89	57.43	11.75	87.02	112.62	211.51	208.75	510.71	565.48	303.56	257.61	376.02
C4orf48	48.7502	3.76573	0.788708	4.77455	1.8011e-06	2.59545e-05	1.07	1.89	9.29	5.63	3.34	2.26	0.99	4.94	0.97	5.02	3.85	14.91	4.85	232.92	43.89	43.54	17.81	7.31
SDS	106.862	3.76485	0.561291	6.70749	1.98002e-11	1.06747e-09	2.27	1.88	1.58	8.13	1.4	0.5	0.95	2.47	1.4	22.66	16.54	87.55	31.03	2.18	8.95	24.38	20.78	7.57
ITPKA	30.3869	3.76056	0.734114	5.12259	3.01373e-07	5.48945e-06	0.93	0.35	0.09	0.16	0.23	0.25	0.83	0.61	0.16	1.41	0.26	0.36	0.75	26.56	1.06	10.03	6.3	6.59
IGHV3-73	21.0679	3.76056	0.863078	4.35715	1.31767e-05	0.000138935	5.3	0	1.68	0.93	0	0	1.52	5.47	0.48	7.99	24.2	13.02	9.03	10.06	89.21	1.91	9.21	34.32
HIST1H2AL	413.529	3.75854	0.750921	5.00525	5.57903e-07	9.35229e-06	1.24	22.57	7.36	7.61	103.27	22.52	23.65	100.28	16.36	159.93	219.78	235.68	398.27	1437.87	978.86	463.15	22.03	368.14
FOXD2-AS1	11.9143	3.75721	0.708638	5.30202	1.14531e-07	2.36981e-06	0.53	0.11	0	0.12	0.05	0.04	0.23	0	0.06	0.83	1.36	1.27	3.86	0.49	0.25	2.32	0.56	3.39
IGHV3-13	13.2373	3.75537	1.09896	3.4172	0.000632682	0.00357061	0	0.95	0.58	0	0	0	3	0.94	2.93	0.59	29.29	42.42	0.37	48.29	19.93	0.49	2.12	0.82
ACOXL	5.80762	3.74137	1.09793	3.40765	0.00065526	0.00367196	0	0.24	0	0	0.08	0	0	0	0.15	0.29	0.11	0.23	0.04	2.32	2.88	0.18	0.18	0.33
STRA6	185.699	3.73541	0.621915	6.00631	1.89796e-09	6.49515e-08	3.41	2.62	0.14	8.96	1.01	0.45	1.87	0.73	3.46	113.06	9.17	18.59	8.23	36.8	8.12	21.54	43.66	4.56
AP001178.3	1.29721	3.73534	1.4941	2.50006	0.0124171	0.0390953	0	0	0	0	0	0	0	0	0	0.42	0.04	0	0	0.29	0.08	0.07	0.6	0.42
AC009121.1	2.74762	3.7298	1.03614	3.59969	0.000318598	0.00202313	0	0	0.33	0	0	0	0	0	0.14	3.29	0.09	0.38	0.72	1.55	0.16	0.72	0.46	0.3
TONSL	362.44	3.72975	0.422356	8.83083	1.03906e-18	2.58671e-16	1.01	2.86	0.98	0.56	2.01	1.08	1.57	2.71	0.89	14.4	14.3	13.62	20.15	43.34	31.81	17.09	18.95	17.85
MOCOS	150.31	3.7188	0.426729	8.71467	2.91607e-18	6.38471e-16	2.71	0.43	0.33	0.93	0.43	0.09	0.23	0.61	0.46	6.82	4.71	9.34	6.52	4.06	3.59	8.94	11.63	16.06
MYBL2	560.207	3.71733	0.670324	5.54557	2.92994e-08	7.25117e-07	0.63	7.21	0	0.66	13.95	4.54	3.78	7.86	1.69	117.51	34.62	30.01	101.75	46.55	51.19	123.97	46.33	49.33
MELTF	526.893	3.71102	0.599931	6.18575	6.18075e-10	2.42008e-08	14.72	6.34	4.99	3.43	3.99	2.37	3.04	1.84	2.58	9.09	6.27	8.71	8.28	149.94	35.97	53.81	32.74	72.47
HIST1H3G	1014.48	3.70992	0.654469	5.66859	1.43974e-08	3.90921e-07	1.25	7.52	0.74	2.67	25.41	7.53	4.77	28.02	3.06	43.62	78.92	48	109.69	124.69	200	57.57	125.31	328.5
TMEM270	2.58984	3.70766	1.28624	2.88255	0.00394469	0.0156453	0	0	0	0	0.18	0	0.2	0.18	0	0.7	0.13	0.13	1.37	1.26	0	0.19	0	6.23
TSPAN1	213.178	3.70762	0.616089	6.01799	1.76596e-09	6.1018e-08	5.79	7.12	1.59	2.48	4.61	4.07	1.82	6.84	3.33	12.82	21.06	17.87	53.86	44.65	2.02	73.28	71.3	170.99
AC090515.4	4.74272	3.70471	1.13996	3.24987	0.00115459	0.00581413	0	0	2.67	0	0	0.36	0	0	0	3.28	8.93	1.86	1.02	1.06	18.96	2.74	0.49	8.67
GSC	8.06347	3.70108	1.4475	2.55687	0.0105618	0.0344094	0	0.48	0	0.73	0	0.09	0	0	0	0.15	2.9	0	0	2.35	0	2.46	0.92	12.97
MB	15.6267	3.69649	0.78734	4.69492	2.66717e-06	3.629e-05	2.42	0.49	0.36	0.76	0.14	0.58	1.29	0	0	1.14	1.35	1.22	14.57	1.97	2.46	0.95	22.37	11.9
DMBX1	12.7431	3.6952	0.958388	3.85563	0.00011543	0.000871798	0.11	0	0	0.5	0.05	0	0	0.05	0.25	5.26	0	1.12	0.36	0.31	0.7	0	1.76	3.15
IGLV9-49	10.4266	3.69511	1.11425	3.31625	0.000912354	0.00479835	1.17	0.52	0.63	0	1.49	0	3.78	0.51	0	0.63	16.02	31.74	0	10.06	36.4	1.06	0	28.27
CDKN2A-DT	2.08059	3.69504	1.09243	3.38242	0.000718493	0.00395402	0	0	0	0	0	0	0.21	0.19	0	2.19	0	1.12	1.83	1.33	0.23	1.22	0	0.29
LTB	117.212	3.69138	0.702701	5.25313	1.49539e-07	2.97649e-06	7.48	3.27	3.32	3.4	2.85	1.17	4.14	2.24	2.61	2.94	18.7	26.77	7.63	133.75	122.91	5.43	7.21	18.36
TNNT1	76.8242	3.69038	0.685376	5.38445	7.26657e-08	1.59157e-06	0	3.26	0	0.93	0.9	1.18	5.13	3.78	6.94	5.81	0	31.35	7.71	64.11	21.09	37.84	33.42	27.09
PLPP2	776.313	3.68977	0.563079	6.55285	5.64492e-11	2.7528e-09	12.27	17.48	18.45	5.62	26.94	6.8	10.35	12.11	14.41	29.06	81.76	58.72	87.26	631.21	129.87	102.1	192.38	112.39
HOXC11	8.60462	3.68215	1.18353	3.11115	0.00186361	0.00856078	0.17	0	0	0.43	0	0	0.15	0.08	0.07	0	0	2.24	0	2.28	0	0.18	2.4	3.25
IL4I1	139.495	3.67916	0.562735	6.538	6.2347e-11	3.01982e-09	5.84	1.16	3.07	2.28	2.26	0.6	1.13	1.62	1.39	9.82	13.92	53.54	12.25	15.63	66.55	6.15	9.7	6.34
KRTCAP3	219.479	3.67543	0.812715	4.52241	6.11402e-06	7.2842e-05	4.64	12.39	0	0.52	12.11	8.25	7.41	13.99	6.95	1.38	39.94	36.74	79.47	288.08	62.81	20.69	80.53	112.42
ZNF683	53.2627	3.67457	0.909434	4.04051	5.33362e-05	0.000456132	0.39	1.12	0.53	0	1.14	0.63	2.47	0.75	0.74	5.21	5.15	66.45	0.28	1.51	28.01	0	4.16	5.43
SEZ6L2	151.208	3.67276	0.666993	5.50644	3.66154e-08	8.82761e-07	2.52	0.79	4.07	0.35	0.74	0.45	1.49	0.25	0.74	3.29	20.71	12.51	0.86	45.4	8.17	10.47	4.3	13.78
AD000671.2	13.5397	3.67184	0.990297	3.70781	0.000209055	0.00142934	1.51	0	0	0	0.24	0	0.35	0	0	0.96	1.27	4.75	0.61	1.94	6.31	0.54	0.48	0.64
HIST1H3D	301.758	3.66808	0.673156	5.44907	5.06341e-08	1.17201e-06	12.52	19.64	13.16	14.36	69.87	26.14	2.92	37.82	23.61	103.66	64.66	71.61	211.17	952.74	805.87	242.84	156.42	57.38
IGHV3-74	52.1483	3.66562	0.828904	4.42224	9.76819e-06	0.000108262	2.11	1.53	0.36	2.46	0.59	0	11.12	2.36	3.12	63.66	105.59	76.7	3.43	29.45	93.47	2.51	1.74	18.81
FAM110A	555.167	3.6582	0.59099	6.18996	6.01784e-10	2.36492e-08	2.3	9.25	1.61	2.31	12.54	6.73	4.25	18.44	11.33	70.99	62.67	48.95	71.33	337.52	77.78	59.75	51.19	45.3
GAL3ST2	9.23637	3.65699	1.10694	3.3037	0.000954186	0.00497303	0.26	0.11	0	0.89	0	0	0.11	0	0.22	0	0.14	0.8	0.21	8.33	0.61	4.15	1.91	0.08
LILRB4	168.34	3.65625	0.588374	6.21416	5.16002e-10	2.05415e-08	3.42	2.05	3.07	8.2	1.85	0.63	0.66	1.85	1.86	18.13	30.03	77.17	19.63	12.35	129.96	19.45	22.74	12.18
ADAM8	705.376	3.65328	0.596726	6.12222	9.22819e-10	3.46285e-08	10.69	5.16	1.9	17.26	6.44	3.11	8.85	3.95	5.14	12.77	18.4	50.02	88.47	367.13	135.6	23.76	47.96	22.53
MMP12	105.593	3.64299	0.781566	4.66114	3.14469e-06	4.20148e-05	0.54	1.31	0.18	1.27	1.34	0.84	2.17	0.29	3.78	0.19	7.01	3.22	5.59	0.33	34.86	32.92	43.19	32.04
S1PR5	355.691	3.64255	0.814375	4.47281	7.71969e-06	8.88158e-05	0	5.41	0.89	0.4	3.82	1.41	0.61	18.65	1.05	31.4	26.66	44.06	15.34	163.04	35.36	27.66	35.24	10.62
RHPN1-AS1	6.28021	3.6388	0.817484	4.45121	8.53866e-06	9.66828e-05	0.18	0.15	0	0.15	0	0.12	0	0.07	0.08	0.65	2.93	1.72	0.93	0.98	0	0.77	0.66	3.42
CHRNB4	30.9429	3.63531	0.651215	5.58235	2.37293e-08	6.13744e-07	0.38	0.11	0	0.23	0.83	0.38	0.17	0.31	0.56	1.69	5.26	13.3	0.59	10.85	0.93	2.26	5.16	4.73
PIF1	75.4663	3.63475	0.530906	6.84632	7.57743e-12	4.41817e-10	1.64	0.81	1.56	0.77	0.58	1.6	0.38	1.67	0.65	13.33	3.76	5.17	4.91	39.22	15.28	8.71	9.59	8.22
AIM2	43.3314	3.62924	0.863097	4.2049	2.61199e-05	0.00024766	1.36	0.19	0.72	3.05	0	0.3	0.81	0.46	0.74	2.72	115.34	61.36	3.13	0	3.51	0.6	14.17	5.12
HIST2H2AB	438.429	3.62919	0.469273	7.73365	1.04507e-14	1.10473e-12	73.54	33.03	46.17	28.25	69.9	25.61	17.88	61.79	21.44	290.18	170.73	247.07	410.42	1275.4	759.67	143.49	503.59	1028.5
DERL3	105.096	3.62867	0.664731	5.45885	4.79227e-08	1.11891e-06	4.16	5.31	0.63	4	0.37	0.55	8.29	3.12	2.06	12.88	51.25	21.45	6.15	62.38	116.47	17.38	19.27	38.58
IGKV2-28	336.057	3.62856	0.895434	4.05229	5.07189e-05	0.000437069	0	24.53	18.31	21.99	9.65	0.89	79.44	51.12	70.15	22.55	344.99	368.5	9.61	549.81	1746.97	217.86	73.13	199.77
CENPM	113.382	3.61451	0.607482	5.94998	2.68171e-09	8.81185e-08	1.15	7.43	0	1.67	5.99	3.77	1.53	6.86	0.67	29.81	29.36	10.62	47.95	66.98	49.72	49.54	46.63	60.65
SLC15A3	635.185	3.61101	0.429912	8.39942	4.48673e-17	7.23848e-15	22.72	17.87	26.25	13.95	8.15	8.48	18.2	15.21	15.01	101.47	76.5	200.11	124.87	610.64	279.75	98	54.47	48.88
THEM6	870.47	3.60994	0.481415	7.4986	6.45045e-14	5.74304e-12	4.13	14.81	9.69	3.51	14.23	11.8	4.19	22.54	14.09	108.3	67.97	52.85	97.09	212.77	172.29	45.16	256.99	73.59
AL512625.2	15.4877	3.60858	0.789696	4.56958	4.88713e-06	6.04434e-05	0	0	0.3	1.34	0.25	0.1	0.14	0.75	0.13	5	0.17	0.71	1.84	13.83	4.32	1.08	1.44	4
GPRIN1	107.549	3.60491	0.447011	8.06447	7.35525e-16	9.98871e-14	0.46	0.71	0.6	0.88	0.88	0.23	0.95	0.19	0.43	6.27	4.97	3.12	2.67	14.5	8.97	7.4	10.46	6.47
MZB1	228.452	3.60175	0.841119	4.28209	1.85146e-05	0.0001859	9.21	6.65	2.76	5.75	0.61	1.23	19.7	6.09	11.9	1.06	38.69	41.36	2.38	168.26	367.21	23.52	12.39	60.28
OLR1	89.1184	3.60159	0.674177	5.3422	9.18235e-08	1.94689e-06	1.11	2.28	1.4	1.75	1.68	0.64	0.6	1.14	1.74	26.2	15.53	60.23	12.83	0.52	3.99	18.71	10.35	2.38
HAMP	10.2976	3.60072	0.913499	3.94168	8.09142e-05	0.000649766	0.87	1.27	0.72	0.11	0	0	0	0	0.37	1.14	5.83	38.93	8.59	0	6.61	4.48	5.04	1.66
GBX2	5.95864	3.59245	1.177	3.05221	0.00227167	0.010015	0.83	0.19	0	0.24	0	0	0.19	0	0.18	0.1	0.08	0	0.17	3.64	0.07	2.12	0.5	0.13
HIST3H2A	236.899	3.59157	0.546474	6.57226	4.95583e-11	2.49033e-09	1.25	12.86	2.91	6.19	7.95	5.9	3.91	15.26	4.75	29.84	27.29	47.99	118.13	167.6	129.52	19.11	116.69	95.56
NKX2-8	6.57384	3.58957	0.914908	3.92343	8.72977e-05	0.00069221	0	0	0	0.25	0.46	0.09	0.12	0.11	0.12	0.15	0.24	0.8	0.08	0.79	3.11	0.62	4.99	4.05
CCR8	3.0493	3.58862	1.00568	3.56834	0.000359254	0.002235	0.34	0.14	0	0.25	0.14	0	0	0	0	0.65	2.41	2.95	0.28	0	0.82	2.03	0.47	0.49
AC004233.3	2.42907	3.58765	1.32294	2.71187	0.00669053	0.0240025	0	0	0	0.24	0	0	0.12	0.11	0	1.9	0	1.43	2.18	0	0	0.12	0	0.17
LINC01857	1.53135	3.58526	1.39262	2.57447	0.0100393	0.0330972	0	0	0	0.78	0	0	0	0	0	0	1.21	9.1	0.58	0	1.92	0.4	0.86	0.64
TDRD9	66.5554	3.58524	0.818123	4.38227	1.17448e-05	0.00012651	0.65	2.27	0.28	2.21	0.33	0.25	0.28	0.11	0.12	17.59	5.64	9.97	0.22	0.63	19.1	0.31	4.1	8.87
AL121895.1	8.22987	3.58008	0.931297	3.84419	0.000120949	0.000907734	0	0.05	0	0	0.3	0	0.05	0.15	0.05	4.35	0.03	0.13	0.51	4.78	0.06	1.13	0.29	0.18
IGFLR1	156.198	3.5748	0.594718	6.01091	1.8449e-09	6.3541e-08	3.73	6.04	8.44	6.59	4.43	2.02	3.34	7.5	3.04	14.04	26.2	53.07	24.63	224.58	113.59	9.52	15.59	42.09
IGHV4-61	48.1489	3.56725	1.04583	3.41092	0.000647442	0.00364146	12.14	1.79	2.09	3.97	0	0	8.55	7.04	0.53	0.96	28.18	127.91	0.36	1.3	198.2	36.92	7.86	5.22
GOLT1A	3.70876	3.56554	1.07554	3.31511	0.00091607	0.00481532	0.42	0	0	0	0.35	0	0	0.35	0	3.84	1.85	0	0.12	2.61	3.25	1.49	0.8	2.51
HOXB6	44.5972	3.56178	0.749392	4.7529	2.00523e-06	2.84002e-05	0.41	0.44	1.52	0.4	0.51	1.22	0.55	1.84	0.37	0.22	15.58	37.32	0.22	12.4	1.77	2.4	3.26	21.61
AC103702.2	24.7544	3.56046	1.04099	3.42025	0.00062563	0.00354199	1.21	0.24	0	0	1.71	0.09	0	1.93	0.12	0	7.24	8.59	0	12.74	3.74	4.89	8.21	16.5
C1QTNF12	29.9024	3.56039	1.07583	3.30942	0.00093489	0.00489984	0	1.17	0	1.06	0.95	1.76	1.52	1.15	0.56	0	1.79	0.55	0.27	10.83	1.77	72.97	0.3	25.33
AGRN	3791.71	3.55678	0.593205	5.99588	2.0239e-09	6.88224e-08	17.1	12.73	30.95	9.3	19.79	8.15	21.09	12.87	9.09	30.49	19.68	47.51	66.95	567.92	221.05	113.2	46.36	74.51
SPATC1	6.12739	3.55568	0.979407	3.63044	0.000282934	0.00184023	0	0	0.09	0.17	0	0	0.17	0.08	0.25	0.18	0.09	0.33	0.53	2.8	2.13	0.43	0.18	0.11
LBX2-AS1	46.7435	3.55532	0.501761	7.08568	1.38365e-12	9.5771e-11	0.57	0.47	0.95	0.41	0.23	0.55	0.71	0.72	0.56	3.72	6.36	6.48	4.66	16.02	5.48	2.18	2.88	12.45
HAPLN1	11.7044	3.55415	0.942647	3.77039	0.000162994	0.0011613	0.06	0	0	0.2	0	0.27	0.66	0.02	0	3.01	1.57	0	0.4	1.05	1.09	5.45	4.24	1.57
TMIGD2	7.0871	3.55364	0.932416	3.81121	0.000138286	0.00101617	0	0.73	0	0.79	0	0.2	0.13	0.12	0.41	1.76	0.6	3.06	1.29	0.82	7.27	0.13	0.96	1.51
PTPRCAP	336.172	3.55231	0.745802	4.76308	1.90664e-06	2.72014e-05	1.32	6.41	6.8	5.17	4.26	6.05	13.65	10.65	4.79	10.46	31.62	91.19	5.58	123.68	293.03	4.83	11.75	32.36
LSR	2188.55	3.55131	0.594588	5.97272	2.33328e-09	7.81048e-08	10.75	32.99	7.38	10.65	62.33	32.03	44.07	31.95	43.1	124.04	147.88	119.07	410.55	1126.29	454.9	157.75	173.33	167.27
DNAH17	73.8549	3.55115	0.92474	3.84016	0.000122953	0.000920193	4.59	0.43	0.92	3.6	0.25	0.78	0.15	1.29	1.35	1.5	0.11	0.09	2.44	2.27	6.24	14.77	0.21	1.8
TTYH3	1071.73	3.54011	0.501813	7.05463	1.7306e-12	1.16772e-10	20.65	4.67	5.88	10.69	5.1	2.28	5.47	2.24	6.29	29.38	30.43	76.73	28.78	177.34	96.05	31.68	15.34	58.98
AL391056.1	7.77944	3.53935	0.906658	3.90373	9.4721e-05	0.000740681	0.14	0.06	0.27	0.24	0	0.09	0	0	0	1.14	0.07	0.63	0.92	0.12	0.06	1.61	5	0.12
AC008738.5	2.79036	3.53664	1.30417	2.71181	0.00669178	0.0240029	0	0	0	0	1.01	0	0.58	0	0	4.9	3.74	9.37	2.89	0	0	0	3.6	6.21
LINC00996	6.11871	3.53309	1.12844	3.13095	0.00174241	0.00811289	0.33	0.07	0.08	0.63	0	0	0	0.07	0	0.47	0.4	1.27	0.04	3.19	3.17	0.07	0	0.39
HOXC10	29.1259	3.5317	1.12404	3.14196	0.0016782	0.00786913	1.07	1.34	1.56	0.77	0.07	0.28	0	0.52	1.07	0.09	0	14.99	0	19.86	0	0	9.8	22.08
P2RY6	59.9229	3.52981	0.48377	7.29646	2.95441e-13	2.32208e-11	1.6	0.85	1.63	2.52	0.65	0.28	0.37	0.84	0.46	4.39	3.89	18.94	13.54	17.63	17.44	3.2	11.89	3.93
MINOS1-NBL1	1.09138	3.52946	1.41681	2.49113	0.0127337	0.0398696	0	0	0	0	0	0	0	0	0	0	0.67	0.59	0.21	0.46	0	0.86	0.68	2.01
KBTBD12	56.2172	3.52659	0.867524	4.06512	4.80084e-05	0.000417558	0.32	0.83	0.78	1.28	0	0.25	0.42	0.7	0.32	0.04	0.14	3.97	0	0.46	1.31	20.54	14.24	8.72
RGS9BP	13.2528	3.526	1.00286	3.51594	0.000438199	0.00262491	0	0.1	0	0.28	0	0	0.14	0.23	0.2	1.61	0.03	0	1.34	5.24	0.64	0.2	0.3	0.39
AMH	28.6332	3.52525	0.759208	4.64332	3.42852e-06	4.51047e-05	3.02	0.26	0.09	0.53	0.25	0.2	0.35	0.15	0.78	1.29	0	0.79	2.85	21.14	4.74	2	0.96	1.63
HIST1H2AJ	479.817	3.52458	0.770209	4.57613	4.73656e-06	5.88832e-05	3.12	36.67	0	7.94	152.38	42.55	37.02	115.73	23.43	152.34	229.71	267.21	303.46	1486.14	1126.28	486.09	474.46	658.42
C1QL1	24.5764	3.52118	0.754904	4.66441	3.09499e-06	4.14281e-05	2.18	0.23	1.34	0.24	0.11	0.09	0.48	0.11	0.59	4.85	1.44	1.17	4.33	23.63	0.92	0.6	4.84	5.23
HS3ST3A1	258.583	3.5202	0.837693	4.20225	2.64277e-05	0.000250136	10.09	4.23	3.84	3.34	2.38	1.87	3.77	2.49	2.29	1.34	11.29	33.44	22.82	127.07	20.45	0.58	0.4	4.66
GDA	18.559	3.51663	0.974247	3.60958	0.000306691	0.00196379	0.24	0.29	0	0.23	0.07	0.06	0.37	0.16	0.03	0	0.1	0.05	0	1.77	1.84	1.02	6.43	3.13
CPNE7	32.3111	3.51425	0.740703	4.74448	2.09039e-06	2.94702e-05	0.72	0.63	0	3.12	1.22	0.61	0.06	0.69	2.12	0.63	1.08	3.87	0.4	17.78	12.43	8.21	15.63	7.47
MCM2	1183.59	3.51333	0.417413	8.41692	3.86518e-17	6.53033e-15	4.11	17.49	5.97	4.43	12.67	9.51	5.95	13.17	5.66	116.35	87.06	68.08	65.46	203.48	87.78	314.03	156.63	107.68
KRT83	3.46034	3.5113	1.1244	3.12283	0.00179119	0.00829738	0	0.08	0	0	0	0.06	0.24	0	0	1.7	0.1	0.15	0.1	0.33	0	0.24	0.42	2.55
BAIAP2L2	63.8707	3.50566	0.914408	3.8338	0.000126179	0.000940984	0	0.22	1.3	0.14	0.85	4.15	0.69	0.64	0.46	1.95	1.7	0.47	7.52	67.35	32.05	30.45	5.38	1.1
MIOX	1.42807	3.50547	1.37819	2.54353	0.010974	0.0354294	0	0	0	0	0	0	0.09	0	0	1	0.09	0.12	1.15	0.6	0	0.78	0	0.13
PODXL2	305.58	3.50269	0.675889	5.18234	2.1912e-07	4.17554e-06	0.92	8.88	1.65	0.4	4.68	4.54	1.7	5.1	2.47	37.37	44.15	15.37	0.28	75.42	35.65	94.83	41.99	56.17
KIF18B	204.31	3.4975	0.586747	5.96084	2.50951e-09	8.33538e-08	0.13	1.72	0.13	0.68	4.38	0.64	1.45	3.44	0.9	22.62	10.29	15.66	14.95	30.24	12.58	9.83	14.52	21.81
CCDC177	15.4745	3.48123	1.02373	3.40052	0.00067257	0.0037523	0.08	0	0.04	0.48	0	0	0.03	0.1	0.14	0.08	0.56	0.06	0	2.79	0.44	1.37	1.53	2.46
CD70	9.14345	3.47867	0.819386	4.24546	2.18143e-05	0.000212855	0	0.35	0	1.07	0	0	0.91	0	0.36	10.93	19.16	6.67	167.52	3.87	3.41	0.72	1.53	1.52
IGLV10-54	15.565	3.47447	1.28969	2.69403	0.00705931	0.0250822	0	0	2.29	1.22	1.8	0	0.65	9.86	0	0	0.56	35.89	0.53	0	28.97	0.64	151.2	1.17
AC141586.3	41.7582	3.47356	1.15828	2.99889	0.00270968	0.0115459	0	0	0	0	0.83	1.26	2.64	0	0.39	1.67	0	0	2.41	27.18	7.31	3.55	5.05	1.04
C12orf74	6.12496	3.47161	1.04832	3.31159	0.000927678	0.00486918	0	0.16	0	0	0	0.05	0.07	0.15	0.22	0.16	0.55	0.09	0.05	3.61	0.35	0.08	0.36	2.64
AFAP1-AS1	84.0685	3.46993	0.849355	4.08537	4.40064e-05	0.000388914	1.67	0.14	0.12	0.71	0.1	0.16	0.11	0.06	0.26	10.15	0.06	0.08	0.38	7.04	4.79	5.84	0.18	0.07
HAPLN3	602.646	3.4699	0.646297	5.3689	7.92186e-08	1.71194e-06	24.23	9.3	7.98	15.05	6.89	5.13	8.88	4.13	7.56	10.95	29.15	59.34	16.21	196.05	281.94	39.98	11.38	37.14
HSD17B2	19.8349	3.46768	0.923203	3.75614	0.000172554	0.00121752	0.31	0.02	0	1.8	0.18	0	0.41	0.68	0.19	0.68	4.97	0	3.64	3.92	1.36	0.95	5.33	20.56
AP000251.1	4.86477	3.46607	0.752255	4.60758	4.07392e-06	5.20322e-05	0	0.4	0	0	0.19	0	0.41	0.38	0	3.41	0.54	1.26	2.49	3.54	1.61	0.81	1.96	2.77
TTLL13P	1.94148	3.4659	0.939371	3.6896	0.000224606	0.00152031	0	0	0	0.2	0.11	0	0	0	0	1.05	0.05	0.13	0.16	4.34	0.33	0.52	0.56	0.2
CEACAM21	14.7706	3.46326	0.816338	4.24243	2.2111e-05	0.000215457	0.49	0.63	0.82	0.95	0	0.12	0.25	0.87	0	1.63	1.59	3.76	0.58	5.86	0.94	1.46	28.37	3.53
NPAS1	14.0205	3.4573	0.798066	4.3321	1.47694e-05	0.000152948	0.52	0.74	0	0.23	0.63	0.26	0.23	0.32	0.39	1.96	1.35	0.18	0.76	11.74	2.6	0.8	2.56	3.2
HIST1H3J	236.589	3.45611	0.673552	5.13117	2.87947e-07	5.30342e-06	0	15.88	5.51	7.1	56.71	15.58	15.02	63.98	10.5	118.84	157.28	157.05	213.88	471.65	490.62	415.09	313.91	39.72
CFAP73	9.06915	3.45548	0.849196	4.06912	4.71905e-05	0.000412283	0.3	0.3	0	0.3	0.16	0	0	1.42	0.14	3	0.14	0.58	0.39	7.02	1.6	0.62	1.19	0.73
PROB1	151.226	3.45381	0.645658	5.34929	8.83011e-08	1.88151e-06	0.5	0.53	1.01	0.61	1.45	0.31	0.89	0.38	1.09	1.58	1.86	1.29	1.1	31.54	6.2	6.85	2.43	9.46
CASP14	389.452	3.45037	1.01542	3.39796	0.000678905	0.00377978	1.11	4.6	0.5	1.31	4.28	0.27	10.15	4.33	4.2	179.07	113.53	79.34	32.45	28.45	0	0	6.68	23.51
TMPO-AS1	28.3908	3.44839	0.447231	7.71053	1.25297e-14	1.29879e-12	0.39	0.17	0.25	0.09	0.26	0.07	0.04	0.66	0.13	4.03	1.8	2.66	2.63	143.14	10.71	2.21	3.69	2.95
CDCA5	208.512	3.4463	0.478335	7.20478	5.8137e-13	4.33141e-11	1.37	3.16	0.6	0.34	6.67	1.47	1.65	5.28	1.79	38.75	12.93	21.44	40.57	61.67	33.54	21.1	25.15	21.38
PCSK9	192.277	3.44512	0.886941	3.88427	0.000102639	0.000791349	0.09	0.75	0.04	0.29	3.14	2.17	0.71	1.77	2.48	0	6.18	1.24	2.59	38.22	15.54	11.52	11.14	37.45
UPK1B	12.3753	3.44426	1.18949	2.89559	0.00378451	0.0151529	0.17	0.25	0.16	0.15	0.47	0.06	0.27	0.32	0	0.2	5.35	0	0	0.16	0	157.53	2.07	18.05
USP30-AS1	6.12784	3.44226	0.820273	4.19648	2.711e-05	0.000255692	0	0.53	0.62	0.53	0.25	0	0	0.25	0.54	2.26	4.33	12.79	1.81	1.2	6.84	0.56	1.2	4.42
H2AFX	1246.35	3.43725	0.567194	6.06011	1.36032e-09	4.89739e-08	14.28	28	7.29	10.4	47.63	21.77	21.86	30.17	15.89	120.18	88.98	69.81	206.96	882	205.36	87.79	143.48	136.94
PAX5	31.4757	3.43389	0.702481	4.88824	1.01742e-06	1.57851e-05	1.2	0.06	0	0.1	0.06	0.16	0.11	0.5	0.23	0.1	0.2	1.16	0.05	1.16	2.77	3.93	0.64	1.77
TK1	680.436	3.43212	0.638193	5.37787	7.53722e-08	1.64189e-06	1.06	24.79	2.05	1.66	29.17	10.75	11.24	19.2	3.4	69.03	83.28	41.48	70.85	321.56	92.58	159.71	168.66	143.99
IGHV4-34	27.6162	3.431	0.721219	4.75722	1.96277e-06	2.78908e-05	3.63	4.82	1.95	3.17	1.03	0.43	1.68	2.1	6.58	12.45	191.56	48.08	0.87	30.13	120.1	8.23	19.61	27.71
NUP210	834.922	3.43072	0.455287	7.53528	4.87285e-14	4.44922e-12	2.11	4.41	0.63	2.78	5.64	1.81	5.52	2.7	2.77	26.44	31.12	21.04	29.52	40.36	83.02	32.78	13.64	43.18
DLL3	11.1128	3.42801	1.02971	3.3291	0.000871265	0.00461712	0	0.14	0	2.43	0	0	0.07	0.81	0.07	0.07	0	0	0.9	4.37	2.88	0.68	1.72	0.96
ACTL10	96.1559	3.42794	0.638684	5.36719	7.99713e-08	1.72111e-06	2.83	1.27	1.39	0.58	3.43	0.44	0.59	0.81	1.01	12.96	2.48	9.4	5.02	58.31	6.31	3.5	4.5	3.21
PLK1	236.877	3.42686	0.46679	7.34133	2.11487e-13	1.71241e-11	1.55	2.59	0.49	1.48	9.11	2.51	1.52	9.81	1.93	34.9	23.58	27.35	48.59	64.37	33.59	36.37	38.07	38.43
ILDR1	138.042	3.42602	0.627745	5.45766	4.82441e-08	1.12519e-06	0.43	2.67	0	0.21	2.17	1.74	0.9	3.44	1.09	20.12	20.58	10.81	10.36	30.83	16.58	10.31	28.23	18.54
IGLV1-40	155.856	3.4222	0.681458	5.02189	5.11664e-07	8.65833e-06	28.28	19.25	8.82	11.33	6.01	0.42	37.6	21.98	12.26	21.05	1080.1	649.37	96.85	248.67	361.38	13.88	43.92	220.18
CYP4A11	1.70963	3.42136	1.37574	2.48693	0.012885	0.040232	0.1	0.08	0	0	0	0.03	0	0.13	0	3.44	0.11	0	0.09	0.18	0	0.08	0.09	0.6
AL135818.2	6.30033	3.41736	0.88344	3.86824	0.000109624	0.000834113	0	0	0	0.97	0.46	0.57	0.5	0	0	0.59	2.7	11.65	0.97	3.25	3.38	0.74	7.4	1.44
FAM189B	584.58	3.4159	0.563875	6.05791	1.37905e-09	4.93852e-08	11.59	6.22	7.93	4.2	13.78	3.98	7.39	4.72	6.7	52.12	40.42	33.38	54.71	286.99	57.03	11.29	23.53	24.89
CHST13	7.91982	3.41251	1.02903	3.31623	0.000912396	0.00479835	0.62	0	0.31	0.17	0	0	0	0.26	0.25	0	0	1.12	1.36	4.75	1.81	0.55	0.29	0.11
MMP7	59.4105	3.40087	1.06309	3.19905	0.0013788	0.00673151	0.32	0	13.61	0.28	0.79	0	0	0	0.3	2.51	59.88	3.51	23.9	6.3	14.47	58.25	42.31	7.38
KRT19	7909.63	3.39567	0.606935	5.59478	2.20906e-08	5.7594e-07	16.31	264.91	12.15	92.46	128.68	381.79	120.23	249.64	78.61	851.94	3580.1	1262.84	2079.47	6292.5	2235.84	1808.44	704.92	2891.93
AC010643.1	5.47921	3.39008	1.14419	2.96288	0.0030478	0.0127528	0.1	0.04	0.2	0.09	0	0.03	0	0	0	0	0	1.01	0.55	0	0.14	0.66	0	2.14
AL669918.1	323.138	3.38609	0.812635	4.16681	3.08891e-05	0.000285193	3.84	6.63	1.77	0	8.04	2.21	4.92	2.1	0.33	6.38	22.98	13.65	7.73	83.56	96.03	3.87	3.75	19.62
AP005230.1	3.31951	3.37322	1.15069	2.93147	0.00337358	0.0138169	0.76	0	0	0	0	0.28	0	0.17	0	3.52	0.29	2.35	0.14	0	0.08	0.73	4.98	0.05
CD79A	75.7444	3.36608	0.85924	3.91751	8.94673e-05	0.000707332	3.65	2.28	0	2.47	0.31	0.28	6.75	0.92	1.96	1.47	16.6	14.35	0.99	28.12	72.69	6.45	3.18	17.31
LINC02321	1.02174	3.36597	1.23269	2.7306	0.00632199	0.022945	0	0	0	0	0	0	0	0	0	2.8	0.99	2.61	1.89	2.83	0	1.17	0.64	2.09
VAX2	9.37721	3.3635	0.969106	3.47072	0.000519058	0.00302237	0	0	0.76	0.82	0	0	0	0.38	0	1.36	1.04	1.68	0.68	5.86	0.15	0.95	4.3	6.64
CYP4X1	189.249	3.35633	0.587157	5.71624	1.08905e-08	3.07471e-07	1.84	2.35	1.45	0.5	1.63	1.51	4.07	6.48	0.18	10.36	28.98	11.91	32.8	35.84	11.82	4.83	71.71	31.9
CASC9	11.0585	3.3555	1.18173	2.8395	0.00451848	0.0174911	0	0.13	0	0.66	0	0.1	3.08	0.13	0.13	3.61	2.32	14.71	0	0	1.09	12.07	16.7	0
MEI1	83.8836	3.35268	0.723497	4.63399	3.58683e-06	4.69284e-05	4.19	3.37	2.17	9.26	2.13	2.41	6.69	2.04	2.27	2.3	8.42	18.66	1.16	7.35	40.41	3.59	42.72	52.72
AC024560.1	9.55176	3.34967	0.801599	4.17874	2.93126e-05	0.000273224	0.71	0.1	0	0	0.1	0	0.21	0.67	0.1	3.09	0.2	0.27	0.63	3.95	0.11	4.25	2.98	2.81
PLA2G7	78.0349	3.34756	0.739575	4.52633	6.00168e-06	7.18227e-05	2.74	0.08	1.44	5.82	0.65	0.2	0.09	0.22	0.6	2.25	6.54	40.7	7.93	8.31	22.11	10.26	6.73	5.83
AC004988.1	1.57631	3.34593	1.26678	2.64129	0.00825905	0.028362	0	0.08	0	0	0	0.06	0	0	0	0.4	0.26	1.5	0.2	0	0.09	0.34	0.18	0
IGHA1	7610.6	3.34095	0.807061	4.13965	3.47841e-05	0.000317061	244.84	265.48	66.74	27.07	17.97	35.09	686.87	391.33	207.77	109.15	5634.1	1919.95	64.49	6664.71	3919.69	879.19	336.58	1810.67
BHLHA15	12.555	3.3381	0.819488	4.07339	4.63331e-05	0.000405617	0	0.24	0	0.49	0.2	0.19	1.25	1.15	1.47	2.02	2.19	2.43	3.24	15.68	13.48	0.85	1.13	3.05
AL162311.3	18.5996	3.33777	0.639752	5.21728	1.81571e-07	3.53536e-06	0.37	0.1	0.4	0.11	0.19	0.12	0.11	0.19	0.16	0.65	0	0.75	1.35	5.89	1.99	1.12	1.96	0.24
SAP25	49.9233	3.33738	0.789773	4.22575	2.38144e-05	0.000229344	9.86	0.71	1.13	2.19	0.77	0.51	1.66	0.71	1.46	4.03	1.27	6.63	2.05	20.89	11.42	0.8	2.02	101.31
SLC39A4	156.993	3.33045	0.592355	5.62238	1.8834e-08	4.98916e-07	3.39	10	1.24	4.53	11.57	4.93	4.97	5.55	4.75	22.94	49.83	22.02	166	193.05	106.66	18.09	20.77	43.41
HIST1H4I	223.593	3.32358	0.446475	7.44403	9.76575e-14	8.43765e-12	2.72	4.3	8.74	4.05	5.07	3.37	2.18	13.66	2.14	27.99	45.82	50.48	57.18	13.99	86.91	92.08	82.04	69.02
KLHL35	58.9851	3.32213	0.610205	5.44428	5.20153e-08	1.19624e-06	0.95	2.95	1.94	1.75	0.5	0.62	0.06	0.4	0.47	3.19	6.14	3.83	1.7	28.6	3.69	13.72	26.91	19.56
IGLV3-10	91.6176	3.32158	0.991674	3.34946	0.000809683	0.00435467	6.5	12.11	3.52	13.63	7.21	0.46	28.41	17.64	5.91	0	382.69	43.32	0	61.46	607.6	73.37	36.57	33.79
EDARADD	116.034	3.31871	0.707674	4.6896	2.73742e-06	3.71282e-05	0.57	1.5	0.12	0.77	1.17	1.03	2.73	2.25	1.11	2.3	8.04	11.28	0.13	112.29	16.68	12.07	7.31	17.59
ELOA3C	9.35276	3.31209	1.11779	2.96308	0.00304581	0.012747	0	0.32	0	0.76	0	0.1	0	0	0.82	0	0	0.19	0.16	8.45	2.84	0.87	1.54	3.4
FBXO27	363.691	3.31072	0.753645	4.39294	1.11826e-05	0.000121184	6.08	14.49	8.03	4.3	4.09	10.66	6.79	11.37	3.16	44.69	12.76	4.67	28.37	783.58	51.61	5.72	14.18	19.26
AC092384.2	13.6603	3.31021	0.712165	4.64809	3.35019e-06	4.42641e-05	0.14	0.44	0	0.89	0.65	0	0.17	0.68	0.06	3.81	0.03	1.13	8.84	1.9	0.91	3.85	0.06	3.52
AL079303.1	18.063	3.30782	0.715509	4.62304	3.78164e-06	4.89401e-05	0	0.05	0	0.33	0.47	0.29	0.28	0	0.22	1.52	0.85	0.28	0.46	4.3	1.67	1.5	3.66	3.28
KCNG1	544.592	3.30406	0.982619	3.36251	0.000772386	0.00418618	1.36	2.58	59.52	4.65	3.08	3.03	3.72	4.67	3.29	273.16	59.59	19.28	130.35	299.46	0.66	4.81	0.1	22.63
LINC01637	8.37835	3.30092	0.979264	3.37081	0.000749463	0.00408672	0.58	0	1.47	0.51	0.48	0.59	0	0.24	0	0.31	0.88	0.73	1.53	17.51	6.75	1.28	0.27	2.08
CHTF18	322.683	3.29696	0.513233	6.42389	1.32831e-10	6.03846e-09	9.8	7.9	3.56	2.35	9.81	2.42	2.62	4.9	3.43	28.34	9.59	12.29	26.25	181.37	31.12	28.75	18.56	15.64
SOD2	4.86614	3.29618	1.32133	2.4946	0.01261	0.039598	0	0	0	0.22	0	0	0	0	0.3	0	0.67	0.69	0.73	0.46	1.68	0	0.09	0.34
TERT	14.8092	3.29351	1.02436	3.21519	0.0013036	0.00642135	0	0.06	0	1.92	0.11	0.04	0.12	0.05	0.04	0.56	0.36	0.15	0.98	7.8	0.88	0.74	0	0.32
IGHV3-64	5.00482	3.29337	1.04051	3.16514	0.00155007	0.00738759	1.08	1.43	0.57	0	0	0	1	0	0.49	5.23	78.14	2.44	0	4.58	21.14	1.95	0.53	4.08
AL354707.1	1.8504	3.29169	1.27566	2.58037	0.00986934	0.032675	0	0	0	0.2	0	0	0	0.09	0	0.18	0.34	0.09	0	2.56	0.51	0.15	0.08	0.15
AC011899.2	22.1115	3.29145	0.627776	5.24304	1.57952e-07	3.11505e-06	0.69	0.69	1.02	1.15	0.29	0.27	0.07	0.06	0.1	0.88	3.07	10.56	1.55	9.86	5.93	1.37	0.42	0.68
ARHGAP4	654.525	3.28864	0.383251	8.58088	9.41464e-18	1.87046e-15	14.84	6.25	7.73	23.04	3.82	5.82	7.04	7.56	6.19	47.14	62.78	90.2	118.53	228.91	187.6	41.06	56.7	58.26
LRRC26	10.8481	3.2881	1.068	3.07874	0.00207879	0.00933112	0	0.36	0	0.73	0	0.14	0.13	0.72	0.26	2.47	0.25	0.17	5.91	9.36	1.59	0	0	1.45
IL32	488.182	3.28342	0.488462	6.72195	1.79307e-11	9.69115e-10	47.68	21.21	16.39	29.95	11.91	12.45	20.84	14.41	16.22	39.46	295.26	583.05	88.63	163.32	613.42	102.83	81.9	322.32
C2orf48	6.06314	3.28313	0.669934	4.90068	9.55073e-07	1.49366e-05	0	0	0.09	0	0.76	0	0.16	0.33	0.16	2.96	0.29	1.02	2.05	5.18	2.68	1.73	1.44	3.03
YBX2	30.8756	3.28123	0.535666	6.12551	9.03918e-10	3.40868e-08	0.66	1.56	1.72	0.12	0.25	0.33	0.48	0.57	0.38	1.74	2.55	11.77	3.17	6.05	17.32	0.69	13.35	15.32
NEU4	15.8141	3.27918	1.072	3.05895	0.00222115	0.00983476	0.9	0.05	0	0.86	0	0.04	0.08	0	0.56	0.62	0.03	0.09	0.33	11.21	0.76	14.7	1.07	0.17
B3GNT7	120.61	3.27797	0.491707	6.6665	2.61977e-11	1.36438e-09	1.06	1.43	2.26	1.16	1.06	0.87	1.36	0.75	0.46	1.69	4.05	12.48	3.31	17.87	5.69	22.03	10.47	8.82
PSORS1C2	7.73991	3.27538	0.903993	3.62323	0.000290943	0.00188318	0	0	0	0.54	0.13	0.21	0.28	0.13	0.54	5.88	2.81	0.99	201.53	2.63	4.98	0.55	1.53	0
AC008687.8	8.25756	3.27131	0.840828	3.89058	0.000100003	0.000773806	0	0	0	0	0	0.11	0.33	0.48	0.15	0.79	0.48	0.51	0.46	4.5	1.31	0.74	0.63	1.78
SIRPG	16.5894	3.27046	0.784073	4.17112	3.03109e-05	0.00028082	1	0.3	0.1	0.96	0.19	0	0.7	1.03	1.01	1.46	2.6	10.95	0.95	1.58	8.22	0.41	1.53	4.59
FOXD3	19.5177	3.26992	0.918144	3.56145	0.000368817	0.0022872	0.81	0.14	0.16	1.13	0	0.05	0.07	0.2	0.21	0	0.53	3.08	0.17	3.71	4.2	0.07	2.26	8.78
FAM72C	26.0797	3.26849	0.908529	3.59756	0.000321219	0.00203736	0	0.33	0	1.59	0.62	0.13	0	0.39	0.27	4.8	1.89	3.89	14.79	2.23	0.64	2.72	3.4	0
ZNF695	13.2453	3.26463	0.574362	5.68393	1.31636e-08	3.62027e-07	0.2	0.79	0.52	0.26	0.08	0.19	0.04	0.24	0	5.11	1.62	2.43	1.9	4.79	0.66	2.69	0.72	2.85
SAPCD2	501.877	3.26183	0.702521	4.64303	3.43335e-06	4.51405e-05	0	3.55	0.16	1.24	7	4.17	2.49	8.36	4.81	35.94	2.5	7.62	22.69	91.57	42.79	31.71	31.96	23.18
IL21R	112.339	3.25812	0.641557	5.07846	3.80505e-07	6.71422e-06	0.86	1.18	1.1	0.63	0.54	0.92	1.8	0.95	0.46	3.87	4.93	16.43	0.48	7.13	28.43	2.39	2.42	3.8
TMEM150B	9.79501	3.25663	0.88867	3.66461	0.000247717	0.00165533	0.84	0	0.52	2.12	0	0.35	0.36	0.3	0.13	0.48	4.95	12.07	2.84	2.04	13.36	1.58	1.82	0.98
FAM222A	106.771	3.25493	0.74071	4.39434	1.11109e-05	0.000120529	0.4	0.34	0.3	1.06	0.9	0.3	1.5	2.09	2.04	1.62	1.85	0.43	1.35	37.22	4.9	13.22	2.22	11.01
AL139246.5	17.6463	3.25269	0.697933	4.66046	3.15503e-06	4.21266e-05	0.23	0.29	0.51	1.79	0.28	0.34	0.3	0.56	0.15	0.83	1.26	1.99	7.6	8.36	11.82	1.95	1.12	1.78
STPG3-AS1	2.21727	3.25194	1.02744	3.16509	0.00155037	0.00738759	0.2	0	0	0	0	0	0.09	0.08	0	0.42	0	0.11	0.1	1.3	0.29	0.26	0.28	0.3
IGHV3-30	216.491	3.24842	0.869673	3.73522	0.00018755	0.00130362	33.51	12.18	8.12	8.51	2.75	0	72.06	41.79	27.22	36.12	211.59	521.18	23.24	215.71	812.18	3.42	59.99	151.71
FAM83E	136.147	3.24476	0.591947	5.48151	4.21713e-08	9.96552e-07	1.65	5.37	0	1.38	5.32	3.5	6.52	3.3	3.15	25.46	9.52	11.71	18.12	55.72	10.01	55.29	23.03	27.31
TTBK1	11.7825	3.24163	0.822901	3.93927	8.17295e-05	0.000655088	0.06	0	0.07	0.25	0.02	0.02	0.07	0.02	0.05	0.2	0.08	0.22	0.02	0.38	0.71	0.28	0.08	2.17
IGHV7-4-1	27.894	3.23946	1.17163	2.76492	0.00569373	0.0211258	10.81	2.65	1.93	0	3.57	0	0	5.22	7.61	5.86	75.9	68.27	0	64.9	0	0	16.51	176.33
FP236241.1	7.60269	3.23835	0.807408	4.01079	6.05153e-05	0.000507218	0	0.01	0.4	0.04	0.01	0.26	0.07	0.02	0.44	1.53	1.37	0.39	0.45	0.13	1	0.03	0.33	0.73
IGHG3	3111.13	3.23831	0.783366	4.13384	3.56747e-05	0.000324078	111.92	94.41	27.99	24.37	20.52	2.93	354.26	56.25	49.75	165.96	839.87	515.37	33.92	759.95	3015.99	285.55	229.38	335.99
LRFN1	44.8411	3.23812	0.696487	4.64922	3.33195e-06	4.40775e-05	0.48	0.25	0.47	0.59	0.68	0.13	0.26	0.39	0.34	0.1	1.99	1.24	0.77	12.97	4.95	2.28	0.72	3.46
TICRR	209.926	3.23754	0.453281	7.14245	9.16788e-13	6.5226e-11	1.04	0.81	0.21	1.4	2.28	0.86	0.36	2.09	0.59	20.89	3.15	8.7	10.04	11.4	6.3	11.19	7.31	8.42
BCL2L12	208.962	3.23753	0.493147	6.56504	5.20205e-11	2.5838e-09	10.18	13.43	6.08	5.79	11.31	4.56	4.16	10.08	6.66	33.95	27.15	18.13	69.39	133.14	142.21	49.49	31.82	40.24
LINC00884	15.7485	3.23482	0.776224	4.16738	3.08122e-05	0.000284728	2.71	0.05	0.18	0.32	0	0.04	0.16	0.1	0.11	0.19	0.13	1.65	0.36	5.73	1.92	0.11	1.61	2.32
ANGPTL6	5.07433	3.23188	0.929859	3.47567	0.000509576	0.00297604	0.5	0	0	1.29	0	0.1	0	0	0.12	1.26	0.37	0.85	0.42	2.17	1.23	0.33	0.84	0.13
RMI2	113.613	3.23036	0.44355	7.28297	3.26546e-13	2.53866e-11	0.92	5.04	0.94	1.23	1.87	2.63	2.5	7.36	0.81	22.58	15.77	39.09	17.68	28.39	15.48	30.18	35.51	44.79
KRT86	16.7361	3.22745	0.56684	5.69376	1.24273e-08	3.44513e-07	0	0.53	0.16	0	0.13	0.32	0.14	0.39	0.32	3.46	2.53	5.25	0.76	0.59	3.35	1.32	2.55	4.03
EGLN3	608.515	3.22738	0.651053	4.95717	7.15279e-07	1.16624e-05	5.69	19.5	11.95	7.25	6.31	3.28	11.8	13.55	4.54	50.99	15.63	2.37	334.82	52.86	59.91	28.3	53.9	16.05
DNAAF3	13.1197	3.22723	0.65537	4.92428	8.46715e-07	1.34877e-05	0.19	0.53	0.21	0.37	0.59	0.93	0.79	0.08	0.35	2.75	0.89	4.95	1.26	15.61	2.28	1.12	0.8	2.18
APOL1	1101.25	3.22623	0.399994	8.06571	7.28116e-16	9.95108e-14	72.38	15.16	19	13.95	13.26	4.48	12.27	10.31	15.27	414.62	185.18	206.92	41.13	316.8	194.31	137.25	195.04	149.77
UBE2C	228.999	3.22582	0.598502	5.38984	7.05224e-08	1.55679e-06	1.33	14.76	0.44	0.84	22.83	8.81	8.13	17.79	5.86	142.5	76.67	67.28	228.86	124.91	39.66	106.09	107.73	58.14
MAJIN	5.04191	3.22127	0.949279	3.39338	0.000690354	0.00382763	0	0.6	0	0	0.32	0	0.35	0.19	0.07	0	4.69	7.4	0.31	0.75	1.62	0.91	2.55	7.76
HS3ST4	17.7848	3.21745	1.23154	2.61254	0.0089873	0.0303208	0.5	0.24	0	1.31	0.21	0.27	0.45	0.08	0.23	0	0	0	0	9.07	0.76	0.04	0.24	13.62
HIST1H2AG	1358.61	3.21645	0.526475	6.10941	9.9999e-10	3.72514e-08	3.28	20.63	6.41	4.69	42.19	16.17	13.89	44.52	7.88	82.75	112.82	125.49	108.62	260.35	211.9	181.28	185.36	308.87
TMPRSS4	1110.19	3.21619	0.70597	4.5557	5.22104e-06	6.40525e-05	3.79	27.65	0.29	14.25	43.4	28.25	14.12	25.48	17.44	74.91	319.25	137.41	239.9	144.03	40.86	392.3	620.93	133.07
GINS1	219.862	3.2157	0.410124	7.84079	4.4773e-15	5.2497e-13	0.81	3.73	1.15	0.35	3.74	2.34	1.43	3.2	1.27	30.06	16.26	15.12	27.88	20.32	16.74	23.43	23.51	19.63
MFSD13A	111.596	3.20942	0.364423	8.80684	1.28723e-18	3.03518e-16	2.5	2.03	2.96	1.42	1.34	1.55	1.95	2.29	1.8	9.41	12.62	21.68	25.03	37.38	21.08	15.72	19.45	7.76
FCHO1	89.9997	3.20813	0.607655	5.27953	1.29514e-07	2.62912e-06	3.42	1.02	2.24	3.67	0.98	2.27	2.42	0.96	2.46	3.95	3.25	10.13	1.37	51.2	11.01	9.52	2.31	15.63
PRSS36	41.2089	3.20812	0.625403	5.12969	2.90217e-07	5.32694e-06	0.49	0.94	0.52	3.97	0.96	0.84	0.27	2.1	0.72	1.69	1.56	2.83	3.16	32.38	11.6	5.09	13.03	11.95
CDKN2C	355.741	3.20764	0.494518	6.4864	8.79144e-11	4.11873e-09	8.67	5.81	18.39	5.7	3.67	4.84	5.9	10.08	4.52	43.81	25.63	51.72	22.53	152.67	26.38	11.65	35.01	55.27
IGHV5-51	166.322	3.20323	0.887849	3.60785	0.000308741	0.00197541	34.95	11.32	6.85	10.18	5.94	1.65	44.16	9.6	52.7	8.83	684.03	201.62	3.7	92.64	973.18	9.5	19.08	61.7
SMPDL3B	39.4738	3.20148	0.418857	7.64337	2.11609e-14	2.07328e-12	0.21	1.48	1.16	0.37	1.01	0.82	0.56	0.96	0.82	4.67	9.52	13.9	3.81	4.16	8.32	6.54	3.86	11.7
SLC27A2	101.977	3.20062	0.896105	3.5717	0.00035467	0.00221354	0.83	3.91	0	0.49	0.84	1.06	1.36	2.2	0.74	93.77	17.54	15.99	3.52	0	0.92	10.55	1.6	6.07
LDLRAD1	3.69483	3.19989	1.10936	2.88445	0.00392095	0.0155831	0	0	0	0.27	0.2	0.05	0.22	0.06	0	0	0.21	0.77	0.18	0.75	0	0.75	0.8	4.16
CST2	2.30014	3.19845	1.05339	3.03634	0.00239473	0.0104517	0	0	0	0	0	0.18	0.46	0	0.23	1.42	1.24	1.91	0.3	0.5	0.26	1.14	0.25	4.98
LAG3	106.428	3.19412	0.702206	4.54869	5.39803e-06	6.59599e-05	5.92	1.73	2.95	1.64	0.53	0.63	2.92	0.49	1.93	2.51	4.65	23.23	2.02	29.31	52.94	1.76	2.87	5.42
MCIDAS	6.89877	3.19382	1.2761	2.50279	0.0123218	0.0388864	0	0.07	0	0.86	0	0.07	0	0	0.09	0	0.54	0.22	0	5.64	0.37	1.19	0.28	0.66
TMEM160	198.091	3.19328	0.603314	5.29289	1.20398e-07	2.46977e-06	1.8	11.69	12.22	7.89	17.57	12.92	7.59	18.8	5.85	38.9	29.99	32.6	67.4	304.33	211.15	50.99	51.53	32.99
CNIH2	19.7786	3.19196	0.573071	5.56991	2.54868e-08	6.50262e-07	0.23	1.11	0	1.19	0.8	0.26	0.89	0.53	0.14	6.7	2.09	4.45	14.3	5.68	0.98	4.16	2.56	3.97
RNF157-AS1	1.88479	3.1913	1.08377	2.94462	0.00323355	0.0133736	0.19	0	0	0.88	0	0	0	0.08	0	0.57	0.05	0.52	0.49	0	0	0.91	2.5	1.48
TROAP	115.904	3.19108	0.57178	5.58095	2.39202e-08	6.15416e-07	0	8.61	0.23	4.79	5.68	2.23	3.17	4.4	3.03	38.99	34	23.22	44.94	96.55	33.69	20.76	43.16	66.32
AL590226.2	22.1709	3.18306	0.685491	4.64347	3.42609e-06	4.51004e-05	0.8	1.31	0.09	0.34	0.4	0.36	0	0.6	0.04	4.04	0.14	0.69	0.52	6.31	1.13	1.39	2.71	2.3
CBY3	3.4313	3.17969	1.1788	2.69739	0.0069885	0.0248842	0	0.42	0	0	0.61	0	0	0.2	0	0.51	0.58	0.15	0.28	4.23	2.68	0	0.46	2.95
SCO2	66.3273	3.17749	0.854384	3.71904	0.000199979	0.00137618	0	2.44	0	0	2.82	0	5.25	3.24	5.53	5.16	30.47	10.9	6.36	51.05	49.61	11.58	16.7	34.8
MROH6	552.888	3.1734	0.755062	4.20284	2.63592e-05	0.000249598	1.2	14.38	1.53	5.33	19.2	8.47	5.4	20.44	3.33	48.58	14.21	12.32	52.92	273.36	64.99	16.15	18.47	10.47
FAM131C	18.771	3.16605	0.838061	3.77783	0.000158202	0.00113416	0	0.17	0.17	1.18	0.33	0.07	0.72	0.82	0	0.35	0.55	0.1	1.95	9.17	3.85	3.45	2.92	5.07
AC007240.1	5.77229	3.16516	0.741342	4.26951	1.95905e-05	0.00019506	0	0	0.16	0	0.37	0	0	0.33	0.18	1.68	0.1	1.19	1.61	0.62	0.97	0.46	0.94	3.28
SLC52A1	51.62	3.16296	0.64506	4.90335	9.42157e-07	1.47777e-05	1.04	1.13	0.21	0.45	0.43	0.37	0.63	1.36	0.32	0.91	2.19	2.18	0.86	22.23	4.02	2.36	8.13	4.96
FBXO41	167.9	3.15766	0.541809	5.828	5.60971e-09	1.70734e-07	2.39	0.47	1.03	2.09	0.84	0.74	0.53	1.42	1.08	1.55	1.98	1.94	2.64	43.24	9.16	5.29	6.52	6.14
IL2RB	252.2	3.15386	0.567274	5.55967	2.70284e-08	6.83097e-07	1.98	4.06	1.89	2.6	3.35	2.02	4.69	4.06	3.18	10.45	14.56	45.06	3.94	15.51	43.11	6.07	11.98	18.99
HEY1	75.1811	3.14529	0.636396	4.94235	7.71847e-07	1.24993e-05	3.25	2.82	3.32	1.79	0.24	0.7	0.98	2.43	0.98	7.75	11.89	1.43	3.06	50.95	4.53	15.56	3.53	23.62
TMEM145	3.84311	3.14502	1.1866	2.65044	0.00803864	0.027704	0	0.16	0	0	0.24	0.06	0.09	0	0	0.39	0.57	0	0.85	1.43	1.84	1.34	0	0.25
VSTM2L	6.31969	3.13861	1.14817	2.73358	0.00626497	0.0227983	0.69	0.07	0.25	0	0.07	0	0.2	0	0.2	0	0.33	0.55	0.14	24.29	1.34	0.35	0.16	7.64
RHPN1	113.622	3.13565	0.513759	6.10335	1.03866e-09	3.84249e-08	2.2	1.41	0.98	2.87	0.97	0.73	0.79	1.03	0.99	6.73	12.54	19.12	4.31	35.82	4.59	5.65	6.18	12.54
GTSE1	101.906	3.13352	0.389602	8.04287	8.77567e-16	1.16234e-13	0.32	1.21	0.36	0.7	3.67	0.77	0.93	1.36	1.96	14.37	5.5	5.98	12.85	11.76	10.99	10.95	13.41	16.48
TINAGL1	1986.79	3.13041	0.621433	5.0374	4.71901e-07	8.10046e-06	62.71	44.76	117.54	34.61	14.6	13.12	32.02	10.52	19.74	101.54	54.79	177.51	148.77	2065.25	362.06	68.19	92.38	185.87
FOXRED2	446.461	3.12956	0.454256	6.88942	5.60215e-12	3.38607e-10	7.23	4.99	4.32	0.94	4.69	1.69	5.82	4.85	3.86	17.87	29.06	13.63	18.89	357.25	104.05	28.34	66.63	67.82
UHRF1	552.251	3.12945	0.485106	6.45106	1.11068e-10	5.11412e-09	1.84	6.16	0.36	2.63	11.84	4.26	3.21	8.44	3.01	56.61	26.31	32.2	38.95	45.86	41.91	61.49	68.17	27.38
DHRS13	216.66	3.12905	0.494281	6.3305	2.44367e-10	1.04658e-08	5.06	4.31	1.86	2.32	3.61	3.54	2.23	8.91	2.88	16.32	26.94	25.53	26.66	94.83	27.42	15.9	21.64	23.28
PCLAF	95.6337	3.12613	0.560468	5.57772	2.43695e-08	6.25473e-07	0	11.1	0.84	1.81	4.78	5.11	3.89	4.2	2.31	54.05	77.79	75.47	111.65	2.04	17.15	45.17	36.58	105.47
MESP2	29.592	3.12512	0.856075	3.65052	0.000261714	0.00172787	0	0.85	0	0.54	0.46	0.89	0.59	3.07	0.19	1.75	0.72	0.75	2.61	21.6	10.64	4.39	0.62	1.57
ISG15	669.416	3.12489	0.607386	5.14482	2.67773e-07	4.97885e-06	14.32	28.73	62.39	25.54	27.08	36.89	14.61	87.17	19.91	33.53	103.34	287.14	132.74	380.02	1048.76	168.17	94.15	358.19
IGLV1-44	242.333	3.1247	0.906576	3.44671	0.000567457	0.00325472	32.07	45.25	8.33	4.55	7.56	0	99.29	18.41	4.87	25.5	222.2	367.13	4.45	154.83	891.8	15.03	99.49	142.23
HAGLR	86.6619	3.12364	0.557756	5.60037	2.139e-08	5.61083e-07	1.27	0.34	1.3	1.92	0.21	0.39	0.98	0.52	1.7	20.77	4.28	15.86	4.58	3.5	2.24	1.51	16.1	13.63
CXCR3	63.1842	3.12227	0.764262	4.08533	4.40134e-05	0.000388914	1.27	0.72	0.31	0.37	1.05	1.9	3.19	1.81	0.64	1.88	7.8	23.19	0.79	9.8	41.58	1.24	1.19	3.91
HIST1H1B	1437.62	3.11985	0.619245	5.03815	4.70063e-07	8.07537e-06	6.39	83.8	6.19	10.68	227.69	71.49	63.36	204.48	38.5	504.87	516.91	445.65	954.78	388.21	1076.66	948.29	999.45	1446.92
GABRP	912.712	3.11459	0.869297	3.58288	0.000339829	0.00213833	0.88	10.09	0.66	7.53	14.12	6.73	3.71	51.41	5.03	420.63	371.38	312.76	4.44	12.74	4.46	23.11	143.11	117.11
DLX6	5.78962	3.11239	0.791215	3.93369	8.36524e-05	0.000668005	0.74	0.09	0	0.52	0.06	0.2	0.06	0	0.19	2.5	1.52	2.27	0.18	1.06	0.93	1.05	0.1	1.95
HIST1H2AI	1081.81	3.11226	0.631057	4.93182	8.14669e-07	1.30434e-05	1.34	91.91	8.56	28.69	241.54	88.36	69.33	229.19	47.81	436.46	469.32	594.33	698.38	1481.66	817.95	1058.09	1088.14	1506.83
ERFE	16.1696	3.11224	0.917946	3.39044	0.000697808	0.00386297	2.28	0	0.34	0.89	0	0.11	0.6	0.07	0.94	1.41	0	0.39	0	15.03	2.91	4.47	1.18	3.16
AJM1	123.891	3.11146	0.551162	5.64528	1.64915e-08	4.40785e-07	1.48	0.97	1.65	0.58	0.82	0.51	0.88	0.83	0.61	2.97	0.61	3.79	2.75	18.86	15.95	1.23	3.4	7.49
PDE6G	5.75641	3.10587	0.861041	3.60711	0.000309626	0.00197904	0.94	0	0	0.86	0	0.08	1.57	0.85	0	1.52	1.76	6.39	1.93	2.7	6.07	0.45	0.89	2.89
NOXO1	5.51308	3.10207	1.0326	3.00413	0.00266342	0.0113911	0	0.01	0	0	0.74	0.82	0.31	0	0.02	0.16	0.06	0.71	2.25	51.35	5.85	0.28	2.42	1.17
CCNI2	21.4925	3.09596	0.556061	5.56765	2.58195e-08	6.57188e-07	0.45	0.19	1.4	0.54	0.29	0.22	0.39	0.52	0.79	2.25	0.99	0.98	0.87	3.25	3.44	7.4	3.65	1.89
AC012213.1	2.57852	3.09561	1.26205	2.45284	0.0141732	0.0433334	0	0	0	1.89	0	0	0	0	0	5.31	1.04	1.55	1.31	1.58	0	0.48	1.52	1.66
SNX31	43.5697	3.0936	1.09545	2.82404	0.00474222	0.0181898	0	3.06	0	0	0.92	0.65	1	1.43	0.06	13	3.5	0	26.46	2.11	0.19	5.57	0.46	2.01
MIF-AS1	25.3318	3.09157	0.690122	4.47974	7.47338e-06	8.66791e-05	1.29	0.26	0.29	1.59	0.37	0.3	0.79	0.12	0.54	0.48	8.03	1.71	11.9	9.75	6.93	0.9	0.98	6.5
UNC93B1	762.275	3.09153	0.484694	6.37831	1.79048e-10	7.84049e-09	7.44	12.95	10.7	13.9	22.51	9.73	17.13	20.43	12.02	30.09	32.44	102.06	68.77	268.68	121.81	46.49	63.85	68.81
MAST1	30.3146	3.09004	0.669935	4.61245	3.97957e-06	5.09631e-05	1.61	0.96	0.29	1.58	0.16	0.58	0.16	1.31	0.29	1.72	1.05	0.33	3.11	7.36	1.68	3.46	3.64	1.84
EPHB2	168.379	3.0886	0.569427	5.42405	5.82633e-08	1.32713e-06	1.7	1.09	4.51	2.75	0.41	0.74	0.84	0.34	1.09	2.54	3.96	13.59	3.33	17.7	15.47	6.32	28.47	10.8
PRR19	32.9306	3.08826	0.52753	5.85419	4.79333e-09	1.48413e-07	1.56	0.6	0.45	0.43	0.92	0.59	1.28	0.76	0.33	4.21	2.05	1.67	5	15.31	8.66	2.83	8.4	3.23
DBP	172.841	3.08704	0.483383	6.38633	1.69913e-10	7.50168e-09	4.04	8.21	6.18	3.19	3.93	1.01	1.47	5.5	1.25	45.97	24.2	26.05	23.13	116.93	42.72	32.59	12.54	25.76
ATP6V1B1	4.96566	3.08669	1.06307	2.90357	0.00368937	0.0148433	0	0	0.35	0	0.81	0	0.39	0.08	0.32	0.31	0.81	0.35	0.99	9.42	0	1.07	1.17	5.99
AC107959.3	1.11003	3.08274	1.22877	2.5088	0.0121141	0.0383323	0	0	0	0	0	0	0.42	0	0	1.53	1.03	0.37	2.47	2.01	0.56	0.87	0	1.7
ZNF503	579.161	3.08132	0.572108	5.38591	7.208e-08	1.58351e-06	16.36	2.82	17.11	3.58	2.34	1.84	3.28	5.11	4.24	43.96	15.33	42.15	49.87	154.32	32.98	14.12	16.92	11.68
HIST1H3C	601.375	3.08103	0.663871	4.64101	3.46708e-06	4.55561e-05	2.32	44.06	10.54	17.25	199.7	60.27	37.02	211.8	43.05	343.58	669.83	654.63	939.36	191.93	1656.83	1063.56	753.08	307.39
CXCL1	655.405	3.07998	0.862274	3.57193	0.000354359	0.00221224	102.86	1.69	1.3	95.41	5.17	1.44	2.55	3.36	7.61	33.16	237.75	48.46	1011.9	413.45	180.27	70.24	196.11	128.37
MROH2A	6.97401	3.07907	1.13916	2.70294	0.00687294	0.0245379	0	0.13	0	0	0.13	0.21	0.14	1.02	0.14	0.33	0.62	0	0	2.93	0.3	7.8	0.15	5.88
AC007325.2	197.289	3.0784	0.880537	3.49605	0.000472198	0.0027835	0.02	7.57	0.65	0	3.5	1.44	5.79	6.71	1.28	1.68	8.7	1.93	12.64	93.95	10.47	16.41	29.2	16.91
HPDL	85.0923	3.07088	0.529986	5.79426	6.86216e-09	2.03092e-07	3.8	1.17	0.41	1.11	3.74	1.62	0.84	1.71	2.39	3.87	3.54	4.56	15.24	33.99	21.55	15.91	6.7	18.05
HPN	8.15054	3.0694	1.27883	2.40017	0.0163873	0.0488036	0	0.08	0.16	0.46	0	0	0.19	0	0.3	0	0.34	0.11	0.16	8.81	7.4	0.59	0	0.34
NUF2	74.1744	3.06481	0.457731	6.69566	2.14696e-11	1.13746e-09	0.52	0.95	0.81	4.39	2.13	1.44	1.63	2.79	0.9	40.12	15.69	9.06	16.2	25.5	6.4	12.12	16.64	9.88
NEK2	84.8322	3.06469	0.576251	5.31833	1.04723e-07	2.18372e-06	0	1.94	0.23	0.41	4.2	1.16	0.84	4.84	1.18	36.48	10.43	14.12	16.9	8.71	2.67	18.16	34.64	15.99
IQGAP3	357.021	3.06425	0.551321	5.558	2.72878e-08	6.88031e-07	0.8	3.26	0.18	0.47	4.73	1.83	3.49	2.43	1.26	66.42	14.03	13.14	15.79	19.98	7.37	14.08	16.05	12.68
AP006284.1	13.9559	3.06318	0.728119	4.20698	2.58809e-05	0.000245828	2.4	0.37	0	0	0.32	0.12	0.38	1.35	0	0.55	0.29	2.94	1.55	5.99	0.5	1.45	3.49	2.16
BIRC5	265.224	3.06297	0.605769	5.05633	4.27408e-07	7.45601e-06	0.52	4.57	0.32	2.22	8.26	3.05	4.12	9.33	2.72	36.94	29.67	13.7	54.9	117.98	40.76	39.05	43.21	48.5
IFITM10	40.2512	3.0597	0.662144	4.62089	3.82088e-06	4.93884e-05	0	0.57	0.22	0.38	0.77	0.2	0.38	0.68	0.43	3.01	1.36	10.01	0.77	16.64	1.57	0.49	1.69	6.03
PDCD1	48.7974	3.05466	0.723875	4.21987	2.4444e-05	0.000234463	0.16	0.61	0.53	0.56	0.74	0.9	2.23	0.71	1.08	3.94	1.98	12.42	1.08	5.7	24.74	0.47	1.33	2.54
SYCE2	5.76962	3.05345	0.935404	3.26431	0.00109732	0.00557282	0.86	0.74	0	1.63	0.14	0	0.13	0	0	0.96	1.62	2.73	0.29	0	0.51	1.14	8.53	4.31
CMPK2	191.41	3.05087	0.525015	5.81101	6.20971e-09	1.86352e-07	2.72	2.36	5.09	3.56	2.76	1.38	1.68	8.04	2.3	8.36	9.52	35.45	11.57	65.26	105.74	14.6	15.23	10.87
UCP2	271.745	3.04941	0.485723	6.27808	3.42771e-10	1.41712e-08	29.24	4.41	4.06	25.04	4.8	1.73	13.47	4.91	10.59	50.67	84.72	145.95	72.87	121.13	92.91	58.97	21.45	54.82
CLDN14	4.61168	3.04854	1.08901	2.79937	0.0051202	0.019373	0.29	0.25	0	0	0	0	0.26	0.35	0.13	0.45	1.06	0.22	0.05	30.16	1.8	0.13	9.11	0.29
E2F7	129.055	3.04673	0.479891	6.3488	2.16996e-10	9.34957e-09	0.7	1.34	0.09	0.27	3.52	1.5	0.77	1.32	1.6	13.51	4.77	11.28	8.3	5.72	4.39	13.1	17.1	10.25
C17orf53	55.6595	3.04619	0.36215	8.41142	4.0508e-17	6.79047e-15	1.55	1.46	0.5	0.66	1.18	0.96	0.07	1.17	1.38	8.13	5.43	6.22	7.02	7.1	4.6	8.35	8.08	7.67
CLCN1	10.6843	3.04527	0.921305	3.30539	0.00094844	0.00495512	0.1	0.04	0.05	0.36	0.3	0.03	0	0	0.13	0.05	0.75	0.31	0.86	2.55	0.58	0.77	2.46	0
ENHO	8.99273	3.04451	0.683917	4.45158	8.52406e-06	9.65761e-05	0.67	0.29	0.17	0.88	0.28	0.22	0.3	0.27	0	3.16	3.13	0.68	1.1	0	3.25	6.31	2.98	6.83
NWD1	18.4368	3.04431	0.864769	3.52037	0.000430949	0.00259392	0.18	0.11	0	0.32	0.02	0.03	0	0.08	0.14	1.52	0.43	0.13	0.13	2.17	0.02	0.16	0.17	1.53
HIST1H3B	970.926	3.03839	0.647017	4.696	2.65307e-06	3.6213e-05	8.13	125.53	9.92	16.23	376.23	100.87	101.4	254.06	48.82	444.08	480.84	527.65	826.9	1523.01	1504.66	983.12	1072.18	2797.64
TNNI2	9.72789	3.03493	0.771424	3.93419	8.34767e-05	0.000666851	1.65	0.25	0.28	1.53	0.7	0.6	0.79	0.24	0.26	4.47	9.73	3.68	1.42	19.16	0.59	2.3	0.83	28.27
CD6	153.415	3.03375	0.604954	5.01485	5.30744e-07	8.95296e-06	2.72	1.37	1.96	2.22	0.75	1.61	4.48	1.69	2.46	5.79	7.27	16.9	6.87	85.34	68.1	4.97	2.02	6.06
CYP27B1	48.7629	3.03208	0.629728	4.8149	1.47274e-06	2.18539e-05	2.08	1.14	0.28	4.35	1.74	0.45	0.36	0.85	1.01	1.58	1.74	2.26	2.26	36.69	66.65	10	7.82	4.08
TNFRSF4	41.2227	3.03176	0.740645	4.0934	4.25085e-05	0.00037784	1.69	1.45	1.35	3.13	1.15	0.93	1.02	2.17	0.59	1.67	7.28	8.48	2.54	78.89	55	5.57	1.78	6.08
TCF24	1.83172	3.02993	1.13922	2.65966	0.00782205	0.0271313	0	0	0	0.48	0	0	0	0	0.24	0.86	0.99	0.89	0.15	0	0.45	0.06	0.39	0.18
WDR34	827.6	3.02915	0.483175	6.26925	3.62784e-10	1.48554e-08	12.35	20.17	18.24	4.26	29.91	17.17	16.38	24.75	12.94	147.36	29.24	73.38	75.35	824.6	125.03	68.11	107.07	139.09
SIGLEC8	28.097	3.02751	0.71984	4.20581	2.60152e-05	0.000246886	1.73	0.3	0.63	0.95	0.59	0.36	0.05	0.6	0.77	1.86	0.58	14.41	1.15	2.78	5.6	0.67	2.17	0.87
LIPT2	41.555	3.02638	0.708444	4.27187	1.93838e-05	0.00019336	2.7	1.07	0.53	2.19	1.78	0.72	1.92	4.11	0.94	12.58	5.81	1.44	3.14	55.18	5.95	2.21	10.11	7.54
SOWAHA	20.9924	3.02509	0.81059	3.73196	0.000189994	0.00131761	0.2	0.13	0	0.45	0.21	0.2	0.09	0.58	0.04	1.49	2.02	0.17	0.13	5.59	0.91	0.94	0.19	4.83
HS3ST2	23.612	3.02484	0.704792	4.29182	1.77216e-05	0.000179027	0.15	0.19	0.07	0.38	0.18	0.96	0.46	0.12	0.38	0.23	0.39	7.43	3.08	2.78	5.75	2.65	1.41	0.25
ADH7	393.132	3.02275	0.980758	3.08205	0.00205578	0.0092514	0.27	8.96	0.13	0.61	5.72	7.98	9.08	36.04	5.73	7.89	25.27	0.23	53.15	2.97	4.46	267.5	265.17	136.58
SYT7	145.158	3.0176	0.541318	5.57454	2.48185e-08	6.36237e-07	1.1	2	1.31	1.25	2.65	0.9	5.98	2.35	1.59	62.24	1.57	10.37	7.04	6.3	6.51	1.02	16.57	6.49
MUC16	236.509	3.01709	0.894267	3.37381	0.000741342	0.00405067	0.31	0.06	0.15	0.5	0.07	0.05	0.16	0.04	0.29	0.07	0.11	16.05	0.02	1.74	0.15	1.36	0.19	25.19
M1AP	16.2301	3.01697	0.714109	4.22481	2.39147e-05	0.0002299	2.22	0.98	0.3	0.53	1.34	0.07	2.27	1.08	0	3.11	6.41	7.05	1.8	0.19	2.43	5.69	0.28	17.05
AC005082.1	22.502	3.01697	0.784737	3.84456	0.000120769	0.000906694	0.44	0.38	0.72	0.52	0.18	0.05	0.46	0.36	0.13	0.7	4.4	3.96	0.04	0.14	3.85	0.19	7.32	10.02
UPK2	3.39235	3.01689	0.970826	3.10755	0.00188647	0.00864115	0	0	0.19	0.71	0.17	0	0.18	0.17	0	0.43	0.55	1.69	3.72	2.31	0.2	0.18	1.15	0.24
C20orf204	33.3347	3.01673	0.640031	4.71341	2.43608e-06	3.35716e-05	1.68	0.51	0.28	0.55	0.22	0.48	0.17	0.16	0.35	2.21	3.25	3.29	4.3	22.51	7.01	1.77	1.7	3.79
SLC44A5	10.8513	3.01469	0.982974	3.0669	0.00216288	0.00963242	0	0.04	0.25	0.44	0	0.06	0	0.03	0	0.44	0.32	0.36	0.45	0	0.73	1.99	3.12	0.05
RPP25	421.471	3.01037	0.45893	6.55954	5.39742e-11	2.65625e-09	4.1	5.36	2.32	2.18	10.13	2.9	3.58	6.23	5.52	24.89	14.63	12.9	30.77	92.78	45.37	23.25	30.92	39.8
LINC00511	301.396	3.00964	0.612578	4.91308	8.96578e-07	1.41872e-05	1.34	13.43	0	5.79	13.59	11.03	8.16	7.4	11.51	59.11	109.01	79.16	31.69	115.86	37.7	49.29	49.94	109.71
BLACAT1	13.6646	3.00848	0.64105	4.69305	2.69165e-06	3.65305e-05	0.33	0.09	0.11	0.19	0.32	0.04	0.05	0.22	0.14	0	1.44	1.95	1.37	2.21	0.36	0.96	2.46	1.81
SLC30A2	1.7926	3.00774	1.25771	2.39144	0.0167825	0.0497035	0.13	0	0	0	0.04	0	0.25	0	0	0	0.04	0.11	0.07	0.61	0.13	0	0.06	0.62
FUT7	16.8109	3.00352	0.973897	3.08403	0.0020422	0.0092077	0.13	0	0	0.53	0.11	0.27	0.31	0.21	0.33	0	0.31	1.31	0.19	2.85	6.75	0.34	0.07	0.81
AC092535.1	15.8619	3.00171	0.815956	3.67877	0.000234363	0.00157789	0.93	0.13	0.15	0.27	0.38	0.05	0.21	0.06	0.4	0.32	0.25	0.56	0	7.69	2.42	1.83	0.87	1.36
CFB	434.889	2.9992	0.635555	4.71902	2.36984e-06	3.2955e-05	35.58	5.64	19.14	39.21	8.27	1.76	6.67	4.7	5.6	17.22	20.81	307.21	13.18	64.28	106.05	54.84	53.01	83.34
ETV7	118.124	2.99862	0.518727	5.78072	7.43826e-09	2.18335e-07	7.65	3.98	0.74	1.79	3.52	2.27	0.83	3.93	2.26	5.72	18.07	66.26	10.95	10.81	31.6	8.19	13.81	41.55
CDCA8	123.094	2.99691	0.488676	6.13271	8.63939e-10	3.27518e-08	0.29	2.33	0.35	0.38	4.31	1.45	0.87	3.76	1.45	23.63	8.82	14.88	20.94	7.04	8.47	18.9	22.14	18.66
TAP1	2901.56	2.99536	0.547619	5.46978	4.50593e-08	1.05897e-06	40.88	39.24	36.11	27.84	45.03	27.78	44.57	38.39	50.39	42.63	187.3	585.3	80.97	310.7	589.68	60.77	58.81	487.66
LY6K	228.199	2.99011	0.495915	6.02949	1.64476e-09	5.77605e-08	2.63	4.9	0.95	4.87	17.78	2.91	14.53	10.27	2.8	86.43	49.01	35.32	89	43.92	30.81	57.77	118.86	56.91
CYP4A22-AS1	1.07841	2.98689	1.11625	2.67583	0.00745434	0.0261734	0	0.17	0	0	0	0	0	0	0	0.85	0.23	0.24	0.11	0.77	0.2	0.71	0.38	0.38
KRTAP4-1	3.18966	2.98593	1.04581	2.85514	0.00430173	0.0168067	0	0.61	0	0	0	0	0	0	0.12	1.73	2.79	1.48	0.69	3.57	0.26	0.13	0.77	1.27
NKD2	66.3889	2.98474	0.811609	3.67756	0.000235471	0.00158485	5.26	1.06	0.69	2.28	1.08	1.18	1.81	1.12	0.49	0.96	6.96	2.38	0.24	6.87	32.63	44.69	0.76	4.03
IFI30	968.881	2.97927	0.440005	6.77098	1.2791e-11	7.14728e-10	64.38	25.92	23.2	68.89	25.59	18.31	18.17	20.96	31.1	156.17	242.4	1027.88	349.45	144.96	575.03	269.6	197.63	160.53
SIGLEC1	241.196	2.97892	0.604018	4.93185	8.14564e-07	1.30434e-05	0.63	0.68	2.03	3.86	0.66	0.48	1.03	1.2	1.07	2.44	3.44	32.56	5.94	4.23	23.3	3.23	4.81	3.43
BUB1B-PAK6	121.124	2.97415	0.908536	3.27356	0.00106202	0.00542952	0.16	1.06	0	0	4.18	2.14	0	1.91	4.4	13.51	3.41	5.36	11.59	28.91	25.85	2.8	4.95	5.79
MISP	155.987	2.97148	0.910636	3.26309	0.00110206	0.00559336	0	0.88	0.06	0.91	7.38	2.63	0.97	1.25	2.14	0.12	2.16	3.68	1.51	89.33	1.44	14.62	21.02	19.17
ZNF296	78.7749	2.97085	0.730061	4.06932	4.7151e-05	0.000412105	0.63	0.58	0	0.37	5.74	0.91	1.68	2.94	2.04	3.53	8.58	8.86	12.49	39.59	19.91	3.35	3.57	6.48
PYCARD	402.182	2.96788	0.594845	4.98934	6.05865e-07	1.00697e-05	16.68	30.63	14.35	16.72	18.98	17.51	17.21	37.28	10.15	13.1	50.34	132.21	42.64	524.61	137.48	57.07	95.64	137.95
WDR62	206.328	2.96647	0.57441	5.16437	2.4125e-07	4.54651e-06	1.19	2.18	0.2	0.55	2.88	1.02	1.41	2.1	1.93	10.48	1.96	3.39	7.23	36.8	13.63	7.46	8.71	5.69
VGLL1	30.258	2.95885	1.12837	2.62224	0.00873542	0.0296294	1.01	0.41	0	0.79	2.68	1.33	0	0.6	5.98	49.6	8.13	0.34	19.35	0	0	6.81	0.86	0.93
KLRG2	90.0924	2.95779	0.823972	3.58967	0.000331096	0.00209018	0	2.8	0	0.67	4.26	1.05	0.34	4.2	1.23	8.46	2.19	0.89	14.26	70.63	9.88	3.77	6.19	5.23
OIP5	44.7555	2.95621	0.42401	6.97203	3.12403e-12	2.01298e-10	0.29	3.18	0.43	0.75	1.3	1.63	1.02	2.11	0.78	28.74	8.29	9.1	9.2	28.15	16.82	14.14	18.64	11.85
ACY3	4.71134	2.95546	1.15662	2.55525	0.010611	0.0345232	0	0.51	0.27	0	0	0.18	0	0.34	0	0	1.36	1.39	0.29	0.51	1.57	0.17	0	5.94
PANX2	45.3504	2.9537	0.708127	4.17114	3.03077e-05	0.00028082	1.83	0.28	0.22	0.66	0.48	0.43	0.59	0.18	0.65	0.17	0.16	0.35	0.4	11.75	2.33	5	2.61	11.23
SYT17	58.526	2.9527	0.520282	5.6752	1.38531e-08	3.77694e-07	1.29	1.86	1.44	0.75	0.19	1.75	0.59	1.77	0.86	1.29	5.92	5.97	13.92	15.29	4.9	8.83	8.32	12.61
AL592301.1	13.7534	2.95228	0.834054	3.53967	0.000400628	0.0024456	1.74	0.75	0.22	1.14	0.72	0.44	0.58	0.18	0.38	4.81	0.25	0.13	0.73	21.18	6.24	1.73	1.44	0.41
CBS	149.126	2.94758	0.944368	3.12122	0.00180105	0.00833051	10.18	1.53	9.06	1.22	0.61	2.04	0.92	0.46	4.83	0.27	7.38	1.55	0.34	31.74	40.27	46.82	2.6	71.87
C1orf226	156.731	2.94668	0.522764	5.63673	1.73307e-08	4.61371e-07	1.34	0.56	1.03	1.84	2.84	2.72	1.94	1.82	0.65	5.22	3.01	24.03	0.67	19.39	16.25	10.92	23.34	5.45
HIST1H3F	529.465	2.94585	0.682607	4.31558	1.59183e-05	0.00016288	11.61	88.64	3.72	10.15	186.88	60.27	50.43	156.97	30.45	364.31	446.55	452.27	653.1	594.5	1252.14	26.29	723.51	1061.19
ACHE	46.4467	2.94485	0.757577	3.88719	0.000101412	0.000783012	1.79	0.77	0.86	2.35	1.06	0.43	0.8	0.29	0.53	0.79	2.97	13.63	3.32	20.51	4.22	0.4	1.12	0.77
ZNF503-AS2	49.5998	2.944	0.383803	7.67059	1.71211e-14	1.74108e-12	1.49	0.8	2.97	1.16	0.91	0.85	0.7	1.44	1.27	10.61	2.11	8.83	15.54	20.66	7.5	7.26	17.57	7.26
FBXO43	9.808	2.94288	0.79276	3.71219	0.000205472	0.00141006	0.25	0.11	0.06	0.49	0.04	0.04	0	0.09	0.11	0.82	0.26	0.66	0.36	3.21	0.3	0.05	0.5	1
KIF2C	173.33	2.94216	0.512177	5.74441	9.22425e-09	2.639e-07	0.34	3.25	0.45	0.6	4.38	1.82	1.3	6.26	2.07	39.29	12.55	16.05	26.12	5.04	11.49	24.59	39.69	23.17
GALNT14	166.402	2.94189	0.9251	3.18008	0.00147234	0.00708501	7.35	2.69	1.09	2.78	8.56	1.56	1.46	4.97	3.52	0	12.63	21.8	0	97.6	39.04	19.15	2.31	10.81
PIDD1	206.62	2.94135	0.421972	6.9705	3.15825e-12	2.02894e-10	4.8	5.01	1.63	2.27	3.57	2.45	2.44	3.45	1.71	15.34	10.25	12.69	18.93	71.38	17.35	11.74	15.81	18.44
MDK	1153.94	2.94098	0.45546	6.45716	1.06684e-10	4.94409e-09	188.24	59.29	70.97	55.74	32.42	37.87	46.77	37.59	37.43	374.68	913.75	1216.4	222.87	314.77	221.44	193.91	184.28	1666.6
RAB43	311.119	2.93802	0.640488	4.58716	4.49317e-06	5.64131e-05	10.18	3.39	5.51	3.5	4.14	3.4	6.84	2.36	2.69	4.52	10.63	14.03	5.89	75.58	41.33	16.87	10.48	20.22
TMPRSS3	12.1803	2.93524	0.780994	3.75833	0.00017105	0.0012093	0	0.11	0.11	0.5	0.11	0.04	0.29	0.49	1.1	0.6	1.45	2.01	0.07	3.23	2.46	0.31	3.11	4.07
ICAM5	31.2858	2.9346	0.692144	4.23987	2.23654e-05	0.00021754	1.47	0.93	0.73	0.91	0.37	0.6	0.4	0.57	1.37	0.07	0.03	0.78	3.73	20.33	5.45	6.2	2.18	0.81
AC136475.3	20.7722	2.9318	0.735185	3.98784	6.66777e-05	0.000552822	0.66	2.4	1	2.54	0.28	0.63	6.24	1.69	0.88	2.06	3.02	20.62	2.94	18.13	10.03	6.98	4.32	49.29
MIR4713HG	2.99121	2.92883	1.17644	2.48958	0.0127894	0.0399857	0	0	0	0	0.31	0.77	0.34	0	0.33	4.38	0.24	1.49	0.46	7.5	0.78	0	1.79	0
APC2	61.3083	2.92866	0.686574	4.26561	1.99357e-05	0.000198037	0.86	0.09	0.06	0.6	0.3	0.08	0.22	0.08	0.23	0.59	0.33	0.27	1.54	6.65	1.53	0.67	0.89	0.57
RAB19	5.68069	2.92687	0.801819	3.65029	0.000261949	0.0017289	0	0.2	0	0.54	0.19	0.16	0.41	1.04	0.41	0.97	2.29	5.68	0.66	0	0.57	3.46	1.53	7.28
DLEU7	7.50649	2.92422	0.667709	4.37948	1.18965e-05	0.000127823	0.16	0	0.08	0.82	0.2	0.11	0	0.26	0.14	2.3	1.16	2.16	0.99	1.2	0.15	1.07	1.47	0.3
FOXM1	359.12	2.92303	0.48334	6.04757	1.47048e-09	5.23251e-08	3.53	5.35	0.51	4.13	9.58	3.34	4.72	10.81	2.8	77.8	19.83	37.75	37.96	26.25	14.19	26.35	43.36	41.78
TCF19	507.306	2.92159	0.358215	8.15596	3.46417e-16	5.02235e-14	2.6	11.1	4.39	4.53	8.61	5.91	6.48	13.77	3.89	75.71	27.77	54.25	68.55	69.76	34.88	55.39	40.5	71.19
LINC00885	11.3091	2.91871	0.745435	3.91545	9.02354e-05	0.000712355	0	0.24	0	0.16	0.08	0.19	0.33	0.91	0	4.87	5.08	0.93	1.23	2.4	0.18	0.73	1.74	4.54
AURKA	129.87	2.91631	0.41426	7.0398	1.92518e-12	1.29494e-10	4.8	2.97	1.11	2.14	3.74	2.2	1.38	4.54	2.09	35.5	20.36	15.93	39.84	10.57	8.29	26.02	36.49	20.76
SLC16A3	779.976	2.91469	0.4238	6.87751	6.09095e-12	3.64049e-10	28.76	19.42	11.51	19.18	14	14.64	17.02	15.32	7.17	52.47	80.13	118.35	80.22	457.26	109.27	118.57	115.93	128.85
IGKV3D-15	15.7957	2.91461	1.0838	2.68926	0.00716108	0.0253682	6.73	2.39	2.49	2.38	0	0	6.38	2.9	0	5.71	5.31	5.06	0	35.56	52.33	38.8	0	1.54
IGLL5	327.014	2.91331	0.807342	3.60852	0.000307952	0.00197128	11.5	10.36	2.4	1.76	4.91	0.33	49.11	10.85	22.3	11.66	115.37	70.01	4.08	115.17	314.54	13.07	38.22	162.17
HOXC9	6.85708	2.91274	1.03166	2.82335	0.00475245	0.0182225	0.74	0	0.38	0.6	0	0.15	0.32	0	0.32	0	0	1.43	0.12	1.28	0.66	0	1.81	6.72
POU2AF1	99.8722	2.91185	0.635882	4.57923	4.66686e-06	5.8253e-05	2.03	0.3	0.1	5.78	1.37	0.22	3.53	1.61	3.67	6.94	11.11	6.65	3.21	22.27	42.59	4.41	18.53	21.09
HKDC1	10.543	2.91101	0.892013	3.26341	0.00110078	0.00558909	0.09	0.04	0.43	0.61	0	0.23	0.12	0.29	0.11	5.29	1.16	0.22	1.15	1.31	0	3.39	1.17	0.05
AGMAT	25.7068	2.90962	0.575691	5.05414	4.32331e-07	7.51745e-06	0.53	0.17	0.78	0.82	0.33	0.18	0.06	0.48	0.17	1.74	1.25	1.28	2.49	4.87	4.64	4.36	0.37	2.97
GDPD2	11.5222	2.90709	1.04657	2.77772	0.0054741	0.0204611	0.19	0.17	0.1	0.51	0.2	0.12	0.23	0.08	0.47	0.1	0.04	0	0	5.97	1.17	1.76	2.2	0
CENPW	112.647	2.90284	0.584204	4.96889	6.73386e-07	1.10634e-05	3.62	7.47	15.73	3.64	9.71	8.74	6.05	7.75	2.72	225.64	65.05	30.19	30.07	6.07	22.8	57.78	168.16	9.76
SOCS1	183.075	2.90039	0.74886	3.87308	0.000107469	0.000822675	13.49	5.63	1.41	10.79	3.35	2.91	3.27	2.13	3.41	6.12	3.5	19.65	7.56	124.28	103.56	7.81	1.9	9.46
AC093627.4	36.5319	2.88896	0.799473	3.61358	0.000301999	0.00193838	0	0.78	2.54	0.61	0.9	0.02	0.8	0.87	0.11	0	1.3	1.88	1.09	52.94	2.57	2.73	8.33	4.32
FOXL2	62.4773	2.88686	0.87349	3.30497	0.000949881	0.00495807	4.64	0.77	0	0.79	0.42	0.34	0.75	0.37	0.54	0.12	0.7	0.65	0.15	18.48	1.12	3.41	2.89	20.32
TPX2	462.177	2.88568	0.554975	5.19966	1.99657e-07	3.84219e-06	0.47	7.14	0.36	0.98	11.85	3.59	4.79	8.9	3.53	59.02	30.57	35.06	62.12	31.94	13.37	54.69	38.9	36.97
LRRC45	253.666	2.88425	0.562806	5.12477	2.97902e-07	5.4447e-06	3.37	6.08	4.4	1.18	2.69	4.38	4.49	7.37	1.17	25.59	18.26	7.34	14.9	132	14.8	17.61	15.1	31.49
SEMA4B	3579.94	2.88327	0.481607	5.98677	2.14043e-09	7.23262e-08	57.4	70.49	12.58	22.18	69.61	31.73	35.71	76.31	70.01	272.76	341.2	235.74	206.52	2043.51	456.42	108.92	309.19	274.8
RUNX3	223.122	2.8793	0.541794	5.31437	1.07025e-07	2.22955e-06	3.63	4.24	1.09	2.36	3.34	1.08	6.49	1.68	5.87	7.79	8.24	21.89	4.64	40.73	37.47	8.69	13.01	27.55
TELO2	669.891	2.8792	0.580518	4.95971	7.05993e-07	1.15285e-05	23.88	9.18	11.08	8.27	15.67	6.15	4.6	6.75	8.62	25.84	22.25	23.18	44.41	315.04	87.22	22.18	21.12	41.63
FAM111B	166.682	2.87559	0.74895	3.83949	0.000123289	0.00092239	0.14	1.83	0.43	0.62	5.39	2.31	1.24	2.42	1.98	37.2	7.57	17.85	13.96	0	1.07	32.55	23.42	18.33
CCDC33	8.95446	2.87394	0.974205	2.95004	0.00317732	0.0131894	0.48	0.18	0	1.41	0.07	0.15	0	0.11	0.31	12.88	0.47	2.6	0.6	0	0	1.68	7.86	0.45
IGHV3-15	21.1312	2.87306	0.690295	4.16207	3.15375e-05	0.00029018	1.06	2.79	2.8	1.85	0.45	0.37	4.39	3.19	6.2	1.14	146.35	54.06	4.33	53.66	1146.24	18.64	12.39	41.5
IL9R	19.1469	2.87199	0.713436	4.02558	5.68359e-05	0.000481837	0.17	1.96	0	0.58	0.5	0.23	3.04	0.14	2.31	1.74	0.7	3.77	0.39	7.91	4.2	1.38	0.72	1.31
ZNF488	45.5299	2.87137	0.467352	6.14391	8.05138e-10	3.06854e-08	0.19	0.44	0.14	0.51	1.08	0.12	0.29	1.02	0.51	8.39	1.07	4.06	4.39	2.81	1.62	1.84	2.7	7.02
PLAT	1454.01	2.86985	0.552145	5.19765	2.01828e-07	3.87701e-06	53.31	19.46	73.5	25.79	22.65	8.77	15.4	8.06	11.68	461.52	919.06	420.77	196.33	139.89	182.11	107.83	27.05	45.56
CCNA2	327.701	2.86948	0.524001	5.4761	4.34798e-08	1.02521e-06	2.23	5.01	0.32	1.16	10.99	4.11	2.29	9.25	2.65	30.21	21.11	23.08	82.77	30.13	23.46	26.64	35.65	30.06
RAB42	33.0063	2.869	0.338326	8.47999	2.25214e-17	4.02702e-15	2.33	0.3	1.54	1.25	0.36	0.35	0.39	0.7	0.93	8.31	1.75	11.99	7.59	11.21	5.98	7.29	6.95	5.71
SLC5A5	1.93573	2.86875	1.16528	2.46185	0.0138223	0.0425029	0	0	0	0.08	0.04	0.06	0	0	0	0	3.87	4.16	0.21	0	0.17	0.33	0.13	0.99
SPIB	17.045	2.8678	0.869249	3.29918	0.000969691	0.00504159	2.29	0	0.22	0.35	0.04	0.08	0.15	0.48	0.63	0.91	0.85	3.24	4.21	3.42	12.29	0.4	0.05	1.41
HIST1H2AM	291.374	2.86593	0.645527	4.43968	9.00945e-06	0.000101001	1.24	42.94	1.58	6.52	104.33	40.62	40.38	109.73	22.57	177.25	318.35	491.84	409.97	127.12	544.05	517.64	466.56	559.65
IGLV3-25	110.399	2.8602	0.747151	3.82815	0.000129112	0.000960261	27.52	13.97	15.61	20.62	5.04	4.21	42.69	18.95	12.53	13.55	172.28	88.23	4.36	47.65	555.25	322.31	27.83	34.19
C2	342.358	2.8602	0.703868	4.06355	4.83321e-05	0.000419863	4	4.46	28.99	5.67	2.86	1.81	8.29	4.76	6.1	9.78	101.85	180.1	20.95	21.39	149.74	26.27	16.39	36.41
NMB	117.635	2.85635	0.360106	7.93197	2.15696e-15	2.62965e-13	5.06	4.8	5.93	6.98	7.5	4.01	1.94	4.6	3	64.24	15.04	19.32	31.42	55.92	15.23	26.94	56.88	59.98
LEMD1	7.24407	2.85355	0.911036	3.1322	0.00173499	0.00808421	0	1.17	0	2.17	1.48	0.23	0	0.28	0.64	0	0.66	7.97	3.74	6.25	0	1.91	12.95	6.67
AURKB	134.078	2.85336	0.593148	4.81053	1.50527e-06	2.22595e-05	0	8.93	0.54	1.98	11.99	2.71	3.35	13.04	2.15	49.8	23.28	33.95	30.45	31.96	27.62	27.13	71.96	67.16
KRT24	42.7437	2.84925	1.06797	2.66792	0.00763213	0.0266411	0.54	0.31	0.18	0.79	1.71	0.54	0	2.93	0.71	0.47	0.2	0.1	0	7.98	20.83	0.55	19.11	0.05
ANKRD65	216.341	2.84851	0.399326	7.13329	9.79988e-13	6.8943e-11	11.16	5.49	8.69	2.36	3.23	4.67	1.73	8.45	1.72	80.24	34.6	35.02	75.55	36.98	24.13	38.84	20.34	57.55
IGHG1	21090	2.84707	0.784672	3.62836	0.000285229	0.00185347	1199.25	679.39	296.8	454.39	180.61	23.98	2799.93	706.52	1011.92	633.55	3148.52	3795.05	381.95	5717.12	23394.4	668.97	2134.07	3829.35
CDCA2	121.987	2.84581	0.498634	5.7072	1.14847e-08	3.22549e-07	0.28	1.42	0.34	0.55	6.04	1.15	1.28	2.55	1.14	16.91	7.28	12.16	9.54	136.22	7.93	11.78	7.91	12.17
MKRN3	8.88703	2.8431	1.07266	2.65053	0.00803665	0.0277016	1.29	0.06	0	0.63	0.06	0.14	0.12	0	0.12	0.15	0	0.16	0	2.55	7.46	0.5	3.14	0
RDH10	1516.56	2.8399	0.624985	4.54395	5.52097e-06	6.69664e-05	180.74	7.36	6.38	32.12	21.39	11.89	5.61	9.43	11.74	198.97	22.99	314.49	379.9	86.41	27.93	54.78	136.79	82.82
RNFT2	27.9836	2.83883	0.437239	6.49261	8.43609e-11	3.99588e-09	0.24	0.41	0.77	2.61	0.16	0.5	0.1	0.34	0.47	2.91	2.44	4.55	5.18	1.72	2.17	3.91	3.39	1.5
AC121338.2	4.92948	2.8357	0.844377	3.35833	0.000784147	0.00423494	0	0.08	0.1	0	0.57	0.13	0	0	0	0.51	0.59	0.27	0.36	2.17	0.37	0.77	1.1	1.27
PRR12	650.418	2.83525	0.496079	5.71532	1.095e-08	3.08338e-07	10.18	3.22	2.6	2.09	6.36	1.29	5.58	3.56	3.35	18.19	15.3	21.44	18.43	66.1	43.88	8.59	9.72	19.98
CYBA	1453.1	2.83456	0.38891	7.28848	3.13465e-13	2.44582e-11	81.95	90.8	65.91	95.48	63.55	81.03	77.83	94.65	60.07	285.17	320.13	576.36	496.76	1170.65	1030.08	504.68	392.5	384.05
AC010542.4	5.73446	2.83324	1.101	2.57333	0.0100724	0.0331785	0	0.24	0.33	0.31	0.15	0	0	0	0	0	0.12	0.3	0.16	3.22	1.14	0.09	0.3	0.57
AC092171.5	20.2689	2.83021	0.640035	4.42196	9.78097e-06	0.000108292	4.31	1.18	0.59	0.34	1.3	0.13	0	0.81	1.03	13.12	1.59	1.51	5.64	17.62	5.11	5.41	2.01	5.2
RYR1	305.302	2.82988	0.611138	4.63051	3.64771e-06	4.75221e-05	1.89	4.47	0.78	2.67	3.58	1.96	3.7	8.09	0.52	12.14	7.65	11.45	0.81	125.59	35.29	27.61	49.97	38.01
LINC01559	31.2862	2.82856	1.15825	2.44209	0.0146026	0.0444058	0	0.61	0	0.53	2.9	0.25	0	0.26	1.57	0.38	1.33	0	11.03	2.52	0	8.35	21.84	2.59
AC084032.1	6.61182	2.8278	1.01308	2.79129	0.00524977	0.0197726	0.38	0.47	2.43	0	0.92	0.11	0.32	0.54	0	0	0.76	0	5.42	124.12	13.25	6.84	6.54	2.11
AC127521.1	1.19942	2.82449	1.17301	2.4079	0.0160446	0.0479618	0.44	0	0	0	0	0	0	0	0.25	0.93	0	0.93	0.12	0.55	0.44	0	0.21	1.6
ESPN	395.494	2.81955	0.698185	4.0384	5.38181e-05	0.000459521	0.86	14.55	0.03	1.77	18.86	6.35	11.63	13.2	2.85	74.04	10.23	34.41	55.65	91.85	72.1	37.54	28.55	47.98
CYP4Z1	7.16372	2.81792	0.692083	4.07165	4.6682e-05	0.000408173	0.18	0.15	0.17	0.16	0.22	0.12	0.32	0.07	0	1.12	3.78	0.89	1.41	0.49	0.08	0.37	2.16	3.86
HRK	10.498	2.81777	1.01288	2.78195	0.00540341	0.0202411	0.06	0.18	0	0.56	0.11	0.04	0.07	0.02	0.21	0	0	1.68	0.12	0	0.4	0.07	5.38	0.27
MCRIP2	274.171	2.81761	0.593019	4.75129	2.02119e-06	2.85884e-05	14.43	10.61	8.3	23.1	15.56	12.56	6.12	14.02	9.15	9.88	13.76	21.71	39.33	281.21	75.23	48.19	25.11	59.19
PTPRH	84.4717	2.81437	0.487527	5.77275	7.79893e-09	2.27986e-07	1.5	3.3	2.39	0.7	4.7	0.39	1.33	0.6	0.84	13.99	7.52	5.7	12.88	5.4	4.19	23.2	6.62	12.17
TMUB1	502.402	2.81137	0.544386	5.1643	2.41342e-07	4.54651e-06	21.99	21.51	19.51	8.9	25.53	17.76	16.91	26	15.81	101.68	28.94	40.33	105.55	369	99.07	37.02	23.9	63.9
FUT8-AS1	11.4402	2.81091	1.07843	2.60648	0.00914773	0.0307364	0.23	0.29	0.11	1.44	0	0	0.1	0.42	0.2	0.21	1.04	0.26	0.06	8.02	3.99	0	0.26	1.75
LIMD2	349.874	2.81005	0.535761	5.24496	1.56316e-07	3.0913e-06	19.29	11.29	9.92	20.44	5	5.49	5.2	6.84	7.35	27.76	56.48	103.68	16.16	157.54	154.39	38.85	18.61	60.33
CBFA2T3	82.1601	2.80947	0.541311	5.19012	2.10163e-07	4.01556e-06	4.1	1.13	2.28	1.22	2.78	0.41	1.05	2.93	1.64	3.31	2.23	8.59	11.17	22.54	12.32	10.12	0.56	11.62
HIST1H2BO	218.272	2.80771	0.721617	3.89086	9.9888e-05	0.000773195	0	26.65	3.56	1.14	91.47	26.06	29.8	113.16	13.07	234.3	243.5	393.28	352.41	31.6	174.51	544.67	555.82	493.86
GPR68	238.075	2.80462	0.661134	4.24214	2.21402e-05	0.000215644	3.62	3.97	1.67	3.41	7.42	3.29	4.04	2.63	5.28	2.11	5.74	42.44	3.49	30.07	66.9	2.02	28.63	5.44
SERINC2	646.26	2.80453	0.567849	4.93887	7.85779e-07	1.26606e-05	0.85	10.17	0.41	6.22	23.44	13.67	19.16	20.71	14.42	57.23	86.53	101.84	170.84	95.32	85.48	55.98	95.94	111.32
IL12RB1	51.7487	2.80383	0.570611	4.91373	8.93583e-07	1.41503e-05	2.8	0.84	1.09	2.11	0.62	0.26	2.17	1.06	0.8	2.1	4.37	14.12	2.33	12.16	19.61	1.88	1.95	3.79
FFAR4	10.4898	2.80289	0.702191	3.99164	6.56193e-05	0.000545522	0	0.13	0	0.4	0.13	0.15	0.14	0.13	0.04	0.51	1.11	4.84	0.69	2.95	2.44	0.82	0.73	0.29
SLC16A13	72.361	2.80243	0.609153	4.60053	4.21408e-06	5.34153e-05	0.98	2.01	1.28	0.34	2.56	1.57	1.66	3.58	1.44	5.75	4.83	7.9	4.59	49.49	7.77	2.48	6.4	9.17
XRCC3	284.554	2.80242	0.454096	6.17143	6.76753e-10	2.61641e-08	8.74	9.3	3.86	2.28	7.49	3.8	3.32	8.09	3.42	31.17	16.57	14.42	25.67	217.71	26.74	30.47	27.9	23.22
GDPGP1	68.9145	2.80029	0.442146	6.3334	2.39814e-10	1.02914e-08	3.81	2.25	3.44	2.37	1.43	1.64	1.61	3.77	0.78	16.85	10.07	12.26	7.81	39.35	10.49	7.36	15.21	9.54
IGHV3-48	62.3106	2.79662	0.763621	3.66231	0.00024995	0.00166714	11.08	13.74	2.28	21.66	3.19	0.38	9.42	6.03	5.83	9.07	85.9	57.78	6.28	35.36	278.55	21.94	11.04	49.79
FCGR3A	393.054	2.79589	0.647897	4.31534	1.59358e-05	0.000162982	5.49	7.55	14.08	32.12	5.6	7.93	1.98	9.94	5.12	53.16	54.16	301.02	72.25	3.28	49.58	64.79	69.42	30.9
MT1F	13.7263	2.79533	0.584281	4.78422	1.71652e-06	2.50214e-05	0.22	0.6	0.58	2.94	1.43	0.39	1.03	2.15	0	2.73	2.56	7.55	4.09	15.07	6.76	4.56	4.43	12.48
PIMREG	53.0023	2.79476	0.58553	4.77305	1.81454e-06	2.60432e-05	0	3.32	0.67	0	3.04	0.62	1.17	3.82	1.79	19.43	4.39	7.94	9.93	21.26	12.2	9.67	13.28	23.47
AP000692.2	9.48508	2.79196	0.793583	3.51816	0.000434546	0.00260746	0.43	0.73	0.21	0	0.35	0.29	0.19	1.05	0.75	2.24	0.75	0.38	1.56	15.03	2.31	1.13	1.61	0.93
AL109976.1	20.71	2.79175	0.648271	4.30645	1.65893e-05	0.00016862	0.11	0.1	0.03	0.1	0.37	0.17	0.1	0.05	0.17	0.06	0.13	0.76	0.26	2.57	0.71	1.9	1.16	0.47
SLC16A8	19.6838	2.79172	0.612067	4.56113	5.08779e-06	6.25609e-05	0.54	1.27	0.3	1.63	0.72	0.58	0.26	0.76	0.16	2.14	2.46	1.11	1.19	7.16	3.59	9.91	8.6	8.39
PSAPL1	14.8641	2.79074	0.978892	2.85092	0.00435932	0.0169976	0.76	0.06	0	0.18	0.09	0.02	0.06	0.08	0.12	0	0.02	0.02	4.57	0	0.23	1.39	0.8	0.51
HIST2H4A	2490.02	2.78749	0.367128	7.59269	3.13326e-14	3.00136e-12	153.04	227.83	121.92	87.15	412.38	197.02	141.7	437.98	98.74	1727.58	1066.57	992.71	1622.07	1731.92	1144.94	1488.86	2730.95	2686.08
RIBC2	24.0513	2.78536	0.540027	5.15782	2.49837e-07	4.68597e-06	0.63	2.02	0.88	1.09	0.47	0.39	0.88	1.53	0.25	4.35	3.84	4.14	2.21	2.4	4.16	10.22	9.77	14.05
CDC25B	788.678	2.78464	0.462164	6.02522	1.68878e-09	5.89206e-08	36.31	8.82	9.8	7.09	19.27	3.95	10.26	8.65	8.88	35.95	19.64	39.74	50.4	261.55	70.31	60.42	39.63	53.02
HENMT1	68.4028	2.78425	0.450678	6.17792	6.49506e-10	2.52472e-08	1.45	3.05	1.41	3.08	0.5	1.33	1.6	0.98	0.61	15.04	15.7	14.6	11.58	1.53	3.87	18.15	31.8	16.63
C9orf163	14.5717	2.78046	0.848492	3.27694	0.00104939	0.00537392	0.13	0.29	0.06	0.57	0.16	0.04	0.29	0.16	0.28	1.29	0.03	0.21	0	6.48	1.34	0.29	0.56	0.94
AC079834.2	13.947	2.7784	0.744869	3.73005	0.000191443	0.00132536	0.35	0.25	0.43	0.3	0.14	0.23	0.08	0.7	0.09	1.66	2.41	0.45	1.62	8.47	0.37	0.25	1.26	1.07
LHB	1.33121	2.77723	1.04457	2.65873	0.00784358	0.0271802	0	0	0.44	0.74	0	0	0	0	0	1.35	0	1.45	0.8	2.57	0.45	0.38	0.81	0.89
LINC01816	3.80468	2.77541	0.976356	2.84262	0.0044745	0.0173458	0.6	0.26	0	1.05	0	0	0	0.25	0.53	0.96	0.37	1.72	0.18	7.68	1.23	0.53	0.57	2.18
SLC26A9	65.2097	2.77406	0.764694	3.62768	0.000285979	0.00185778	0.07	0.23	0.22	0.91	0.53	0.6	1.55	0.33	0.53	0.22	0.66	10.65	3.28	1.63	6.91	1.01	10.41	0.12
NPM2	17.7747	2.77405	0.839646	3.30383	0.00095372	0.00497303	5.95	0.65	0.62	0	1.93	0.92	3.77	1.77	4.25	2.98	31.3	17.35	0	18.64	0.11	5.53	8.45	62.66
IGHA2	1080.53	2.77164	0.734726	3.77235	0.000161715	0.00115357	70.98	43.41	9.89	5.72	5.84	11.68	127.32	107.02	29.62	17.08	674.46	389.72	5.75	448.72	329.73	836.51	187.75	470.19
CDC20	288.479	2.77122	0.526849	5.26	1.44059e-07	2.87542e-06	0.61	10.43	0.7	3.77	13.87	8.36	6.23	14.04	8.24	48.25	23.29	30.36	86.91	23.85	57.01	74.67	93.69	64.38
FCRLB	18.9165	2.77105	0.738043	3.75459	0.000173622	0.00122386	0.51	0	0.16	1.04	0.7	0.17	0.3	0.37	0.37	4.53	1.21	1.61	1.84	10.15	3.71	0.07	1.82	0.58
IGKV3-15	221.44	2.77019	0.672645	4.11835	3.81592e-05	0.000342874	51.58	31.4	7.28	18.01	9.26	2.92	75.09	41.9	32.34	258.96	403.61	219.28	19.42	26.7	806.89	104.49	101.96	207.57
AL360270.3	5.66995	2.76907	0.714176	3.8773	0.000105624	0.000810576	1.03	0.19	0	0	0.37	0.12	0.22	0	0	0.91	0.46	1.15	0.41	2.42	1.59	1.71	1.37	0.63
S1PR4	84.3336	2.76883	0.762171	3.63282	0.000280345	0.00182727	1.1	1.55	2.96	7.34	1.94	1.32	1.53	1.08	2.4	1.04	4.31	6.7	2.76	56.73	45.49	2.9	1.96	4.25
MUC20	578.92	2.76739	0.672026	4.11799	3.82199e-05	0.000343275	17.6	13.47	0.81	4.46	10.78	2.9	11.46	44.94	7.88	158.62	58.14	22.16	74.68	52.19	2.46	271.46	139.6	71.94
SPC24	89.1866	2.76732	0.50262	5.50579	3.67524e-08	8.85068e-07	0	3.52	1.36	1.38	4.88	2.93	1.23	6.86	0.88	30.8	3.25	6.63	9.15	24.39	11.23	25.7	22.88	32.87
CD7	202.365	2.76483	0.704888	3.92236	8.76861e-05	0.000694273	22.05	5.86	2.62	1.72	4.26	5.59	13.82	4.82	5.27	8.53	12.55	45.95	3.29	76.61	157.31	6.07	15.47	24.31
PGF	158.363	2.76376	0.548315	5.04046	4.64412e-07	7.9975e-06	7	3.47	3.08	5.46	2.62	3.58	5.29	1.56	2.6	14.01	1.59	3.85	27.6	32.77	85.98	15.5	15.15	7.54
TP73	333.708	2.76281	0.742794	3.71948	0.000199634	0.00137425	0.34	7.82	0.2	0.88	2.42	1.78	1.06	13.55	2.85	1.27	9.54	14.42	18.15	58.06	20.9	15.55	11.34	27.34
IGHV6-1	37.6873	2.76168	0.939434	2.93973	0.00328497	0.0135445	4.58	3.03	1.22	27	0	0	7.4	2.48	0.52	1.24	45.36	90.09	4.01	63.68	103.73	20.19	6.72	44.69
SBK1	44.889	2.76117	0.533652	5.1741	2.29012e-07	4.34475e-06	0.26	0.33	0.13	0.45	0.56	0.17	0.71	0.18	0.34	1.15	3.23	2.99	0.63	3.17	1.48	5.31	0.39	5.97
HIST1H2BF	285.941	2.76106	0.557577	4.95189	7.34979e-07	1.19383e-05	3.87	12.84	3.82	2.34	18.47	6.48	7.07	30.4	4.81	54.04	72.3	88.82	97.52	4.46	34.43	92.34	130.2	196.24
TACC3	376.739	2.76085	0.379838	7.26849	3.63515e-13	2.78569e-11	5.33	6.67	4.99	7.77	14.29	4.37	6	8.9	4.12	47.5	21.72	45.24	28.61	48.22	62.89	49.89	58.9	28
BAIAP3	48.2556	2.75964	0.658953	4.18791	2.81537e-05	0.000264374	0.65	0.77	0.28	0.8	0.69	0.7	1.2	2.15	0.54	5.93	0.44	0.32	3.7	23.88	3.93	8.05	1.93	0.96
SIT1	22.2587	2.75786	0.682601	4.04022	5.34009e-05	0.000456503	1.18	0.72	0	0.69	0.52	0.71	1.79	1.31	0.74	2.72	5.74	11.34	0.93	6.69	14.34	1.41	1.22	5.37
LRRC61	137.988	2.75697	0.559198	4.93022	8.21366e-07	1.31229e-05	4.44	3.82	4.28	1.27	7.71	3.93	3.09	5.6	4.93	11.64	13.34	19.27	11.84	60.48	45.48	12.26	6.02	27.72
IGLV2-8	144.371	2.75475	0.724302	3.80331	0.000142776	0.00104202	22.52	30.6	4.76	9.66	4.21	0.29	34.2	9.9	23.07	6.25	170.44	118.15	20.65	220.71	244.71	16.43	86.02	139.38
ZNF865	226.836	2.7527	0.496198	5.5476	2.89624e-08	7.20936e-07	4.23	1.38	2.21	1.28	3.74	1.1	3.08	1.8	2.36	6.73	8.75	10.95	13.86	39.8	21.8	4.01	5.17	10.32
RAD54L	61.1893	2.74955	0.352481	7.80056	6.16346e-15	6.9605e-13	2.61	1.78	0.6	1	3.57	1.57	1.72	3.03	1.21	11.4	3.33	6.4	9.12	5.32	5.68	12.16	7.92	6.53
ZNF385A	735.888	2.74863	0.544913	5.04416	4.55524e-07	7.86971e-06	11.94	20.61	1.59	8.16	56.95	10.01	27.45	13.52	29.64	36.12	47.52	118.33	87.66	377.29	136.09	119.45	90.35	59.18
IL23A	8.86318	2.74763	0.709475	3.87276	0.000107608	0.000823449	1.11	0.24	0	0.48	0.29	0.57	0.99	0.23	0.74	1.17	1.19	0.71	2.87	1.97	6.6	5.5	0.33	2.01
GRIN2C	25.8552	2.74565	0.797506	3.4428	0.000575723	0.00329157	0.68	0.07	0.14	0.32	0.28	0.02	0.45	0.28	0.7	0.34	0.18	0.11	0.2	2.04	7.62	0.3	4.71	2.88
IGF2BP3	74.5461	2.74531	0.86712	3.166	0.00154549	0.00737417	3.6	0.46	0.19	1.67	1.8	1.31	4.05	4.88	5.91	10.53	1.41	2.19	0.21	0.1	15.17	62.68	4.01	5.53
AC080037.1	3.50502	2.74438	0.928846	2.95462	0.00313059	0.0130408	0.42	0	0	0.37	0.35	0	0.19	0.52	0	0.44	1.1	2.13	0.24	0	0.41	1.11	3.96	4.33
TRIM72	5.11965	2.74233	1.07031	2.56218	0.0104017	0.0339815	0	0.02	0	0.19	0.18	0	0	0.09	0.09	0.11	0.04	0	0.02	0.82	0.21	0.02	0.31	1.38
TERC	960.027	2.74093	0.478879	5.72364	1.04268e-08	2.95936e-07	53.33	105.43	68.84	179.04	104.7	87.4	61.31	84.77	63.55	397.74	1112.55	288.99	872.1	1524.81	1075.45	406.57	426.68	302.76
LMTK3	134.28	2.73893	0.643484	4.25641	2.07732e-05	0.000204558	0.2	1.57	0.09	0.57	1.44	0.99	1.95	1.7	0.56	1.15	5.85	2.39	12.24	18.68	7.61	6.29	3.62	2.08
RNASEH2A	138.63	2.73785	0.334769	8.17832	2.87832e-16	4.25932e-14	4.42	7.09	6.82	4.08	7.73	4.32	2.91	7.49	1.92	28.14	14.89	12.18	21.65	51.67	29.46	44.1	52.74	31.99
ELOVL3	4.47888	2.73341	0.716009	3.81757	0.000134774	0.000993823	0.26	0	0.13	0.22	0	0.09	0.11	0.31	0.22	1.2	3.98	0.22	0.69	0.71	0.74	3.25	1.31	0.76
SKA1	72.0448	2.73093	0.408834	6.67979	2.3928e-11	1.26459e-09	0.45	1.27	0.65	0.58	3.56	1.24	1.04	2.27	0.87	13.51	7.46	5.64	16.11	5.52	6.9	10.44	14.77	14.66
AC015802.1	3.48899	2.73058	1.04435	2.61462	0.0089328	0.0301559	0.25	0.32	0	0.22	0	0	0.2	0	0	0.27	0.11	0.47	0.56	2.72	0.27	0	0.83	0.32
UCN	8.16297	2.7303	0.990508	2.75647	0.00584294	0.0215861	2.88	0.21	0	0.84	0.8	0.33	0	0.2	0	0	0.43	2.49	1.37	15.25	1.68	1.06	0.45	1.68
VMO1	33.954	2.72769	0.564812	4.82939	1.36955e-06	2.05213e-05	1.85	3.08	2.5	1.32	1.54	4.4	2.08	1.25	0.88	1.75	5.71	46.05	6.69	25.41	16.23	5.84	12.5	17.64
FNDC10	160.69	2.72545	0.594307	4.58593	4.51962e-06	5.66651e-05	0.32	5.08	0.79	0.57	4.46	3.01	4	5.82	3.16	12.91	9.85	8.57	28.84	59.23	14.91	6.36	20.02	17.75
BOLA1	139.313	2.72472	0.462881	5.88643	3.94629e-09	1.25445e-07	11.85	7.38	17.08	1.53	7.66	3.83	4.89	12.91	5.49	39.68	40.07	29.53	36.31	121.32	41.11	25.51	38.87	106.25
AC016876.1	60.3748	2.72003	0.560125	4.85612	1.1971e-06	1.81913e-05	6.06	8.17	8.01	5.3	6.36	1.93	6.12	5.62	5.81	7.38	16.8	15.18	7.9	84.35	56.01	9.84	29.82	63.11
WNT7B	362.573	2.71795	0.686515	3.95905	7.52487e-05	0.000612755	0.33	8.01	0	2.36	14.41	2.53	5.45	4.24	4.53	41.61	20.78	10.42	26.32	56.19	16.2	21.07	24.55	30.09
ATP6V0E2	195.799	2.71689	0.378948	7.16956	7.52405e-13	5.45418e-11	4.18	7.16	10.45	1.28	4.4	4.73	8.93	8.57	2.61	63.43	21	18.21	51.43	90.36	31.22	36.82	40.26	43.15
AC007342.5	39.4845	2.71491	0.827781	3.27974	0.00103902	0.00533327	0	0.67	0.08	0.27	0.58	1.2	1.04	1.72	0.82	5.9	4.59	25.77	3.04	0	0.3	0.48	11.7	4.86
OSCAR	47.1236	2.71111	0.595655	4.55148	5.32698e-06	6.51659e-05	1.68	0.76	1.03	3.45	0.64	0.71	0.49	1.24	1.42	2.5	4.05	19.01	6.52	9.68	29.36	2.77	4.17	1.04
RGS19	229.234	2.7096	0.444515	6.09564	1.09002e-09	4.01866e-08	9.22	4.6	5.23	15.66	4.64	3.46	6.74	4.48	7.39	31.06	21.33	49.06	55.09	107.32	46.42	36.11	19.7	23.61
ITGAD	5.92837	2.70917	1.03898	2.60752	0.00911997	0.030672	0	0.23	0	0.07	0.03	0	0.12	0.23	0.04	0	0.11	2.57	0.64	0.08	0.74	0	0.76	0.12
HES6	67.1064	2.70721	0.658569	4.11075	3.94378e-05	0.000353327	6.46	1.35	7.54	1.58	0.99	1.12	0.96	0.71	1.19	3.27	2.49	1.04	6.55	69.53	13.49	18.84	15.47	16.59
HES2	1135.53	2.70618	0.819103	3.30383	0.000953722	0.00497303	0.29	33.64	0	5.14	28.79	11.41	13.87	48.69	8.99	236.38	37.3	69.95	210.1	444.53	129.24	63.93	105.48	26.41
MMP25	105.942	2.70526	0.734111	3.68508	0.000228633	0.00154367	3.64	0.62	1.63	5.8	0.62	1.26	0.4	0.51	1.75	3.53	2.05	4.71	3.66	27.01	20.86	1.03	0.83	2.66
KCNQ1	97.8444	2.70323	0.579232	4.66691	3.05764e-06	4.10011e-05	3.62	0.99	1.98	3.69	1.57	1.24	1.65	1.31	0.98	1	10.15	3.49	2.01	22.49	7.48	19.49	2.72	23.32
TNFRSF13C	27.9056	2.70168	0.62223	4.34193	1.41234e-05	0.000147038	0.66	0.25	0.08	0.22	0.24	0.08	0.55	0.23	0.43	0.43	1.38	1.18	0.4	4.43	3.98	0.97	0.54	1.85
PARP10	976.494	2.70133	0.482418	5.59957	2.14879e-08	5.62962e-07	38.21	25.93	27.64	24.21	11.19	12.7	19.39	25.41	9.99	65.97	64.73	121.32	71.29	267.39	197.98	38.24	51.84	87.42
ALDH1L1	90.3316	2.69997	0.675169	3.99896	6.36216e-05	0.000530972	2.82	0.84	1.73	0.94	0.84	1.92	6.69	1.73	0.33	19.54	37.45	9.92	24.43	3.69	17	0.4	2	1.09
HIST1H4J	1620.33	2.69992	0.411543	6.56048	5.36357e-11	2.64566e-09	94.5	262.03	402.82	217.7	369.27	286.56	206.41	517.83	165.55	670.62	1482.32	2536.48	1805.03	1431.72	4055	1958.64	2316.16	4575.15
KCNMB2-AS1	3.5164	2.69902	1.10936	2.43295	0.0149764	0.0452795	1.26	0	0	0	0	0	0.54	0.54	0	3.45	0	0	4.79	0	2.89	2.82	0.42	4.65
AL133215.2	2.00508	2.69813	1.00665	2.68031	0.00735533	0.0258993	0	0.16	0	0	0.31	0	0.34	0	0	0.2	0.11	0.66	0.73	0	0.18	1.16	1.77	1.74
FAM241B	27.8648	2.69782	0.448102	6.02055	1.73827e-09	6.03529e-08	0.34	1.6	2.19	0.3	1.72	0.8	0.61	2.51	0.45	10.89	11.52	6.54	16.15	5.45	3.81	9.72	5.94	16.32
AC073335.2	16.8572	2.69777	0.740839	3.64151	0.000271039	0.00177658	0.67	0.08	0.09	0.5	0.2	0	0.17	0.19	0.12	0.94	0.89	1.5	1.1	4.07	1.29	0.04	0.22	0.57
ASPRV1	56.8515	2.69634	0.822805	3.27701	0.00104913	0.0053739	2.47	0.59	1.58	1.89	0.76	0.56	0.82	0.75	1.07	0.08	0.42	0.38	1.17	0.71	13.06	43.24	7.47	0.27
ODF3B	277.982	2.69532	0.529594	5.0894	3.59205e-07	6.40154e-06	11.59	24.49	8.81	16.55	12.58	10.04	9.09	8.91	9.44	18.86	39.58	86.68	40.24	122.59	160.55	17.57	54.03	76.7
CFTR	18.7706	2.69493	0.807051	3.33923	0.000840123	0.00448789	4.04	0.25	0.35	1.4	0.06	0.09	0.67	1.13	0.4	5.53	3.32	0.48	0	2.17	0.39	1.54	1.02	0.81
TRPV4	135.413	2.69463	0.582962	4.6223	3.79509e-06	4.90846e-05	0.71	3.58	0.7	0.93	1.13	1.32	2.33	4.17	1.38	1.23	3.57	4.52	3.13	32.28	9.96	25.9	13.8	12.46
TNFAIP8L1	295.703	2.6929	0.472791	5.69574	1.2284e-08	3.40982e-07	4.21	4.94	2.82	1.96	3.33	2.01	3.42	4.01	2.56	15.89	7.33	8.29	14.86	65.43	18.2	11.6	17.52	7.09
TAF7L	9.37645	2.69273	1.0482	2.56891	0.010202	0.0335179	0.8	0.28	0.43	0	0	0.22	0	0.27	0.34	1.33	2.1	1.64	0	0	0.31	0	7.06	3.39
C1QTNF6	126.063	2.69189	0.549972	4.89459	9.85116e-07	1.53394e-05	2.67	0.79	6.54	2.05	1.23	0.48	1.97	0.54	1.19	5.02	5.09	12.92	5.5	29.46	11.78	7.03	3.82	24.45
TNFSF11	6.64169	2.69134	0.878174	3.0647	0.00217886	0.00968749	0	0	0	0.84	0.39	0.16	0.42	0.06	0	2.23	4.73	0.38	4.61	0.98	0.14	0.21	2.19	0.18
PDXP	62.4264	2.69133	0.498629	5.39746	6.75908e-08	1.50602e-06	3.07	0.48	3.25	0.88	1.7	1.11	0.61	0.61	1.13	6.01	4.77	4.08	7.17	18.95	12.87	4.01	3.64	10.69
TOR4A	398.458	2.69129	0.474737	5.66901	1.43627e-08	3.90595e-07	2.51	3.42	1.49	2.54	8.02	3.29	2.87	5.46	4.89	25.48	7.85	16.26	18.38	259.39	74.18	26.74	16.08	20.4
PACSIN1	8.07239	2.6901	0.962556	2.79474	0.00519408	0.0195972	0	0	0.07	0.4	0.18	0.03	0.07	0	0.07	0.61	0.39	0.78	0.22	0.28	1.9	0.39	0.04	0.48
RIPK4	1210.23	2.6884	0.756859	3.55205	0.000382249	0.00235601	0.09	18.61	0.04	1.91	30.24	8.34	9.05	28.26	12.77	77.45	32.61	34.82	99.25	162.14	44.59	103.31	119.28	66.6
TGFB1	1052.43	2.68824	0.553677	4.85524	1.2024e-06	1.8259e-05	50.36	14.05	18.07	23.72	25.92	7.75	14.62	10.89	21.3	10.19	42.32	94.5	116.95	275.91	163.56	65.14	43.17	33.26
FAM83A	2374.72	2.68822	0.751604	3.57664	0.000348032	0.00218036	0.3	39.5	0.22	9.54	57.51	24.64	54.88	106.38	10.83	412.03	233.62	254.15	189.56	361.63	81.61	92.41	344.9	41.02
ANK1	63.475	2.68674	0.650783	4.12847	3.6519e-05	0.00033021	1.93	0.15	1.69	0.65	0.26	0.41	0.97	0.78	0.24	1.52	1.54	1.16	7.22	4.74	1.81	0.3	1.35	4.4
SAC3D1	147.322	2.68461	0.509075	5.27349	1.33852e-07	2.70137e-06	5.39	4.57	4.35	2.25	9.39	3.75	2.29	7.87	3.66	19.38	5.34	7.45	17.93	93.86	30.29	20.38	22.73	23
RAVER1	734.977	2.68168	0.542888	4.93966	7.82582e-07	1.26266e-05	27.37	8.9	9.91	10.24	14.79	4.22	14.33	7	10.28	15.53	28.51	33.61	30.85	216.48	59.25	26.4	26.81	37.93
ZNF213	278.305	2.68139	0.487451	5.50084	3.77987e-08	9.09244e-07	3.24	3.49	3.78	2.91	7.64	2.76	3.98	3.56	3.07	12.27	11.13	14.79	23.09	89.72	20.83	9.25	11.57	14.43
AP000695.1	2.69258	2.68128	1.00413	2.67025	0.0075795	0.0265048	0	0.18	0.42	0.37	0	0	0.37	0	0	0.44	1.95	1.12	0.23	1.59	0.21	0.18	4.53	0.52
DOK3	134.11	2.68072	0.642916	4.16963	3.05096e-05	0.000282328	8.99	1.41	1.49	13.03	1.93	2.71	2.38	1.1	5.27	4.13	7.81	35.51	14.11	52.28	47.1	11.25	5.75	7.27
IGLV2-11	74.3268	2.68032	0.772004	3.4719	0.000516784	0.00301158	16.94	6.17	3.89	11.63	2.57	1.29	47.08	15.26	6.04	34.76	655.03	135.19	6.5	34.06	327.17	3.84	21.4	134.25
AC129492.3	16.7895	2.67832	0.966852	2.77015	0.00560313	0.0208437	0	1.13	0.16	0	7.09	1.8	4.78	0.02	3.52	0	0	2.22	12.63	42.94	26.13	6.41	6.19	17.95
UNC5B-AS1	45.5452	2.67765	0.75403	3.55112	0.000383603	0.0023625	0	15.77	0.5	0.83	6.8	2.12	0.87	4.14	1.69	5.58	17.79	13.77	20.66	73.89	13.32	21.77	30.15	25.61
LINC01006	70.4291	2.6761	0.632752	4.2293	2.34421e-05	0.000226213	4.78	7.53	4.88	2.01	2.58	3.12	1.32	2.04	1.7	3.97	6.31	6.23	3.83	121.49	15.98	5.86	9.62	25.49
FANCA	193.179	2.67458	0.297835	8.98009	2.70537e-19	7.73978e-17	8.29	5.45	2.2	7.36	4.55	4.68	3.66	3.51	3.44	45.07	14.69	32.07	26.03	37.25	39.11	17.28	19.89	39.23
GZMM	30.2553	2.67458	0.837931	3.19188	0.00141349	0.00686802	0.79	1.35	1.76	1.03	0.65	2.25	3.16	1.29	0.86	1.24	4.66	9.9	0	12.33	40	0.87	2.04	3.9
RBP1	396.289	2.67457	0.684814	3.90555	9.40128e-05	0.000736754	15.09	23.9	145.45	9.27	9.45	5.15	7.11	13.04	11.56	678.13	99.15	17.84	76.7	234.12	73.73	100.31	56.64	295.29
NFKBIE	248.122	2.67291	0.492207	5.43045	5.62115e-08	1.28448e-06	6.3	6.05	3.73	5.86	6.82	2.22	9.52	3.54	8.52	10.6	13.89	23.38	20.73	141.32	90.59	21.2	12.96	21.5
AUNIP	31.5968	2.67182	0.496073	5.38595	7.20626e-08	1.58351e-06	0.64	0.54	0.28	0.97	2.15	0.36	0.14	0.44	0.76	7.26	2.72	2.63	7.63	1.81	0.83	9.91	8.22	6.73
CDK18	206.42	2.67154	0.599858	4.45363	8.44321e-06	9.57536e-05	13.36	5.26	7.61	2.96	3.14	1.95	5.19	2.46	4	3.29	7.45	29.43	3.39	70.28	17.87	8.67	15.48	19.82
TJP3	235.083	2.67087	0.714228	3.73951	0.000184376	0.00128707	2.37	4.66	0	1.75	3.11	8.39	7.35	16.91	0.97	24.06	19.91	26.72	49.11	50.67	4.64	19.67	45.13	11.92
ASRGL1	61.6668	2.67081	0.720959	3.70453	0.000211781	0.00144581	6.33	0.85	0.84	6.2	1.09	0.81	1.05	0.94	0.69	3.08	1.84	5.6	1.65	31.3	19.79	6.55	8.32	42.49
SIGLEC10	98.6393	2.66695	0.601453	4.43418	9.24243e-06	0.000103343	1.79	1.75	2.27	5.47	1.07	0.65	0.77	1.76	1.6	3.5	3.02	25.77	6.28	18.18	21.2	3.2	3.36	5.34
SMIM25	38.3717	2.66634	0.493103	5.40727	6.39916e-08	1.42731e-06	1.58	0.73	0.51	4.2	0.7	1.08	1.4	1.7	1.37	4.55	7.63	15.28	22.54	2.47	6.93	4.08	5.94	1.72
DUOXA2	219.64	2.66582	0.805743	3.30852	0.000937892	0.00491113	0.6	3.52	0	2.1	4.58	1.57	8.88	24.79	3.58	6.96	73.97	88.24	19.17	74.82	53.48	25.38	21.8	3.14
FZD9	24.8178	2.66529	0.75305	3.53933	0.000401145	0.00244597	0.43	0.12	0.21	0.75	0.77	0.38	0.25	0.58	0.5	0	0.12	0.2	1.23	9.3	3.78	1.06	2.46	3.24
DUOX2	1145.16	2.66519	0.699999	3.80742	0.000140424	0.00102976	1.13	3.85	0.07	3.5	11.58	6.31	14.97	15.86	10.73	24.77	142.11	166.19	25.59	48.83	52.21	34.98	58.76	4.84
YDJC	341.552	2.66369	0.579319	4.59797	4.26626e-06	5.39111e-05	6.75	10.19	7.94	6.62	24.77	8.73	8.13	12.49	9.4	20.13	16	12.58	35.47	250.2	78.52	33.27	33.57	46.06
ALDH3A1	1206.45	2.66311	0.913006	2.91686	0.00353571	0.0143495	0.66	47.32	0.54	1.42	56.98	23.24	39.77	84.75	23.95	1.2	3.33	6.4	44.38	288.98	178.2	156.61	512.38	817.98
CCDC24	86.5973	2.66236	0.493667	5.39304	6.92774e-08	1.53562e-06	7.98	3.67	5.02	3.03	1.39	1.29	2.36	1.85	1.48	9.29	4.49	19.91	8.02	65.09	13.39	30.09	8.94	13.19
SIGLEC5	8.41236	2.66144	0.750628	3.54561	0.0003917	0.00240272	0	0.5	0	0	0	0.24	0.26	0	0.26	0.45	0.39	2.19	0.75	0.67	1.84	0.47	1.16	0.75
LY6E	2352.17	2.66136	0.568162	4.68416	2.81113e-06	3.80078e-05	81.57	126.02	99.42	45.35	103.81	74.77	84.87	126.53	86.21	16.06	562.49	836.86	537.97	985.76	1278.57	244.59	155.33	603.97
STIL	159.101	2.66068	0.414894	6.41293	1.42749e-10	6.45648e-09	0.74	2.15	0.6	1.13	4.1	1.26	1.32	2.59	1.94	21.11	8.15	16.17	9.56	1.87	3.1	14.03	17.76	11.25
TIFAB	18.9307	2.65821	0.722206	3.68068	0.000232612	0.00156905	0.22	0.1	0.08	0.19	0.16	0.07	0.1	0.18	0.14	0.06	0.46	3.04	0.07	0.39	2.22	0.31	0.15	0.42
AC007342.4	37.6231	2.65706	0.716537	3.70819	0.000208743	0.00142779	1.08	5.27	0	0.95	2.46	5.49	2.78	4.4	2.93	17.4	11.61	92.93	17.47	0	12.96	3.74	45.47	20.59
TMEM61	10.8273	2.65683	0.713422	3.72407	0.000196037	0.00135036	0	0.81	0	0.57	0.54	0.66	0.29	0.38	0.43	7.39	4.38	1.42	1.98	3.71	2.24	0	2.16	7.81
KIF20A	168.892	2.65572	0.544989	4.87298	1.09925e-06	1.6908e-05	0.67	3.56	0.33	1.22	3.24	2.18	2.06	7.01	2.15	21.84	10.9	11.13	15.03	9.96	7.58	24.3	33.44	31.33
HK3	102.509	2.65223	0.68743	3.85819	0.000114231	0.000864267	6.04	0.46	1	6.99	1.02	1.07	1.4	0.14	1.2	2.69	4.21	12.95	5.08	15.73	35.38	6.82	3.64	1.96
MMP28	357.579	2.64946	0.906332	2.92328	0.00346363	0.014113	0.74	12.47	23.93	4.13	21.48	10.21	5.52	8.45	8.85	0.09	3.33	47.58	2.77	303.71	69.92	2.08	100.45	16.03
IRF5	284.558	2.64905	0.381491	6.94393	3.81338e-12	2.37859e-10	8.58	4.62	1.97	8.45	12.21	3.68	4.39	7.82	3.72	75.43	21.59	45.56	68.15	28.67	25.51	18.49	36.75	23.41
SREBF1	2648.28	2.64786	0.565746	4.6803	2.86459e-06	3.86332e-05	83.08	122.02	21.34	26.04	74.88	45.04	42.28	49.19	46.12	116.74	333.97	163.86	94.32	791.33	236.64	78.9	132.22	221.28
MYO3A	60.0819	2.64709	0.846862	3.12576	0.00177348	0.0082367	0.64	0.88	0.32	1.32	0.69	0.59	0.87	0.97	0.29	0.28	0	8.62	0.8	0	0	8.95	16.65	9.74
PROM2	1997.24	2.64623	0.618162	4.28081	1.86218e-05	0.000186801	2.77	25.96	2.22	5.73	32.72	35.17	54.84	62.25	24.53	258.1	192.6	168.87	203.69	803.6	247.05	103.11	215.43	91.89
SNX20	112.117	2.64603	0.568616	4.65346	3.26406e-06	4.33397e-05	1.36	1.29	0.74	3.87	1.34	1.21	1.79	2.52	1.78	5.43	6.08	23.92	2.96	18.42	20.98	3.12	4.1	4.35
MICB	54.9356	2.64567	0.619714	4.26917	1.96199e-05	0.000195262	2.57	0.71	1.48	3.86	0.54	0.85	1.47	1.01	1.08	1.94	2.54	13.94	1.69	1.44	7.28	0.7	6.63	23.32
CHDH	59.6768	2.64411	0.339299	7.79285	6.55125e-15	7.32313e-13	0.83	0.3	0.36	1.13	0.82	0.21	0.99	0.29	0.66	3.52	3.1	4.34	3.86	8.14	7.68	6.23	1.57	7.4
PRR11	117.888	2.64268	0.443261	5.9619	2.4932e-09	8.30691e-08	0.87	1.89	1.25	2.84	3.78	2.07	1.75	6.62	2.23	23.3	22.02	21.11	21.87	19.64	6.63	16.75	24.25	8.93
GINS4	63.5825	2.64226	0.396826	6.65848	2.7668e-11	1.43746e-09	5.41	1.71	0.25	0.07	1.34	1.27	1.11	2.78	1.92	11.16	9.37	8.85	10.39	31.65	13.41	17.76	7.93	17.18
GNLY	111.948	2.64223	0.702357	3.76195	0.000168592	0.0011946	2.1	11.95	4.15	5.62	0.6	1.24	11.6	7.95	6.06	12.96	12.29	29.06	17.79	14.5	140.72	2.29	70.36	28.94
SLC9A2	16.1579	2.64104	1.05458	2.50434	0.012268	0.0387394	0	0	0	0.21	0.05	0.08	0.03	0	0.7	0.4	0.06	0	0.15	0.7	0.28	1.35	0.64	3.67
MANEAL	139.816	2.63743	0.508201	5.18974	2.10591e-07	4.02016e-06	3.19	2.55	0.91	2	5.95	2.75	1.93	3.41	3.19	20.58	33.33	6.5	22.3	36.11	1.39	11.18	12.49	29.86
AL390719.2	31.5023	2.63639	0.685004	3.84872	0.000118735	0.000893302	0	1.27	0	0.65	2.77	1.12	1.49	2.59	2.92	9.37	1.07	3.93	3.39	33.4	9.09	5.56	5.94	4.24
RASAL3	167.629	2.63459	0.620514	4.24582	2.17792e-05	0.000212703	2.59	1.4	1.4	4.93	1.31	2.62	3.35	2.51	5.17	4.95	4.17	17.45	2.49	29.77	33.47	2.27	3.17	4.71
DTL	145.45	2.63301	0.510531	5.15741	2.50391e-07	4.69226e-06	0.65	7.52	0.69	1.24	3.57	2.2	1.85	3.06	1.03	26.34	15.01	20.46	17.51	0.73	7.76	22.38	23.4	19.46
FIRRE	9.35619	2.63278	0.891378	2.95361	0.00314079	0.0130756	0	0.1	0.16	0.48	0	0.22	0.15	0.17	0.1	1.48	1.52	4.22	1.36	0	1.2	0.1	0	0.53
LGALS9	380.335	2.63156	0.445479	5.90726	3.47852e-09	1.11567e-07	23.31	10.29	16.11	31.35	11.59	8.38	11.96	19.28	12.82	20.06	129.03	294.98	57.03	74.92	114.26	75.08	42.9	157.19
AC005696.4	12.9424	2.63104	0.774232	3.39825	0.000678182	0.00377673	0.21	0.27	0	0.09	0.39	0.24	0	0.08	0.23	0.42	0.31	0.17	0.73	3.05	1.27	0.14	0.34	2.2
TBX6	85.0161	2.63096	0.591902	4.44492	8.79247e-06	9.90861e-05	0.31	3.2	0.47	0.33	3.59	2	1.99	3.64	1.9	8.89	14.24	15.55	18.68	34.67	3.27	2.8	11.54	9.36
DOC2A	11.7872	2.63058	0.752318	3.49663	0.000471166	0.00277895	1	0.19	0.16	0.56	0.44	0.11	0.18	0.58	0.7	0.44	0	1.39	0.44	7.11	0.23	2.81	0.41	0.31
NKG7	104.772	2.62912	0.602859	4.36108	1.29422e-05	0.000136663	4.47	5.98	8.31	10.6	2.97	4.7	7.44	10.64	7	22.06	21.32	93.73	7.51	19.71	135.73	2.77	29.82	29.41
UPK3B	131.263	2.62863	0.789561	3.32923	0.000870852	0.00461712	0.83	7.04	0	1.66	9.49	4.65	9.69	15.67	3.67	64.54	11.06	1.01	138.18	32.3	8.76	43.39	13.17	4.85
KIF4A	146.036	2.62836	0.615185	4.27248	1.93311e-05	0.000193014	0.07	2.69	0.3	0.13	2.66	1.43	2.12	2.71	1.45	18.35	12.62	7.38	24.11	1.08	4.83	9.5	13.99	8.42
RBM38	391.468	2.62808	0.38443	6.83631	8.1259e-12	4.67446e-10	14.12	7.07	22.7	4.55	6.71	5.43	11.52	6.65	7.82	38.98	16.47	36.64	80.34	75.14	64.7	35.97	32.74	39.46
ADA2	340.986	2.62778	0.535646	4.90582	9.3036e-07	1.46569e-05	17.64	3.13	3.46	11.77	5.84	2.77	5.87	1.77	3.69	9.07	27.15	93.51	32.83	6.54	45.66	12.73	10.79	12.72
GAA	1152.77	2.62734	0.476138	5.51803	3.42827e-08	8.33074e-07	13.49	27.11	32.54	18.41	24.23	9.98	19.21	13.33	11.67	22.35	92.09	81.58	72.55	530.16	175.02	63.63	144.88	118.52
AC018553.1	10.7185	2.62688	0.741671	3.54185	0.000397339	0.00243036	0.48	0.41	0	0	0.98	0.08	0.11	0.78	0.1	2	0.59	1.62	0.7	7.31	0.8	1.05	0.78	2.49
HIST1H1D	521.331	2.61876	0.462063	5.66754	1.44864e-08	3.92468e-07	19.13	81.34	21.86	16.74	53.9	22.02	16.44	110.64	20.87	195.91	258.37	220.61	337.58	123.67	374.87	235.15	468.73	484.92
CDC25C	27.2313	2.61745	0.584479	4.47825	7.52574e-06	8.70511e-05	0.17	1.28	0.23	0.15	1.18	0.27	0.66	1.55	0.34	7.15	4.59	4.43	4.43	0.57	2.09	6.32	6.27	10.13
SLC4A11	154.918	2.61597	0.666771	3.92334	8.73287e-05	0.00069221	0.23	1.59	0.11	4.01	7.67	4.03	2.1	4.46	2.83	1.78	3.7	8.72	7.18	90.25	9.95	89.36	27.31	16.24
TMC6	827.242	2.614	0.455882	5.73394	9.81233e-09	2.79978e-07	12.06	28.7	9.46	31.56	22.16	17.08	31.29	23.33	20.25	53.96	76.4	69.32	87.19	299.98	163.03	74.28	74.74	59.57
RHBDD3	187.433	2.61301	0.479998	5.44379	5.21582e-08	1.19824e-06	11.85	3.51	8.18	5.58	7.93	6.36	4.03	8.35	4.14	18.23	20.64	13.25	19.5	91.15	58.18	21.64	20.6	39.14
KCNK13	13.2463	2.61248	0.655669	3.98446	6.7634e-05	0.000560101	0	0.17	0.19	1.04	0.11	0.04	0.12	0.21	0.17	0.62	0.99	3.32	0.99	2.53	1.8	0.69	0.61	0.77
TMEM178B	75.2546	2.61137	0.917675	2.84564	0.00443228	0.0172133	0.06	0.26	0.79	0.37	1.16	0.34	0.44	0.34	0.17	12.25	3.14	5.11	0.02	42.83	0	0.05	6.85	0.04
B4GALNT1	85.5305	2.61064	0.819667	3.185	0.00144752	0.00699223	2.72	0.57	5.68	2.32	0.42	0.36	0.4	0.18	0.97	0.11	0.22	0.29	7.6	60.77	10.67	2	20.98	29.13
AL450992.2	22.8471	2.61056	0.647186	4.03372	5.49017e-05	0.000468214	0	0.75	0.45	1.5	3.98	1.79	4.31	7.29	2.3	13.34	10.06	7.15	3.02	46.53	19.27	19.25	22.8	10.66
AL022344.2	2.23817	2.61039	0.97222	2.68498	0.00725341	0.0256192	0	0	0.19	0	0.31	0.26	0	0.16	0	1.6	0.66	1.79	0.84	0	0	0.33	1.79	1.06
IGHV3-43	10.3976	2.60937	0.896709	2.90994	0.00361501	0.0146188	2.14	4.71	0	1.87	0.45	0.38	1.97	1.38	0.96	0.58	36.42	46.83	5.47	2.26	339.84	0.48	2.09	54.6
SPI1	312.752	2.60831	0.51585	5.05633	4.27391e-07	7.45601e-06	23.33	7.66	8.48	19.3	8	7.92	10.87	5.57	12.43	15.96	41.55	138.07	52.14	127.24	125.93	32.83	15.66	25.72
RINL	112.819	2.60639	0.53811	4.8436	1.27509e-06	1.92538e-05	2.87	3.38	6.17	5.71	2.24	3.3	5.9	6.72	6.58	6.82	5.34	11.64	9.75	31.07	56.35	10.32	10.56	16.41
NFAM1	148.484	2.60569	0.518335	5.02705	4.98092e-07	8.46875e-06	2.28	1	1	4.12	0.5	1.4	1.9	0.79	1.17	2.51	4.53	16.47	3.69	5.83	19.68	4.65	2.51	2.71
CGAS	228.576	2.60401	0.464182	5.60989	2.02458e-08	5.3237e-07	8.65	4.32	2.19	6.22	3.86	1.57	2.14	1.87	4.55	8.7	7.13	11.51	15.28	63.54	36.53	15.98	9.9	11.93
GPR78	70.4196	2.60294	0.81134	3.2082	0.00133569	0.00655234	1.31	1.49	0.19	2.76	2.29	4.64	3.37	3.33	0.38	91.61	2.05	14.9	14.63	9.74	0.78	2.09	13.11	0
GPRC5C	301.216	2.60209	0.714326	3.64272	0.000269776	0.00177129	6.31	22.7	9.7	2.24	14.93	9.58	10.6	13.24	5.49	1.02	57.23	46.33	1.44	327.39	36.25	18.66	113.64	90.8
CARMIL2	58.1025	2.59928	0.608105	4.2744	1.9165e-05	0.000191623	3.55	1.48	0.86	2.8	0.51	2.84	3.43	1.05	2.65	2.61	3.78	7.36	0.25	14.26	18.32	5.44	2.61	8.03
TESMIN	25.2881	2.59928	0.516343	5.03401	4.80334e-07	8.21237e-06	1.35	3.48	0.64	0.54	1.04	0.42	1.91	1.92	0.83	11.06	5.39	5.99	12.96	20.35	5.76	5.76	3.62	6.81
KIFC1	255.204	2.59655	0.497995	5.21401	1.84801e-07	3.59173e-06	0.61	10.45	2.96	1.33	11.89	3.76	5.01	8.84	5.02	38.2	16.84	24.59	26.85	28.09	22.66	30.4	20.66	45.43
PROSER2	183.654	2.59653	0.673977	3.85256	0.00011689	0.000880964	0.86	5.15	1.92	1.37	6.59	3.43	7.17	5.75	4.63	2.76	4.14	1.17	12.17	97.55	83.93	23.33	23.73	23.59
CDKN2B-AS1	21.8127	2.59444	0.435375	5.95908	2.53659e-09	8.4123e-08	2.52	0.74	0.34	2.95	0.35	0.97	0.15	1.03	0.69	9.27	3.09	6.79	5.95	2.66	2.85	5.6	5.21	6.08
ZNF114	14.6506	2.59443	0.696256	3.72626	0.000194339	0.00134125	2.55	0.25	0.2	0.17	0.16	1.04	0	0.48	0.67	0.1	0	0.71	4.44	1.04	2.73	5.55	2.64	5.27
H1FX	1548.45	2.59218	0.454361	5.70512	1.16259e-08	3.26087e-07	42.85	79.79	62.89	13.16	50.01	36.81	44.24	69.84	28.23	169.68	141.96	179.1	215.92	809.23	273.45	258.61	194.41	192.55
PAFAH1B3	283.513	2.5915	0.382801	6.76982	1.28941e-11	7.18618e-10	17.16	24.03	6.51	8.54	27.16	13.14	15.13	18.46	9.36	75.39	51.28	48.09	100.26	208.47	109.64	66.05	87.05	97.04
LINC01679	30.4074	2.5898	0.580142	4.46408	8.04139e-06	9.17788e-05	0.24	1.4	0.06	0.62	0.1	0.43	0.73	0.33	0.15	1.48	1.04	4.58	0.74	3.45	4.56	2.17	2.75	4.75
MXD3	112.319	2.58943	0.528483	4.89975	9.59609e-07	1.49857e-05	7.6	5.19	2.19	10.42	3.25	2.26	0.99	4.04	1.92	18.69	12.65	18.03	14.59	95.8	18.96	4.16	29.08	30.14
TYMS	246.153	2.58902	0.510934	5.06723	4.0365e-07	7.09346e-06	8.46	17.64	0.92	2.6	26.87	7.57	6.93	3.9	3.99	66.97	46.54	54.26	59.85	26.05	23.49	62.34	92.11	108.41
SPIRE2	149.474	2.58728	0.475671	5.43921	5.35162e-08	1.2255e-06	2.85	2.63	2.38	2.6	2.93	2.5	4.11	1.46	4.56	4.56	5.44	5.69	9.18	49.5	19.35	8.72	10.25	22.83
LPL	45.2953	2.5866	0.832388	3.10745	0.00188709	0.00864115	0.42	0.22	1.86	1.34	0.3	0.06	0.51	0.1	0.33	1.27	8.05	20.69	11.87	0.76	3.54	14.97	0.43	0.38
KLK1	14.6512	2.58469	0.7455	3.46705	0.000526195	0.00305911	0.78	0.87	0	0.83	2.28	0.37	0.54	0.51	0.73	0.29	0	3.92	2.36	0.41	1.5	29.56	8.99	2.06
IGHV4-59	175.501	2.58377	0.729568	3.54151	0.00039785	0.0024321	44.81	25.46	7.85	33.03	5.97	11.07	21.62	24.85	22.5	11.62	280.82	93.55	17.43	695.41	1368.43	36.83	37.07	92.66
TMEM215	6.12025	2.58246	0.967362	2.66959	0.00759448	0.0265383	0	0	0	0.24	0	0.12	0.12	0.04	0.12	0.14	0.44	0.44	0.02	0.33	0.13	3.03	0.08	0.18
IGKV1-9	69.2643	2.57716	0.794775	3.24263	0.00118431	0.00593454	7.55	10.97	2.15	6.37	6.6	0.41	31.71	10.84	27.14	3.57	293.12	45.77	1.84	170.15	122.45	39.74	17.57	226.46
E2F8	102.445	2.57713	0.615461	4.18731	2.82275e-05	0.000264641	0.2	2.04	0.15	0.47	3.64	0.5	1.46	4.08	0.72	19.17	8.19	16.83	7.83	1.04	7.85	9.96	20.67	5.72
SPINT2	5503.12	2.57711	0.7097	3.63127	0.000282027	0.00183544	23.6	292.26	5.66	43.12	352.3	361.39	277.42	294.46	200.28	992.79	334	273.04	802.45	6086.4	1388.11	612.52	608.68	422.59
HASPIN	73.0267	2.57541	0.421637	6.10813	1.00807e-09	3.74225e-08	0.47	1.25	0.29	0.93	2.43	0.51	1.2	2.24	0.77	6.51	3.64	6.96	5.49	8.21	9.9	4.7	9.36	8.34
TBC1D10C	122.815	2.57063	0.623	4.12621	3.68796e-05	0.00033305	5.01	2.36	2.13	3.89	2.15	1.08	6.16	3.81	3.04	5.28	9.69	27.13	3.41	26.92	63.62	5.53	5.23	9.36
RNF212	69.1084	2.56981	0.670314	3.83373	0.000126213	0.000940984	7.03	13.84	1.27	1.22	2.29	2.99	4.14	3.51	0.62	3.14	42.11	31.85	0.04	24.87	37.16	38.73	45.97	22.77
ALOX15	36.8024	2.56893	0.876025	2.93248	0.00336267	0.013788	1.38	0.37	0.07	4.07	0.66	0.98	0.12	0.3	0.95	0.77	0.23	0.53	0.96	289.82	2.63	0.92	1.58	35.04
RUFY4	6.02361	2.56825	0.786436	3.26568	0.00109202	0.00555013	0.14	0.32	0.11	0.43	0	0	0.77	0.29	0.19	0.41	0.41	5.08	0.33	2.07	0.72	1.24	0.71	1.25
CCDC88B	274.316	2.56764	0.464962	5.52226	3.34662e-08	8.15079e-07	6.41	3.64	2.13	7.18	3.84	3.46	7.11	3.42	3.31	35.76	6.2	20.12	8.98	56.3	25.34	14.78	16.08	18.57
AC012073.1	17.2346	2.56644	0.518636	4.94844	7.48109e-07	1.21423e-05	2.27	0.42	0.48	0	1.48	0.11	0.72	0.66	1.28	5.12	0.83	2.64	3.47	6.72	8.68	2.86	5.64	2.97
ADAP1	118.11	2.56564	0.462692	5.54503	2.93899e-08	7.26519e-07	2.9	3.16	4.19	4.01	2.41	2.85	2.19	2.77	3.21	6.73	3.68	7.97	2.03	29.13	12.41	36.2	36.03	21.49
POLD1	560.908	2.56465	0.375943	6.82191	8.98352e-12	5.12658e-10	18.22	11.57	7.36	6.84	12.94	9.74	7.03	12.09	10.98	42.68	20.57	28.95	49.36	74.59	96.16	44.46	44.51	51.98
COL10A1	36.5511	2.55917	0.720404	3.55241	0.000381726	0.00235365	2	0	0.54	1.4	0.16	0.17	0.46	0.12	0.82	2.85	27.22	0.68	2.67	9.33	2.62	19.51	0.77	1.7
NEFH	138.782	2.55907	0.914529	2.79824	0.00513825	0.0194337	0.43	6.47	0.55	0.76	0.99	1.23	0.19	1.53	1.49	0.22	14.04	5.27	0.13	0.24	34.46	0.34	18.82	16.47
ARHGAP40	56.199	2.55635	0.883359	2.8939	0.00380488	0.0152146	0.37	2.31	0	1.28	1.64	2.08	1.28	1.67	1.96	30.47	3.81	0.32	16.87	3.36	1.69	6.28	1.02	0
AC108002.1	7.98292	2.55182	0.726296	3.51347	0.000442301	0.00264431	0.26	0.06	0	0.09	0.09	0.06	0	0.04	0	0.2	0.53	0.6	0.1	0.32	0.27	0.04	0.61	1.11
LINC01271	2.37349	2.55137	0.984978	2.59028	0.00958979	0.0319466	0.15	0	0	0	0.06	0.05	0.07	0.12	0	0.08	0.12	0.11	0.34	0.14	0.83	0.07	0.07	0.56
SLC29A2	68.4787	2.55131	0.540743	4.71815	2.38003e-06	3.30365e-05	0.4	1.4	0	0.78	4.18	0.64	1.1	1.68	1.23	3	3.5	9.22	7.64	11.7	5.65	8.83	8.87	11.02
KNL1	265.141	2.55095	0.497647	5.12601	2.95942e-07	5.41553e-06	0.18	2.15	0.12	2.54	2.78	2.75	2.41	2.02	1.43	14.57	4.36	8.71	9.18	9.29	4.63	8.66	12.49	8.28
AKR7A3	20.4241	2.54994	0.459408	5.55048	2.8488e-08	7.11604e-07	1.4	0.26	0.39	0.88	0.66	0.4	0.44	0.81	0.17	1.88	0.88	4.03	5.94	4.25	1.05	4.47	7.01	1.42
NOS1AP	44.2447	2.5494	0.548121	4.65116	3.30071e-06	4.37722e-05	2.88	0.59	0.66	0.54	0.73	1.11	0.48	0.21	1.15	3.49	1.42	4.34	0.18	11.41	8.5	5.89	4.14	2.15
MMP15	276.917	2.54926	0.631869	4.03447	5.47255e-05	0.000466897	1.91	2.07	11.63	1.27	2.51	1.82	2.12	1.82	1.49	2.15	4.9	3.87	5.69	50.59	16.06	7.74	8.26	34.8
AC022211.2	25.3976	2.54893	0.524855	4.85645	1.19508e-06	1.81735e-05	1.06	0.08	0.95	0.54	1.43	0.29	0.32	0.65	0.16	2.37	1.66	3.64	1.11	5.91	3.13	1.35	2.13	3.12
AC020922.3	2.40675	2.54862	0.905595	2.81431	0.00488826	0.0186599	0	0	0	0	0.65	0	0.35	0.33	0.69	4.54	0.5	1.04	0.96	3.11	1.62	0.35	1.48	1.33
EFHD2	2095.23	2.54763	0.491879	5.17938	2.22629e-07	4.2274e-06	40.26	63.65	23.37	23.06	80.26	31.34	45.55	25.42	23.21	80.88	142.9	119.62	194.38	763.08	284.58	142.82	122.94	177.04
DONSON	223.554	2.54646	0.425756	5.98102	2.21747e-09	7.48117e-08	16.94	6.51	2.99	6.47	7.5	5.78	6.23	4.68	7.42	41.94	21.98	15.74	53.56	100.93	16.71	28.18	31.67	19.52
HJURP	73.4455	2.54607	0.63981	3.97941	6.90852e-05	0.000570358	0.62	5.71	0.32	0.51	7.54	0.69	0.87	5.2	0.83	21.34	7.41	9.05	6.92	4.39	4.97	17.9	20.05	8.64
COX6B2	9.01181	2.54452	0.646315	3.93696	8.25203e-05	0.000660439	1.07	0.69	0.2	1.36	0.13	0.14	0.09	0.08	0.03	7.45	0.23	2.49	1.35	2.29	1.39	0.84	3.85	0.26
PRSS16	40.516	2.54308	0.457956	5.55312	2.80623e-08	7.03426e-07	1.49	3.6	0.57	0.33	3	1.04	2.5	2.73	1.6	7.26	14.72	20.45	7.71	6.21	5.35	6.71	7.6	20.76
AC091057.6	17.029	2.54246	0.534849	4.7536	1.99825e-06	2.83199e-05	1.09	1.06	0.1	0	0.69	0.07	0.29	0.55	0.17	7.06	0.69	4.76	2.39	2.13	1.45	2.2	1.97	2.09
SHISAL2A	5.61716	2.54104	0.701603	3.62177	0.000292597	0.0018899	0	0.32	1.3	0.15	0.43	0	0.38	0.14	0.1	0.64	1.94	2.01	0.93	3.54	3.57	3.01	0.74	3.76
S100P	296.05	2.54052	0.859288	2.95654	0.00311111	0.0129798	0.55	108.76	0	73.39	40.73	37.88	19.31	23.23	16.97	358.37	811.47	33.7	1081.01	4.24	40.03	327.85	756.08	235.92
ALDH16A1	818.344	2.54029	0.46674	5.44262	5.25022e-08	1.20485e-06	15.11	18.07	19.99	8.76	19.52	13.91	19.49	23.45	13.73	34.18	34.8	45.17	59.65	215.22	193.82	51.11	54.62	77.6
KCNG3	18.2607	2.53932	0.743886	3.41359	0.000641119	0.00361279	0	0.15	0	0.55	0.26	0.27	0.28	0.07	0.31	0.47	0.19	0.73	0.09	20.33	4.14	2.22	1.62	0.85
AL359258.2	10.2141	2.53929	0.880836	2.88282	0.00394135	0.015635	0	0.3	1.04	0	0	0.59	0	0.59	0	0.97	0.98	2.4	1.42	42.27	5.86	0.82	2.33	0.54
TAPBP	3129.4	2.53852	0.445172	5.70233	1.18184e-08	3.30191e-07	75.15	59.6	62.27	26.53	67.94	34.22	75.35	59.78	56.37	107.28	293.73	683.61	177.39	982.1	795.82	117.3	110.62	611.29
ZNHIT2	166.94	2.53797	0.51742	4.90504	9.34065e-07	1.46718e-05	5.12	5.18	7.06	3.78	9.3	7.05	6.11	4.95	7.76	17.95	11.21	13.54	24.78	115.48	46.75	13.37	12.5	28.74
ATF5	252.393	2.53738	0.406509	6.24188	4.32353e-10	1.73726e-08	13.2	6.04	6.33	4.33	10.99	3.75	7.32	3.79	8.35	23.42	24.76	42.3	50.18	66.3	70.37	13.59	16.92	89.29
MAPK8IP2	73.5335	2.53685	0.535418	4.73807	2.15763e-06	3.03185e-05	0.77	1.12	1.56	0.34	1.08	0.71	0.68	0.78	1.39	1.77	3.1	0.66	0.94	5.3	7.94	18.15	7.15	6.61
ORC1	88.2951	2.53517	0.468516	5.41107	6.26494e-08	1.4032e-06	0.21	2.81	0.52	0.47	1.98	0.88	0.69	2.58	0.74	9.99	4.2	8.05	5.67	2.37	5.3	14.85	15.89	9.29
CHAF1B	136.795	2.53497	0.330925	7.66026	1.85559e-14	1.86053e-12	2.73	3.01	1.13	0.81	1.91	1.44	1.21	1.66	0.97	9.45	7.07	5.38	9.16	17.31	6.69	10.97	8.81	13.94
AC087289.5	71.6045	2.53312	0.694954	3.64503	0.000267365	0.00175977	2.34	0.87	0.92	2.64	0.84	0.23	0.54	0.52	0.73	0.43	0.83	4.56	1.46	24.18	5.52	1.39	1.76	2.51
ADRB1	16.0711	2.53081	0.72107	3.5098	0.000448438	0.00266911	0.12	0.44	0.06	0.61	0.19	0.08	0.26	0.23	0.25	1.39	6.48	1.39	0.18	2.96	2.34	0.05	0.27	3.18
EMX1	7.75629	2.52874	1.00001	2.52871	0.0114482	0.0366634	0.34	0	0.11	1.07	0	0	0.14	0	0.27	0.48	0	0	0.45	1.26	0.69	0.76	3.09	4.87
TM4SF19	56.02	2.5273	0.747207	3.38232	0.000718755	0.00395445	1.11	2.41	0.92	5.92	3.42	4.38	1.16	2.13	1.79	22.6	2.06	24.37	22.77	0	23.79	41.89	6.33	0.31
PLD4	123.67	2.52718	0.674232	3.74824	0.000178082	0.00125036	2.85	4.06	1.07	2.57	2.19	1.82	2.35	6.01	1	6.47	9.07	49.18	1.92	103.92	88.39	1.03	1.21	9.31
IGKV3-20	374.698	2.52716	0.596452	4.23698	2.26544e-05	0.000219854	159.42	115.04	37.64	42.09	22.07	8.57	102.43	87.23	53.53	74.77	1016.11	582.07	37.25	413.49	1140.24	193.17	407.56	720.44
FAM201A	15.8164	2.52494	0.739807	3.41297	0.000642585	0.00361888	0	1.09	0	0.19	0.24	0.26	0	1.03	0.45	5.96	1.03	1.64	4.34	5.94	0.26	1.17	1.35	4.41
APLP1	24.1601	2.52366	0.614181	4.10898	3.97414e-05	0.00035575	3.77	0.74	2.08	0	1.15	0.68	1.06	1.59	0.79	11.73	0.38	1.49	20.76	2.2	2.03	7.15	5.92	4.85
HIST1H2AH	335.971	2.52065	0.495819	5.08381	3.69939e-07	6.57102e-06	12.74	56.46	27.49	16.7	163.97	53.46	46.74	139.09	27.2	264.13	344.92	257.88	346.35	241.17	470.1	747.13	590.7	841.87
IL12RB2	66.8697	2.52019	0.610618	4.12728	3.67077e-05	0.000331637	2.76	0.75	1.07	0.53	2.06	0.78	3.22	0.7	1.69	2.53	3.65	4.98	0.13	6.88	12.09	8.02	7.14	2.9
STRIP2	64.0776	2.51637	0.573958	4.38423	1.16395e-05	0.000125628	2.09	0.24	0.36	2.03	1.74	0.38	0.17	1.09	0.3	10.2	2.02	1.29	4.84	2.79	4.84	5.86	21.72	1.91
SLC2A6	65.9437	2.51359	0.715129	3.51488	0.000439951	0.002631	3.03	0.78	2.96	2.79	0.35	0.17	0.62	0.34	0.53	1.03	3.61	5.19	0.98	16.9	15.53	6.97	1.61	2.14
GPA33	4.92086	2.51342	0.866755	2.8998	0.00373402	0.0149927	0.58	0.11	0	0.65	0.05	0.04	0.06	0	0	0.49	0.45	2.47	0.1	0.12	0.22	0.32	0.24	0.83
SIPA1L3	1105.05	2.51253	0.436805	5.75207	8.81589e-09	2.54593e-07	24.81	12.76	10.32	5.28	17.01	10.89	13.7	9.66	16.66	50.34	19.19	26.82	32.19	125.89	50.15	33.13	47.82	32.48
SRCIN1	25.51	2.51109	0.573668	4.37725	1.20187e-05	0.000128943	0.89	0.57	0.36	0.67	0.24	0.35	0.7	0.1	0.44	1.73	0.05	2.95	2.42	15.2	1.66	1.31	4.74	3.14
KRT8	1072.19	2.51047	0.8521	2.94622	0.00321688	0.0133278	1.78	46.35	6.98	4.7	63.6	25.48	38.37	22.52	34.53	7.96	340.08	152.44	4.02	270.91	85.35	86.8	11.29	988.31
SLC7A4	31.6733	2.50743	0.864514	2.9004	0.00372691	0.0149669	0.29	0.25	2.13	0.13	0.83	0.34	1.05	1.11	0.25	0.08	0.78	0.2	0	6.99	7.79	12.2	1.89	3.79
AC239868.2	20.8237	2.50636	0.619516	4.04567	5.21742e-05	0.000447249	2.01	0.49	1.99	1.26	0.48	0.67	0.13	0.82	0.38	7.08	2.5	6.76	3.11	2.42	0.28	1.39	4.58	22.02
AC027682.1	4.25503	2.50585	0.939422	2.66744	0.00764319	0.0266545	0.41	0.18	0.41	0.36	0.34	0	0.37	0	0.18	1.96	0.48	0.37	0.7	6.32	0.61	0.55	0	0.39
ABCA7	342.984	2.50563	0.517604	4.84082	1.29303e-06	1.94836e-05	9.42	3.47	2.73	11.61	3.13	2.96	7.77	9.15	2.34	14.77	5.97	30.92	17.67	112.16	39.13	15.88	13.35	9.98
CEP55	186.621	2.50549	0.537962	4.65736	3.20286e-06	4.26591e-05	1.06	3.74	0.18	1.1	8.82	3.23	3.69	5.79	2.4	29.21	12.23	15.13	19.34	27.02	6.99	26.38	37.21	14.83
IGLV1-51	91.9819	2.50541	0.839381	2.98483	0.00283736	0.0120071	26.53	19.59	10.9	3.31	1.08	0.9	48.69	44.67	5.74	10.29	356.93	110.46	5.98	9.66	249.81	483.57	19.29	60.87
AC114271.1	24.1817	2.50133	0.634099	3.9447	7.9899e-05	0.000644259	0.42	0.15	0.17	0	0.52	0.41	0.34	0.99	0.43	0.4	1.07	1.06	1.3	7.09	2.79	0.85	1.95	1.58
SLC6A8	827.988	2.50091	0.595845	4.19724	2.70186e-05	0.000255054	15.22	19.76	23.53	5.51	31.8	7.66	11.51	10.02	10.38	8.13	9.8	10	55.61	610.44	135.4	91.22	66.24	64.82
AC068580.3	24.1299	2.50004	0.511028	4.89219	9.97214e-07	1.55165e-05	0.51	0.86	0.33	0.74	1.32	0.22	0.33	0.54	0.22	1.85	1.76	2.64	3.15	8.14	3.13	1.99	3.56	1.57
MEF2B	11.6895	2.49611	1.04139	2.39691	0.0165341	0.0491716	2.13	0.41	0.35	0	0.24	0.17	0	0.21	0.44	0.61	1.41	0.14	0	10.29	1.69	0	0.51	2.29
POLQ	126.073	2.4935	0.505215	4.93553	7.99342e-07	1.28476e-05	0.22	1.29	0.11	0.35	1.64	0.93	0.89	1.07	0.37	11.3	3.1	4.63	3.2	1.8	2.56	11.34	9.44	3.64
NCK1-DT	19.6855	2.49338	0.341197	7.30774	2.7167e-13	2.15897e-11	3.02	1.35	0.69	0.58	0.93	0.8	1.14	1.37	1.17	3.72	6.91	6.78	4.63	11.88	5.76	8.53	9.13	9.04
NAGPA	196.138	2.49277	0.538701	4.62737	3.70345e-06	4.80752e-05	5.52	4.59	8.67	5.68	5.48	2.08	5	4.97	3.68	7.68	9.27	13.26	14	354.61	67.85	14.92	7.56	16.39
CYP2E1	40.5862	2.49274	0.723473	3.44551	0.000569974	0.00326393	13.03	0.43	0.71	1.07	1.01	0.5	1.5	0.45	0.49	1.88	0.28	6.85	0.68	27.88	19.5	5.1	16.44	0.61
AC010980.2	6.08423	2.49005	0.782475	3.18227	0.00146125	0.0070427	1.24	0	0.61	0.22	0	0	0	0.3	0.11	2.85	0.27	4.27	0.46	0.92	0.71	0.87	0.92	0.52
FAM57B	3.71683	2.48936	0.992799	2.50742	0.0121617	0.0384605	0	0	0.21	0.51	0	0.07	0.09	0	0.2	0.62	0.13	1.14	0.04	1.66	0.31	0	0.72	1.32
CU634019.6	5.9044	2.48671	0.765023	3.2505	0.00115203	0.00580532	2.25	0.24	0.28	0	0.24	0.2	1.02	0.38	0.36	3.67	1.1	3.28	1.8	0	0	4.63	2.74	10.28
BAK1	429.22	2.48653	0.32476	7.65652	1.91033e-14	1.90651e-12	10.95	8.17	6.83	7.17	16.37	6.7	10.06	7.41	12.69	41.82	37.39	61.85	35.66	55.24	96.72	40.23	45.01	74.85
B3GALT5	166.348	2.48529	0.905331	2.74517	0.00604799	0.0221718	0.57	3.76	0.07	0.25	1.85	0.63	0.76	1.38	0.37	33.23	5.63	3.42	8.42	0	0.2	2.37	4.52	1.5
CD72	30.1956	2.48425	0.676734	3.67094	0.000241663	0.00162144	6.38	0.36	1.04	2.63	0.45	1.26	0.69	0.31	0.26	9.15	5.18	26.85	2.71	2.13	6.69	2.47	2.33	3.21
LINC01116	43.9292	2.4833	0.679928	3.6523	0.000259905	0.00171857	1.68	0.63	7.81	1.3	0.2	0.75	1	0.81	0.97	26.9	1.51	31.45	2.66	7.78	3.23	0.54	8.36	5.58
CARD9	73.758	2.48247	0.452262	5.48902	4.04178e-08	9.60404e-07	3.13	0.91	0.9	2.27	1.87	1.09	1.38	1.63	2.28	8.37	3.83	11.22	5.56	14.3	9.14	10.43	1.61	3.26
ITGB2	1009.18	2.47714	0.48556	5.1016	3.36787e-07	6.05229e-06	31.9	17.23	22.41	32.86	10.11	14.12	20.43	15.63	14.05	28.99	69.88	288.29	80.69	82.69	243.1	95.97	47.33	46.06
HOXA3	30.8334	2.47601	0.465207	5.32239	1.02414e-07	2.14389e-06	0.92	0.34	1.87	0.52	0.35	0.4	1.03	1.07	0.34	9.96	4.41	2.8	7.21	14.7	4.36	2.17	1.64	6.38
AC026304.1	2.47873	2.47524	0.839979	2.94679	0.00321089	0.0133107	0	0.32	0.99	0	0	0.26	0	0.31	0.33	4.23	0.6	1	2.67	0	0.78	1.46	3.32	2.56
TRIM17	47.2505	2.47492	0.625915	3.95408	7.68283e-05	0.000624197	4.29	0.34	0.78	1.73	1.06	0.66	0.96	1.27	1.12	36.37	11.29	0.71	10.52	2.28	4.94	4.9	0.62	11.46
CKLF-CMTM1	14.133	2.47461	0.680001	3.63912	0.000273568	0.00178962	4.74	1.47	1.43	4.15	0.35	0	0.66	1.97	0.41	2.99	3.26	5.7	3.69	16.13	18.26	3.97	4.04	12.55
SCAF1	1071.35	2.47458	0.506053	4.88995	1.00859e-06	1.56708e-05	23.53	11.94	18.42	7.01	19.9	5.78	17.29	10.58	15.19	36.49	39.51	37.73	63.22	266.36	134.61	21.84	18.92	54.07
ERVMER34-1	53.7367	2.47266	0.431455	5.73099	9.98446e-09	2.84511e-07	0.97	1.18	0.18	0.32	1.19	1.04	0.69	1.11	0.77	4.51	6.55	1.65	9.58	49.25	12.23	8.58	5.99	2
TNFSF10	1732.19	2.47199	0.483778	5.10977	3.22548e-07	5.82692e-06	32.38	58.82	26.51	23.23	38.84	30.78	26.16	122.53	35.35	287.56	376.88	671.35	123.37	49.37	109.08	224.55	713.65	465.54
CALML5	1613.37	2.47168	0.996088	2.48139	0.0130871	0.0407088	0.44	209.14	0.22	9.95	35.05	65.28	141.32	289.73	114.97	789.46	122.36	1.05	2602.53	7.53	542.29	573.37	338.66	430.02
HIST3H2BB	138.531	2.47124	0.565646	4.36889	1.2488e-05	0.000132848	0.42	4.92	0.41	1.24	4.36	2.39	2.19	6.23	1.59	11.95	8.34	16.03	28.99	2.98	8.8	8.96	58.73	14.83
LINC02086	4.86907	2.4698	0.953342	2.59068	0.00957868	0.0319195	0.16	0.37	0.25	0.21	0.07	0	0.35	0	0.11	0.6	1.39	2.68	0	0	0.3	0.67	1.55	3.01
ANKLE1	16.2348	2.46548	0.78425	3.14375	0.00166799	0.00783239	1.19	0.05	0.18	1.47	0.28	0.61	0.09	0.13	0.22	0	0.24	0.3	0.35	9.49	2.1	3.27	0.44	2.85
FAAP24	26.0579	2.46489	0.465694	5.29295	1.20361e-07	2.46977e-06	1.46	0.63	1.31	0.88	1.42	0.33	0.26	2	1.16	11.99	6.02	4.36	5.76	2.19	4.21	7.45	6.93	5.42
FBXL6	203.057	2.46452	0.459995	5.3577	8.42859e-08	1.80672e-06	7.57	4.88	2.69	6.56	9.23	5.93	4.74	5.69	6.77	17.45	14.54	13.26	35.15	69.95	51.54	14.32	21.5	15.11
PVRIG	29.4972	2.46364	0.799227	3.08253	0.00205251	0.00924254	0.9	0.15	0.39	1.58	0.62	1.46	1.68	0.82	2.09	0.99	3.08	7.67	0.68	6.17	19.07	0.45	1.02	2.34
PRCC	822.774	2.4635	0.509761	4.83266	1.34718e-06	2.02426e-05	64.88	23.33	24.66	14.98	39.03	18.95	38.18	24.16	30.69	106.42	93.13	73.18	93.7	387.87	61.73	52.24	55.47	65.1
POMC	44.3787	2.46119	0.820385	3.00005	0.00269935	0.0115126	2.36	2.46	1.75	2.44	1.63	1.16	1	5.95	0.93	1.32	0.33	1.27	0.53	18.27	1.51	10.81	0.47	73.89
IGHE	7.52343	2.46091	1.02375	2.40382	0.0162247	0.0483892	0.49	0	0	0.43	0.1	0.08	0.11	0.4	0.86	0	0.07	0.84	0	1.61	5.22	2.38	0.12	0.89
PRSS21	27.302	2.45737	1.00771	2.43857	0.0147456	0.0447503	1.75	2.72	0	0.8	5.26	0.44	0	4.23	1.33	0.63	3.02	8.5	0.48	0.64	1.19	0.52	11.38	60.29
TNFAIP2	2902.67	2.45642	0.370231	6.63483	3.24883e-11	1.67976e-09	176.8	50.37	16.88	51.86	44.75	60.73	35.45	58.45	54.72	388.56	116.61	656.78	341.39	384.63	237.19	164.98	267.77	138.2
RNF44	620.866	2.45541	0.559655	4.38737	1.14731e-05	0.000123957	19.8	11.85	6.92	12.16	14.08	6.56	15.03	9.1	7.78	15.36	29.94	41.41	24.64	209.15	71.4	17.58	15.88	32.65
AC147651.1	11.6803	2.45203	0.900801	2.72205	0.00648782	0.0234438	0.37	0	0.14	0.33	0.15	0.09	0.12	0.11	0.16	0.92	0	0.03	0.12	3.99	0.66	0.04	0.09	0.16
NTF4	20.5266	2.45174	0.69257	3.54006	0.000400037	0.00244268	0	2.9	0	0.35	0.82	0.54	1.05	3.98	0.58	4.87	3.73	5.18	5.02	30.29	2.12	7.3	9.25	7.68
WNK4	34.2249	2.45125	0.860043	2.85015	0.00436993	0.0170266	1.36	0.33	0.05	0.22	1.13	0.61	0.31	1.03	0.22	0.1	0.23	0.07	8.96	1.06	0.08	13.49	0.51	0.21
FAM83D	564.766	2.45	0.724067	3.38366	0.00071526	0.00393926	0.28	6.49	1.18	2.23	12.99	6.57	11.76	51.83	4.48	71.19	18.57	21.03	73.73	174.3	23.66	70.44	33.72	29.25
CABLES2	128.862	2.44942	0.300954	8.13887	3.98985e-16	5.70735e-14	6.38	1.5	3.03	0.91	1.35	1.66	1.48	1.25	1.19	16.17	9.16	8.69	16.86	7.68	2.46	11.83	10.92	9.96
RPL39L	104.733	2.44898	0.52925	4.62726	3.70536e-06	4.80752e-05	4.59	7.69	9	12.06	9.56	6.41	5.27	7.77	6.52	37.24	32.45	11.47	2.06	55.96	29.68	75.7	53.54	146.78
WNT7A	35.2822	2.44816	0.694478	3.52518	0.000423193	0.00255531	0.24	0.17	0.08	0.78	0.89	0.05	0.11	0.84	0.45	0.08	4.83	0.35	1.2	5.05	2.07	4.01	3.55	2.26
ESCO2	84.1256	2.44782	0.578124	4.23407	2.29504e-05	0.000222123	0.79	9.1	0.37	0.23	5.02	2.62	2.83	5.11	1.21	31.27	8.18	14.11	8.77	0.53	6.48	29.39	10.69	19.25
NUSAP1	301.325	2.44745	0.678829	3.6054	0.000311667	0.00198854	1.2	21.93	1.51	1.66	14.63	9.36	11.58	13.25	4.72	144.73	49.71	66.96	53.92	3.75	15.83	75.85	117.55	98.39
KCNAB2	204.82	2.4473	0.450889	5.42772	5.70779e-08	1.30151e-06	6.23	2.15	6.95	6.98	2.83	1.82	3.4	2.13	3.46	7.56	9.52	41.08	17.81	12.12	33.68	18.99	9.89	9.2
ELOA2	10.0894	2.44702	0.906034	2.7008	0.00691729	0.0246511	0.22	0.09	0.1	0.55	0.09	0.07	0.09	0.26	0.23	0.62	0	0.03	0.14	3.84	0.7	0	0.45	0.4
ASPHD1	16.645	2.44566	0.757597	3.22818	0.0012458	0.00618492	3.35	0.28	0.61	0.84	0.4	0	0.35	0.29	0.28	0.85	3.79	1.27	0.55	11.9	2.6	8.72	1.27	1.29
TMEM44	128.281	2.44068	0.404781	6.02963	1.64337e-09	5.77605e-08	13.48	4.15	5.19	5.02	3.22	2.8	1.78	3.99	2.27	13.66	6.34	6.26	15.1	34.51	21.86	31.71	20.15	60.12
SLC52A2	754.774	2.43963	0.522154	4.67223	2.97943e-06	4.00812e-05	15.01	11.82	14.02	14.09	43.85	21.1	20.82	12.65	22.41	57.77	34.13	37.1	92.03	383.1	134.74	46.58	89.56	44.85
ARHGEF16	411.169	2.43915	0.614347	3.97032	7.17764e-05	0.000588493	0.29	13.2	0.37	1.26	10.78	10.79	7.41	13.39	8.02	35.72	9.55	32.36	39.83	60.61	46.51	40.49	37.43	31.13
PAK4	911.837	2.43841	0.563881	4.32434	1.52991e-05	0.000157445	14.87	27.53	12.68	5.31	34.12	17.86	20.18	29.85	20.21	54.4	45.58	42.48	83.67	343.83	119.08	43.47	42.21	68.68
LIME1	121.334	2.43647	0.596327	4.08579	4.39262e-05	0.000388509	8.62	10.21	2.02	1.35	5.03	5.66	9.39	6.55	3.77	8.08	11.98	16.76	8.73	77.66	77.8	6.3	6.42	18.7
ELAVL2	18.5573	2.43344	0.787548	3.08989	0.00200231	0.00907258	0.18	1.17	0.08	0.94	0.25	0.03	0.2	0.22	1.23	2.5	0.5	1.47	0	1.42	0	2.17	5.43	3.38
LRRC24	20.3687	2.43281	0.769771	3.16043	0.00157534	0.00748235	0.82	0.78	1.1	0.65	0.21	0.19	0.62	0.44	0.52	0.86	0.69	1.4	1.49	14.16	2.07	0	0.63	1.96
MSRB1	437.743	2.43248	0.569121	4.2741	1.91913e-05	0.000191707	7.93	8.15	52.31	20.13	10.62	14.92	14.14	10.07	8.24	13.47	33.98	94.68	71.34	210.51	136.96	28.92	32.55	76.88
CDH24	171.365	2.43225	0.466741	5.21112	1.87703e-07	3.64154e-06	2.83	2.04	4.89	2.95	2.61	1.51	2.62	2.84	1.44	5.9	2.76	3.05	8.07	48.95	14.73	7.46	16.41	18.09
PML	1392.97	2.4296	0.535942	4.53333	5.80623e-06	6.9678e-05	68.97	15.68	23.81	14.12	33.87	9.16	18.25	14.54	20.6	32.38	66.85	134.66	42.09	656.85	332.1	37.76	29.8	74.19
SLC6A11	61.2784	2.42912	0.664171	3.65737	0.00025482	0.00169225	0.23	0.81	0	0.61	0.89	1.11	1.37	0.87	0.96	16.27	5.45	6.69	4.48	0	2.68	4.55	2.9	2.6
RNF183	4.24455	2.42861	0.828271	2.93214	0.00336634	0.0137978	0	0.19	0.22	0.51	0	0.09	0.06	0.12	0	2.72	0.91	0.4	1.72	0.13	0.12	3.52	0.63	1.26
ALPK3	152.527	2.42618	0.700871	3.46166	0.000536845	0.00310237	1.9	0.3	0.59	0.89	0.36	0.95	0.94	0.51	0.6	24.76	0.98	0.27	1.4	1	0.7	2.02	0.42	11.88
DNAJC5B	3.4701	2.42503	0.901671	2.68949	0.00715618	0.025355	0	0.06	1.11	1.83	0	0.04	0	0.45	0.11	1.05	2.26	5.36	0.68	0	0.49	0.44	0.47	0.15
SPHK2	155.499	2.42382	0.49616	4.88516	1.03344e-06	1.59759e-05	11.38	2.13	8.81	2.35	3.49	1.64	2.07	4.97	3.79	14.36	7.43	9.27	14.24	66.25	27.65	9.43	5.55	11.98
MELTF-AS1	15.8998	2.42337	0.669697	3.6186	0.000296201	0.00190973	11.21	0.97	1.91	3.28	3.04	0.7	1.29	1.59	2.41	6.76	4.08	2.02	2.75	23.65	3.62	5.87	1.86	25
TMEM52B	7.0968	2.42235	0.670577	3.61233	0.000303454	0.00194713	0.13	0.16	0	1.24	0.26	0.13	0.16	0.94	0.35	33.57	0.51	2.64	0.96	1.73	0.76	1.46	1.6	0.15
C19orf57	93.8283	2.42085	0.438799	5.51699	3.44853e-08	8.37049e-07	2.67	5.71	0.89	1.73	7.51	4.25	4.63	5.53	2.42	15.04	8.14	11.53	5.95	34.51	46.22	17.89	26.74	21.04
FAM72D	24.7442	2.41857	0.53301	4.53757	5.69068e-06	6.85597e-05	0.18	0.56	0.24	0.95	0.72	0.17	0.65	0.97	0.13	5.22	2.68	5.17	5.85	0.81	0.66	1.67	1.93	4.74
AGTRAP	487.302	2.41797	0.435766	5.54878	2.87677e-08	7.1692e-07	15.45	27.9	21.55	19.78	24.78	28.04	22.77	35.18	16.14	61.91	103.17	131.94	125.36	338.47	167.53	59.19	143.55	59.22
DDX11-AS1	7.78733	2.4177	0.648973	3.72543	0.000194982	0.00134411	1	0	0	1.91	0.36	0	0.07	0.37	0.73	3.15	2.35	2.99	0.28	1.53	1.37	2.78	3.26	2.41
TYSND1	519.628	2.41764	0.53429	4.52495	6.04109e-06	7.21546e-05	7.35	9.2	5.01	4.09	9.36	6.31	5.19	11.54	5.39	14.51	10.37	8.91	25.24	134.87	32.46	17.54	23.25	26.92
FA2H	47.5964	2.41689	0.759283	3.18312	0.00145695	0.00702827	0	3.12	0	0.14	1.83	1.55	0.68	1.37	0.49	1.35	3.79	1.35	14.07	8.3	1.63	10.86	13.05	12.29
HOXB9	13.5634	2.41603	0.797	3.0314	0.00243421	0.0105902	0.26	0.22	0.5	0.34	0.32	0.09	0.28	0.21	0.17	0.13	0.48	1.34	0	1.41	0.42	0.34	0.6	8.32
AC135050.2	15.265	2.41504	0.949787	2.54271	0.0109995	0.0354966	1.76	0.21	0.95	0.29	0.24	0	0.27	0.65	0.32	1.13	0.86	0.29	0	109.71	35.63	0.8	1.17	1.21
AC092171.3	39.7034	2.41286	0.467096	5.16565	2.396e-07	4.52164e-06	0.75	0.73	0.37	0.55	1.08	0.41	0.39	1.47	0.71	7.06	0.94	1.4	3.62	9.35	2.85	2.77	2.22	3.38
HDAC10	218.492	2.41237	0.44326	5.44234	5.2585e-08	1.20547e-06	16.67	11.39	6.26	7.86	11.52	4.95	6.94	6.22	8.54	26.53	21.99	21.02	24.85	146.72	79.88	20.46	17.03	32.76
NAPRT	1184.74	2.41226	0.565254	4.26757	1.97615e-05	0.000196489	24.97	83.59	22.35	41.19	99.63	35.51	38.07	123.78	40.01	129.68	67.68	57.29	188.69	821.17	415.1	113.25	258.92	185.22
DSG2	779.605	2.41206	0.572183	4.21553	2.49188e-05	0.000238272	2.89	8.46	0.84	2.31	16.87	5.83	7.73	8.26	4.51	71	34.79	57.06	41.72	3.95	6.79	25.34	31.55	100.02
HIST1H2BL	292.935	2.4119	0.620997	3.88392	0.000102784	0.000791897	3.62	45.03	8.96	4.74	116.16	27.02	40.06	93.34	13.35	170.18	178.47	301.91	222.53	21.39	158.59	442.93	447.29	548.67
FBP1	92.8378	2.40759	0.532047	4.52515	6.03525e-06	7.21439e-05	2.38	7.5	2.11	5.79	2.94	3.17	2.11	3.29	1.12	4.23	22.24	43.71	10.11	8.39	26.43	45.97	5.11	14.66
CX3CL1	631.176	2.40231	0.668995	3.59093	0.000329504	0.00208191	9.23	16.39	12.02	5.56	8.39	5.98	15.4	10.79	5.14	14.13	43.82	121.17	1.64	86.09	81.56	26.04	1.84	187.6
PSRC1	80.8906	2.40212	0.525479	4.57129	4.84733e-06	6.00859e-05	8.57	3.1	0.58	5.09	1.23	1.72	1.74	3.1	0.87	8.2	2.41	5.17	13	98.49	13.81	9.37	17.16	18.68
SLC52A3	137.798	2.40082	0.514448	4.6668	3.05927e-06	4.10011e-05	0.38	3.17	1.36	0.36	3.22	2.48	2.92	3.89	2.38	16.91	14.86	5.9	9.02	24.45	3.12	22.16	40.58	5.53
C10orf91	10.4784	2.40045	0.920095	2.60891	0.00908305	0.0305766	0	1.21	0	0.51	0.12	0.09	0.13	0.23	0.74	0.5	0.24	0.26	1.37	7.16	1.09	0.12	1.86	1.03
IGLC2	1810.88	2.39967	0.689731	3.47914	0.000503027	0.0029426	416.4	339.22	158.16	201.06	70.46	22.71	745.83	383.78	213.76	141.16	2681.18	2323.43	102.78	808.75	5924.58	863.45	973.78	1248.84
KCNC3	30.3978	2.39923	0.421019	5.69864	1.20765e-08	3.36091e-07	0.81	0.17	0.17	0.8	0.27	0.17	0.67	0.16	0.37	1.82	3.44	1.33	1.59	2.84	2.44	1.17	1.82	1.63
USP18	92.1668	2.39729	0.383396	6.25276	4.03251e-10	1.62642e-08	1.8	2.54	1.48	1.52	1.17	1.84	1.96	5.18	1.58	5.69	9.03	19.87	7.6	9.43	13.7	9.95	13.97	22.25
RRM2	564.331	2.39697	0.631678	3.79461	0.000147878	0.00107088	2.32	23.68	0.27	4.76	41.02	13.99	12.8	21.04	5.52	84.24	79.3	67.9	171.45	209.79	90.95	121.94	94.72	94.26
TCHH	49.4434	2.39664	0.904016	2.65111	0.00802284	0.0276673	0.28	0.65	0.02	0.45	0.17	0.28	0.16	0.54	0.4	84.1	0.12	0.1	13.33	0.34	0.04	0.24	0.53	0.11
RDM1	2.55747	2.39568	0.98082	2.44253	0.0145849	0.0443708	0.78	0.21	0	0.61	0	0.27	0	0	0	2.03	2.49	0.3	1.17	0.33	0	0.4	1.24	1.25
HMMR	77.7982	2.39454	0.681162	3.51537	0.000439136	0.00262759	0.11	2.73	0.4	0.72	1.6	1.34	2.24	4.4	2.6	8.78	11.55	10.68	16.3	0	1.6	12.41	38.32	16.31
TRIB3	183.826	2.39417	0.550853	4.34629	1.38456e-05	0.000144677	2.8	2.55	0.85	2.45	9.22	3	2.35	4.2	5.55	8.83	14.72	3.74	42.93	40.03	14.35	10.54	6.52	36.1
TMEM92	19.0867	2.39311	0.635224	3.76735	0.000164993	0.00117304	1.35	0.63	0.06	0.31	1.21	1.27	0.96	0.61	0.1	0.19	17.08	9.66	3.25	5.01	0.84	0.65	4.29	13.02
CCNB2	150.612	2.39246	0.41607	5.75014	8.91672e-09	2.56399e-07	2.93	5.17	0.19	3.57	6.87	4.47	5.32	8.81	4.84	58.96	21.96	23.91	30.27	23.55	15.8	40.52	43.15	36.33
HELZ2	1718.71	2.39141	0.481093	4.97078	6.66839e-07	1.09811e-05	27.24	17.15	9.52	15.57	32.81	13	21.97	16.16	20.5	35.61	29.7	51.12	42.7	226.89	158.03	55.98	52.23	34.56
TRPM2	107.266	2.38927	0.493928	4.83729	1.31619e-06	1.98186e-05	3.8	1.06	1.31	11.53	0.42	0.72	2.27	1.67	1.54	4.38	2.49	20.38	3.3	6.63	9.62	7.04	2.58	11.82
AC008763.1	6.21039	2.38681	0.607614	3.92816	8.55967e-05	0.000680802	0.45	0.96	0	0	0.56	0.15	0	1.11	0.39	1.42	2.23	2.7	1.27	1.71	2.22	4.94	4.44	2.68
OAS3	1409.43	2.3862	0.392512	6.07931	1.20704e-09	4.39718e-08	9.55	9.51	5.42	5.72	17.02	8.08	15.83	19.52	14.27	33.36	56.39	157.32	37.36	161.86	99.28	63.23	52.74	49.08
TIGD3	9.10934	2.38605	0.544442	4.38256	1.17295e-05	0.000126472	0	0.21	0.08	0.29	0.07	0.45	0.3	0.14	0.29	0.96	0.68	0.42	1.1	1.85	1.35	1.62	1.17	1.87
ADGRG5	44.0901	2.38508	0.654027	3.64676	0.000265569	0.0017501	0.64	1.17	0.75	1.51	0.46	0.34	0.36	1.48	0.77	0.71	1.36	6.79	0.31	16.71	4.43	0.24	1.73	10.37
ABHD15	213.296	2.38425	0.472613	5.04483	4.53915e-07	7.84896e-06	3.28	2.86	3.85	2.47	2.96	2.32	3.13	3.71	1.69	6.96	7.55	10.92	4.31	46.13	17	7.98	10.48	12.6
AIFM3	25.9957	2.38373	0.528225	4.51272	6.4002e-06	7.56634e-05	1.7	0.33	0.58	0.71	0.83	0.84	0.55	1.14	0.52	2.39	1.97	1.25	3.43	15.07	9.28	2.96	4.24	3.14
CASKIN1	13.8755	2.38284	0.737249	3.23207	0.00122898	0.00611554	0	0.16	0.62	0.16	0.1	0.06	0.19	0.15	0.08	0.03	0.05	0.15	0.23	2.23	0.68	0.91	0.17	0.44
SIX4	70.331	2.38263	0.687784	3.46421	0.000531789	0.00308011	1.35	1.08	0.9	2.52	0.82	0.14	0.55	0.62	0.66	1.51	2.58	3.37	0.12	19.3	2.7	10.83	2.1	18.05
WNK2	213.665	2.38033	0.770211	3.09049	0.00199826	0.00906675	11.97	2.89	4.14	1.51	2.53	1.52	4.46	5.18	3.26	3.86	3.15	0.89	0.03	19.96	6.65	67.85	1.29	34.09
CDC6	146.923	2.37987	0.464403	5.12458	2.98201e-07	5.44553e-06	0.74	4.6	2.32	0.99	9.77	4.47	1.61	4.46	1.57	47	23.61	7.66	15.22	4.47	2.92	35.13	26	13.76
BAALC	86.9169	2.37671	0.81094	2.93081	0.0033808	0.0138307	2.66	1.57	3.02	5.73	1.13	2.96	1	3.35	1.26	7.8	49.11	0.3	0.87	27.55	0	5.59	71.12	21.55
SPNS1	527.89	2.37671	0.442916	5.36604	8.04829e-08	1.73038e-06	14.73	12.19	15.66	8.53	15.71	10.99	13.25	14.18	11.21	33.5	35.78	39.15	63.98	182.48	78.87	36.52	30.09	38.89
FEN1	321.524	2.37642	0.314647	7.55266	4.26463e-14	3.9273e-12	5.97	8.38	5.56	3.94	18.12	6.1	4.96	9.08	4.62	57.89	30.53	34.23	36.36	22.58	31.48	64.64	63	48.89
SDSL	42.4292	2.37588	0.557535	4.2614	2.03155e-05	0.000200602	2.16	0.77	6.15	2.87	0.79	0.56	1.49	1.17	0.79	5.93	8.2	16.63	8.73	15.45	18.56	5.61	1.35	10.36
AL138724.1	49.5346	2.37561	0.719767	3.30053	0.000965022	0.00502097	3.01	2.22	0	3.57	5.91	0.56	2.12	3.5	1.87	2.37	6.14	7.23	9.77	157.68	51.62	7.2	2.25	15.87
TNFRSF6B	303.298	2.37526	0.922667	2.57434	0.0100432	0.0330972	11.85	22.62	0.46	55.72	11.76	2.41	4.73	3.37	10	0	7.07	22.06	51.34	258.96	133.66	8.05	43.28	18.66
LBX2	11.556	2.37445	0.584952	4.05922	4.92379e-05	0.000426867	3.6	2.63	0.42	1.16	0.35	0.55	0.53	0	0.38	4.24	6.71	9.41	4.64	79.66	12.55	8.3	2.41	13.45
LINC01547	20.6439	2.37318	0.467093	5.08074	3.75968e-07	6.65605e-06	0.79	0.43	0.64	0.51	0.42	0.19	0.41	1.42	0.62	2.81	1.58	1.64	2.27	7.36	3.14	1.46	2.79	2.12
LINC02159	5.5181	2.37099	0.745498	3.18042	0.00147063	0.00707833	0	0.07	0	0	0.13	0.21	0.14	0.44	0.07	1.64	0.68	0.99	0.29	0	0.37	0.75	2.55	0.44
TM4SF19-AS1	6.72577	2.37086	0.663277	3.57447	0.000350934	0.00219597	0.74	0.66	0.09	0.17	0.9	0.06	2.54	0.08	0	6.13	1.91	2.5	1.36	1.03	4.72	0.58	2.97	1.79
ARHGEF39	60.3638	2.37071	0.463495	5.11484	3.14002e-07	5.6953e-06	3.31	1.54	0.95	0.93	1.04	0.19	0.36	1.04	0.99	7.59	2.58	6.01	7.23	11.17	4.62	6.09	5.96	4.22
AC090559.1	15.696	2.37049	0.786402	3.01435	0.0025753	0.0110805	1.81	1.16	0.91	1.04	0.75	0.46	2.02	1.49	0.6	0.48	3.06	10.5	2.43	15.59	11.67	0.73	0	1.85
AC068580.4	136.586	2.36708	0.482595	4.90491	9.34724e-07	1.46718e-05	0.85	2.25	3.76	1.84	6.83	2.64	3.8	1.93	3.05	8.75	19.13	56.49	8.12	29.59	12.29	5.64	10.85	20.01
METRN	200.878	2.36595	0.677106	3.49422	0.000475456	0.00279963	7.9	8.51	21.6	7.48	6.45	8.62	8.36	12.63	3.49	3.43	8	3.51	82.83	215.86	33.87	32.58	10.54	28.93
HIST1H4A	102.249	2.36517	0.52887	4.47211	7.74507e-06	8.906e-05	20.09	45.53	13.49	4.79	57.91	30.29	26.98	60.57	8.5	50.65	129.2	99.09	204.74	221.03	405.47	103.46	217.87	352.31
LAMP3	132.91	2.36437	0.593631	3.9829	6.80794e-05	0.000562921	0.45	4.21	0.23	0.85	2.97	2.31	1.29	4.19	5.95	8.73	15.62	14.33	7.16	3.01	12.47	13.78	9.2	27.43
XRCC2	43.5369	2.36431	0.419932	5.63022	1.79975e-08	4.78529e-07	0.48	1.2	0.16	0.42	0.57	0.28	0.52	0.91	0.47	7.63	1.45	2.15	2.47	4.01	1.36	4.88	1.88	2.49
AC009237.14	40.7431	2.36399	0.522985	4.52018	6.17864e-06	7.33676e-05	0.65	1.47	0.74	0.38	2.94	0.58	0.48	3.25	1.13	4.07	5.17	5.4	4.02	18.22	3.72	8.24	9.79	5.25
TNFRSF9	35.6079	2.36095	0.700243	3.37162	0.000747274	0.00407892	0.71	1.65	0.26	0.15	1.64	0	1.09	0.36	0.69	1.29	2.72	4.66	0.97	8.75	3.25	0.77	1.62	1.6
FLYWCH1	706.959	2.36071	0.558254	4.22873	2.35014e-05	0.000226537	24.31	13.51	18.84	8.73	10.74	12.46	14.12	10.35	5.28	17.77	17.8	31.65	30.28	348.61	80.19	17.23	27.91	41.42
AL450326.1	6.11378	2.36026	0.734576	3.21309	0.00131314	0.00646241	0.51	0.44	0.77	1.33	0.21	0	0	0.21	0.89	0.8	1.52	2.81	1.46	7.85	2.29	0.9	1.92	1.95
MEIOC	15.6501	2.35973	0.787739	2.99557	0.00273934	0.0116577	0.89	0.1	0	0.67	0.22	0.16	0.28	0.07	0.12	0.33	0.08	1.69	0.04	0.15	0.18	2.54	2.18	8.53
NEBL-AS1	3.05282	2.35926	0.886035	2.66271	0.00775133	0.0269441	0	0.43	0	0.85	0	0.41	0	1.25	0.44	1.58	1.02	2.89	1.25	8.14	0	1.78	1.42	3.57
RCOR2	23.1674	2.35818	0.651153	3.62154	0.00029286	0.00189103	1.63	0.16	1.52	1.91	0.31	0.33	0.23	0.46	0.75	1.42	0.45	0.35	2.02	7.46	0.66	4.9	0.36	1.66
MCM4	1306.86	2.35706	0.417022	5.65212	1.58484e-08	4.24542e-07	12.28	51.32	13.57	11.38	83.17	31.5	35.1	50.67	42.09	287.75	176.06	122.61	130.64	327.83	154.23	262.43	342.26	168.91
MAD2L1	116.7	2.35543	0.510098	4.61761	3.88191e-06	4.99965e-05	1	4.14	0.89	1.69	5.66	3.74	3.78	4.75	3.42	20.5	16.78	21.94	45.72	6.57	17.1	18.59	23.5	29.25
AL031777.3	858.533	2.35533	0.493375	4.77392	1.80672e-06	2.59995e-05	10.79	62.28	17.26	17.64	110.62	35.42	37.12	132.78	16.31	192.99	282.57	243.35	343.2	167.22	385.25	357.78	258.04	412.69
VIM-AS1	27.4579	2.35211	0.835809	2.81417	0.00489027	0.0186609	1.82	0.89	2.24	2.27	0.32	0.61	0.46	1.36	1.15	0.14	4.03	5.79	5.93	44.01	257.4	0.46	0.12	4.1
AC027702.1	7.96927	2.35086	0.664301	3.53884	0.000401885	0.00244978	0.39	0.33	0.47	0.17	0.08	0	0.17	0.47	0.08	0.5	1.11	1.29	1.17	3.2	0.37	0.34	0.9	2.33
NUBP2	566.725	2.35005	0.475753	4.93964	7.82654e-07	1.26266e-05	25.89	22.75	27.94	19.51	27.04	24.76	18.63	29.65	16.44	44.69	40.5	53.12	115	365.33	120.07	51.71	56.71	97.29
PYCR3	205.57	2.34392	0.512761	4.57117	4.85011e-06	6.00859e-05	9.95	3.82	2.87	3.86	10.04	3.55	4.12	4.26	4.17	18.55	9.85	7.48	14.8	127.16	24.55	10.83	17.73	10.26
TMEM37	83.9373	2.34286	0.554018	4.22886	2.34881e-05	0.00022651	4.87	4.1	2.39	1.25	1.03	3.42	2.98	6.44	2.35	2.53	3.46	22.64	4.41	3.3	11.24	16.75	59.93	26.47
PSMB9	390.55	2.34219	0.560868	4.176	2.96681e-05	0.000275595	23.47	42.77	42.1	36.57	24.33	18.78	24.24	21.97	26.36	31.32	175.65	494.58	57.09	37.27	129.06	36.52	51.8	654.9
RGS4	40.7455	2.33759	0.623734	3.74774	0.000178434	0.0012517	3.28	1.57	0.6	3.55	1.13	0.97	1.87	1.32	0.4	27.56	16.33	6.05	3.2	0	6.06	23.45	4.31	2.71
IGHG4	2778.85	2.33736	0.854012	2.73691	0.00620188	0.0226239	157.35	83.24	35.12	111.48	32.52	5.42	396.85	57.65	400.28	15.38	317.05	315.43	48.12	743.67	3058.52	65.57	226.6	439.6
RNF128	107.602	2.33632	0.97142	2.40506	0.0161699	0.0482421	0.24	3.19	0	0	1.21	3.27	2.28	4.5	1.42	13.77	16.28	0.96	0.55	34.51	4.14	0.26	25.54	0.64
GPR19	6.93998	2.33518	0.857345	2.72374	0.00645478	0.0233519	1.65	0.34	0	1.13	0.08	0.07	0	0.16	0.09	2.43	0.6	2.97	0.57	0	0.09	2.22	5.91	0.12
AMDHD2	243.399	2.33391	0.456271	5.11518	3.13441e-07	5.68993e-06	12.99	7.51	11.67	9.82	5.61	6.26	7.58	13.04	4.32	36.74	18.16	25.6	28.29	100.93	46.84	17.67	22.91	14.33
GPR35	42.5706	2.33361	0.579872	4.02436	5.71299e-05	0.000483374	2.69	0.51	1.23	1.97	1.03	1.17	1.43	0.91	0.87	2.25	2.53	3.46	1.73	18.67	17.2	2.96	2.26	6.66
SEPHS2	463.774	2.33348	0.445018	5.24356	1.5751e-07	3.11205e-06	11.99	7.64	12.91	9.59	12.55	6.05	6.79	9.27	8.7	13.74	29.91	46.03	35.65	123.16	45.48	16.8	24.86	65.67
CTSD	8253.44	2.33051	0.387162	6.01946	1.74996e-09	6.06606e-08	99.93	265.96	221.52	76.78	367.69	222.23	225.6	289.74	169.73	551.13	1104.35	2436.14	1358.83	1446.87	1560.89	879.73	1420.45	837.22
DNASE1L2	8.88573	2.32754	0.708637	3.28453	0.00102154	0.00525765	0.98	0.65	0	0.44	0.38	0.1	0	0.22	0.63	0.8	0.38	0.77	0.95	3.23	1.52	0.77	1.14	0.45
TIGD5	314.674	2.3274	0.50388	4.61896	3.85669e-06	4.97612e-05	4.11	1.58	3.66	1.36	5.47	2.2	3.08	3.21	2.33	7.86	5.71	4.77	9.55	43.03	19.51	4.24	10.46	9.87
CDK1	222.673	2.32634	0.649963	3.57918	0.000344674	0.00216311	0.71	8.59	1.22	1.71	11.54	7.77	5.51	11.96	4.17	60.54	48.88	33.86	61.93	0.2	9.3	45.46	61.49	42.11
CDC45	74.2258	2.326	0.616235	3.77453	0.000160307	0.00114581	0.76	4.85	0	1.67	5.64	2.45	1.89	5.21	0.96	16.35	5.3	4.82	10.19	7.79	7.36	25.88	23.06	19.25
SLC9A1	518.01	2.3245	0.530117	4.38488	1.16052e-05	0.000125321	8.67	6.16	3.75	6.26	14.85	3.19	7.54	3.43	10.52	7.71	14.8	16.81	17.85	91.94	45.45	32.02	12.77	26.61
COMTD1	429.435	2.32404	0.591147	3.93141	8.44498e-05	0.00067337	3.17	34.35	8.81	8.94	41.79	44.2	26.27	42.88	18.04	89.91	70.47	66.96	179.07	341.14	160.06	53.86	105.81	57.83
SPIN4	232.835	2.32353	0.589607	3.94082	8.12051e-05	0.000651859	4.34	2.08	2.46	1.45	5.52	1.96	2.86	2.55	3.35	26.95	21.61	9.61	63.88	4.16	7.64	4.69	10.56	0.5
PLA2G15	184.475	2.32263	0.275423	8.43296	3.37042e-17	5.78553e-15	6.8	2.86	9.05	4.05	4.95	3.72	4.47	3.74	4.14	17.33	13.78	38.27	19.12	23.98	27.6	18.6	17.18	19.22
NUDT8	133.9	2.32205	0.584395	3.97343	7.08443e-05	0.000581747	3.1	9.73	1.7	6	15.54	14.64	10.95	17.06	10.65	11.06	12.75	7.51	27.05	93.81	104.14	38.73	81.83	44.1
EPN3	529.243	2.32105	0.691283	3.3576	0.000786227	0.00424333	2.41	13.88	0.38	1.85	15.98	17.56	11.49	33.66	14.5	60.57	63.83	45.77	73.97	188.93	42.63	54.07	45.54	43.88
DHRS2	23.1852	2.32036	0.743906	3.11916	0.00181366	0.00837259	0.39	0.28	0.06	1.42	0.17	0.54	0.18	2.38	0.94	1.17	0.57	0.48	5.6	0.51	9.34	8.32	9.25	0.24
KCNJ2-AS1	13.9378	2.31857	0.807119	2.87265	0.00407043	0.0160639	0.27	0.52	0.2	0	0.34	0.09	0.14	0.45	0.57	0.21	0.96	1.35	0.07	6.37	0.64	0.12	0.83	1.41
CHI3L1	343.324	2.31841	0.787041	2.94573	0.00322195	0.0133411	120.93	1.13	3.36	24.62	2.59	1.36	3.37	4.94	3.48	11.84	44.99	171.33	17.28	19.79	132.58	100.92	43.56	3.57
ZC3H12D	51.0525	2.31569	0.66863	3.46333	0.000533531	0.0030882	1.53	0.41	0.52	3.61	0.61	0.66	1.04	1	0.67	1.43	1.19	4.21	0.52	7.12	14.14	1.37	1.46	1.88
ASPM	398.76	2.3141	0.521017	4.4415	8.93348e-06	0.000100254	0.63	1.94	0.07	0.9	2.78	1.5	2.73	3.66	1.86	19.53	5.62	11.09	16.18	11.91	3.34	8.83	18.99	8.82
FAM239A	25.3971	2.31376	0.909414	2.54423	0.0109519	0.0353802	1.45	0.27	0.48	0.28	1.09	0.26	18.11	1.72	0	3.94	0.73	1.17	0.1	1.85	0.18	23.47	4.31	0
CXCR5	109.562	2.31232	0.625419	3.69724	0.000217958	0.00148279	0	0.3	1.09	1.01	3.49	0.12	3.43	1.28	0.47	8.27	5.11	5.61	7.76	8.93	8.23	6.97	3.44	2.95
DHDH	5.73107	2.31212	0.658264	3.51246	0.000443984	0.00264998	0.33	0.29	0	0	0.97	0.65	0.57	0.53	0	0.96	3.25	2.36	3.73	1.26	1.62	5.19	4.57	0.61
BEST4	4.47058	2.31178	0.871072	2.65395	0.00795558	0.0274751	0.16	0.21	0	0	0.14	0	0.15	0.07	0.29	0.26	0.58	0.36	0.09	1.67	0.23	0.29	0.08	1.78
SIDT1	121.981	2.31081	0.421232	5.48584	4.11516e-08	9.7568e-07	8.74	2.4	1.65	4.4	0.86	2.44	3.24	3.41	1.77	16.99	13.04	13.21	6.83	28.95	6.73	5.8	18.11	3.94
AC239868.3	10.9778	2.31027	0.722764	3.19643	0.00139139	0.00677909	4.14	0.51	0.9	1.55	0	0.2	1.33	0.99	1.31	12.24	2.55	13.67	3.32	0	1.21	0.79	5.35	18.63
AC092171.2	137.948	2.30863	0.619497	3.72662	0.000194066	0.00134022	1.21	0.73	2.51	1.15	3.57	1.64	2.27	3.14	3.15	10.79	0.59	1.45	3.99	41.22	9.14	5.95	6.29	1.63
PRICKLE4	37.2911	2.30829	0.672583	3.43197	0.000599211	0.00341132	3.79	1.59	2.73	2.45	1.83	1.22	0.76	11.36	0.43	6.33	3.37	5.97	9.3	34.27	30.2	4.98	3.83	3.99
ZWINT	191.318	2.30672	0.529794	4.35399	1.33682e-05	0.000140566	1.2	11.77	1.44	3.14	14.77	5.68	7.68	12.44	5.01	76.81	29.44	47.72	45.95	10.5	13.87	73.64	76.77	43.13
GINS2	119.951	2.30398	0.491822	4.68458	2.80528e-06	3.79526e-05	0.99	3.95	0.39	2	5.33	2.84	1.59	3.46	0.75	14.32	9.11	10.71	9.66	2.95	7.65	23.68	23.81	23.9
IL11	5.59209	2.30043	0.74494	3.08807	0.00201462	0.00911402	0	0.37	0.18	5.7	0.18	0.21	0.28	0.15	0.28	1.8	0.17	0.93	0	32.69	2.33	1.44	0.69	2.69
NHLRC1	43.2552	2.29914	0.550036	4.17998	2.9154e-05	0.000272574	0.3	0.89	0.73	0.91	1.96	0.74	0.59	1.51	1.1	2.26	5.4	3.45	0.78	12.58	3.66	3.39	2.92	12.29
UAP1L1	162.013	2.29901	0.359929	6.38742	1.68711e-10	7.47939e-09	1.96	2.45	4.04	2.04	2.33	1.04	2.8	3.2	2.17	13.08	2.95	9.74	4.73	15.11	20.93	16.05	7.92	12.13
MBOAT7	794.66	2.29596	0.421202	5.45096	5.00979e-08	1.16211e-06	38.35	24.67	28.9	35.49	30.84	18.79	25.77	19.16	17.18	78.98	99	63.12	97.51	375.72	122.87	46.77	62.62	112.79
C17orf82	7.18067	2.29482	0.743486	3.08657	0.0020248	0.00915236	0.9	0	0.33	0	0.19	0.38	0.4	0	0.3	0.24	0.56	0.89	0.24	2.94	0.87	1.88	0.53	3.22
TRIM11	517.829	2.29368	0.462384	4.96056	7.02914e-07	1.1487e-05	14.04	8.59	5.7	7.61	23.34	8.32	11.09	12.04	11.43	40.57	18.13	22.42	36.86	158.46	42.21	34.52	27.65	27.62
NCF1	193.815	2.29352	0.605015	3.79085	0.000150134	0.00108575	6.61	5.37	8.07	22.7	4.19	7.14	4.33	5.12	6.34	11.53	17.63	58.24	22.98	75.39	83.34	8.01	11.38	9.75
CLSPN	76.6956	2.29083	0.648677	3.53154	0.000413142	0.00250364	0	1.6	0.28	0.68	2.09	0.89	2.09	1.65	1.01	10.38	7.64	10.38	8.22	0.07	4.12	10.45	16.27	7.63
LMNB1	518.145	2.28969	0.34918	6.55733	5.47779e-11	2.68423e-09	14.59	14.15	3.69	21.21	22.34	12.29	9.36	17.37	8.21	52.58	41.19	75.15	48.37	135.22	64.15	78.95	94.18	76.41
OAS2	508.652	2.28885	0.479112	4.77727	1.77687e-06	2.56689e-05	9.13	10.99	9.73	9.88	10.33	7.49	8.67	21.14	13.79	12.49	46.56	150.15	25.75	5.75	37.07	53.68	70.08	51.95
AL355001.2	42.7351	2.28787	0.55955	4.08877	4.33663e-05	0.000384374	2.69	4.22	3.7	1.31	1.36	1.1	0.67	2.08	1.31	3.45	4.55	4.74	5.85	31.96	12.16	4.73	5.19	8.51
SPTBN5	164.727	2.28782	0.580728	3.93957	8.16283e-05	0.000654521	3.87	0.71	0.24	1.01	1.65	0.74	1.15	1.76	2.97	2.91	0.63	1.92	0.42	7.99	10.59	4.51	1.82	2.3
KIAA1522	2016.56	2.28744	0.526351	4.34585	1.38738e-05	0.000144862	4.02	15.51	3.95	5.87	65.13	12.35	25.3	20.43	28.82	83.28	74.38	84.92	126.72	179.97	93.66	73.36	78.44	101.24
TOR2A	136.479	2.28699	0.478722	4.77728	1.77684e-06	2.56689e-05	7.6	4.03	3.88	5.81	7.24	3.72	5.23	4.72	4.62	11.15	9.21	15.89	10.81	104.08	30.04	17.1	15.17	26.2
CLCN7	844.425	2.28594	0.414862	5.51011	3.58603e-08	8.68458e-07	41.36	16.24	32.73	18.67	22.11	9.21	16.26	17.26	18.34	59.2	51.51	86.72	70.62	281.47	112.56	43.11	57.5	53.86
RTP4	81.5117	2.28238	0.528182	4.3212	1.55182e-05	0.000159242	4.44	3.5	5.47	2.72	1.93	1.63	1.48	3.88	1.84	7.91	19.42	25.32	2.9	1.85	9.24	17.24	8.62	64.04
CDCA3	76.5232	2.28104	0.346713	6.57904	4.73502e-11	2.38496e-09	3.96	3.66	0.58	3.23	4.14	2.72	2.35	5.37	2.49	39.95	13.18	14.39	28.26	22.19	8.19	23.74	28.09	32.92
AC074143.1	29.8914	2.28039	0.726299	3.13975	0.00169095	0.00791377	4.11	2.54	3.09	0	1.57	0.49	1.11	0.92	0.5	1.92	0.64	0.71	1.83	22.57	2.71	1.45	3.2	8.64
SLFN13	206.913	2.28035	0.505095	4.51471	6.34046e-06	7.49985e-05	25.54	6.52	5.92	6.3	2.17	2.38	5.82	3.05	2.31	29.46	39.41	33.59	2.67	5.51	6.1	25.29	43.61	11.66
DPF1	10.7916	2.28006	0.906641	2.51484	0.0119087	0.0377715	1.14	0	0.82	0.91	0.73	0	0.2	0.06	0.29	0.18	0.18	0.08	0.44	5.99	2.04	2.93	2.17	0.13
CCDC189	25.7329	2.27744	0.530215	4.29531	1.7445e-05	0.000176482	4.55	1.74	1.55	2.19	1.09	0.99	0.75	0.51	0.1	10.54	8.3	3	5.03	17.11	2.7	2.64	6.63	5.78
BICRA	169.43	2.27647	0.495984	4.5898	4.43663e-06	5.58012e-05	11.11	2.09	2.21	5.12	7.73	1.55	4.19	3.64	2.16	10.49	8.71	12.09	7.32	16.9	11.04	6.79	8.87	13.19
HIST2H2BF	1151.12	2.27561	0.448128	5.07804	3.81348e-07	6.72357e-06	52.95	67.33	29.94	14	112.17	44.29	51.23	114.28	43.95	616.94	231.72	186.6	286.83	28.9	68.41	305.64	595.82	452.9
DQX1	50.8479	2.27289	0.543494	4.182	2.88957e-05	0.000270277	0	2.19	0.08	0.82	1.67	1.02	1.8	1.41	0.85	8.39	3.37	5.2	5.98	33.66	3.31	3.43	10.54	4.86
NCR3	3.44322	2.2715	0.893218	2.54305	0.0109888	0.0354673	0	0.37	0.21	0	0.58	0.12	0	0.47	0.19	0.37	0.98	3.19	0.27	0.41	2.33	0	1.17	1.1
MICALL2	371.074	2.2701	0.470189	4.82806	1.37867e-06	2.06291e-05	15.86	7.57	9.86	6.57	14.39	5.14	8.93	5.4	8.72	18.15	10.7	24.95	23.8	216.52	60.85	16.6	16.57	26.37
EPCAM	299.989	2.2701	0.872117	2.60297	0.0092419	0.0310092	0.23	18.69	0	1.66	35.9	10.16	8.99	5.49	19.6	11.31	21.56	33.81	3.64	137.3	9.54	55.55	31.29	191.16
FBXL8	71.4845	2.2693	0.593125	3.82601	0.000130239	0.000966636	6.03	2.91	5.8	9.29	1.99	0.29	3.25	3.1	2.91	7.24	3.25	6.2	7.62	52.31	15.97	6.07	13.02	20.69
FUOM	75.7256	2.26687	0.460284	4.92494	8.43854e-07	1.34521e-05	10.59	5.44	1.12	13.29	8.5	3.23	5.6	8.63	7.39	11.57	8.93	26.28	62.04	55.86	42.43	40.2	31.22	19.95
GFI1	34.6819	2.26648	0.591735	3.83022	0.000128027	0.000953183	1.85	0.58	0.44	0.54	0.71	0.37	1.34	0.45	1.01	1.32	1.79	4.26	0.29	2.47	9.73	1.45	3.34	7.62
GAREM2	101.933	2.26605	0.489509	4.62922	3.67037e-06	4.77351e-05	2.19	1.71	2.93	4.46	1.14	0.57	1.17	1.57	2.03	2.24	4.61	2.55	2.99	18.55	3.98	7	1.98	12.62
DSN1	145.019	2.26566	0.261256	8.67218	4.23929e-18	9.00618e-16	2.23	3.96	3.2	2.39	4.3	4.36	3.91	4.62	3.09	31.24	26.55	19.42	32.09	26.83	11.48	20.74	31.32	23.94
CXCL16	776.61	2.26436	0.488287	4.63736	3.52882e-06	4.62541e-05	15.4	21.6	6.11	13.72	59.54	24.22	52.33	31.89	41.22	50.95	68.71	168.42	69.15	200.97	144.1	56.89	77.16	147.09
PCNA	1015.85	2.26365	0.376618	6.01048	1.84978e-09	6.3607e-08	23.2	61.27	28.4	15.08	67.72	52.13	33.37	54.37	36.63	280.97	194.28	209.01	301.87	68.75	89.33	544.05	286.39	249.23
ANKK1	33.5741	2.26327	0.720802	3.13993	0.00168987	0.00791173	0.39	0.56	0.06	0.11	0.32	1.26	0.4	1	1.81	17.74	0.84	1.36	0.61	4.19	0.18	6.34	2.49	1.46
BMF	145.838	2.26294	0.388395	5.8264	5.66368e-09	1.72133e-07	8.03	2.69	5.18	1.86	1.41	1.32	2.99	3.67	1.29	11.12	6.74	14.11	4.43	18.63	25.55	9.92	13.89	14.82
IGLV1-47	87.4403	2.26069	0.78856	2.86686	0.0041457	0.0163069	12.56	26.33	8.5	6.79	6.7	0.42	4.72	8.29	80.36	8.07	277.35	495.91	32.56	14.01	205.07	34.84	24.68	92.4
DTX2	756.549	2.25972	0.432932	5.21957	1.79339e-07	3.49825e-06	27.72	20.46	12.15	19.14	36.35	19.62	28.41	39.01	19.69	96.13	45.73	71.92	146.75	394.5	141.25	95.6	62.44	110.39
ZNF503-AS1	14.3025	2.25762	0.751042	3.00598	0.00264724	0.0113377	0.77	0.71	0.27	0	0.3	0.92	1.44	1.24	1.16	3.23	4.98	6.25	8.32	0	1.1	0.65	14.82	0.55
GPR160	49.3335	2.25619	0.488416	4.61941	3.84831e-06	4.97079e-05	1.92	1.48	1.08	5.16	0.89	0.92	1.36	1.98	0.72	6.82	3.05	7.05	3.25	14.91	6.72	8.72	2.7	10.11
SOX2	288.877	2.2557	0.754044	2.99148	0.00277632	0.0117964	0.53	6.3	0.06	0.81	5.23	3.21	1.17	27.4	7.75	17.34	23.57	14.58	24.63	25.57	6.05	67.76	22.18	100.83
PNPLA3	10.6887	2.25469	0.810161	2.78302	0.00538561	0.020185	0.53	1.97	0	0.54	0.58	0.72	0.27	0.22	0.23	0	0.06	0.68	0.06	4.6	0.45	2.39	4.11	1.73
E2F2	283.651	2.25395	0.736194	3.06162	0.00220143	0.00976152	0.25	3.64	0	0.66	8.12	1.56	0.77	8.81	2.53	10.82	6.09	4.81	14.42	29.19	12.92	12.83	14.74	12.9
ZBP1	42.9706	2.24961	0.632148	3.55867	0.000372735	0.00230683	2.03	0.61	1.95	1.98	1.02	2.08	3.16	3.33	1.06	2.04	3.86	30.45	3.48	6.83	12.07	1.77	2.13	2.64
IGKV4-1	400.903	2.24888	0.718247	3.13107	0.00174172	0.00811201	101.93	57.42	21.23	47.69	11.28	3.27	113.16	93.45	48.57	40.08	762.16	262.09	21.77	134.93	967.26	28.61	151.57	516.26
ABO	124.13	2.24882	0.819575	2.74388	0.00607169	0.0222397	0.51	1.91	0.27	1.74	9.04	1.04	1.93	2.48	0.28	0.17	2.17	15.72	0.25	71.13	12.28	0.7	12.68	13.44
RCCD1	218.699	2.24815	0.446502	5.03504	4.77758e-07	8.1879e-06	5.97	9.06	7.36	4.25	5.14	4.54	3.46	9.81	4.77	23.66	10.2	11.66	19.65	92.3	15.47	11.38	32.81	32.35
ATP6V1FNB	37.7837	2.24793	0.572113	3.92917	8.52413e-05	0.000678421	0.58	0.42	0.45	0.73	0.89	0.33	0.52	0.2	0.47	4.66	0.51	0.63	3.54	7.29	0.9	0.55	1.2	0.77
MRPL12	557.681	2.24619	0.56523	3.97395	7.06906e-05	0.000581153	30.44	25	20.65	26.65	63.36	32.6	14.37	40.93	33.14	33.69	86.46	36.59	101.16	544.61	172.61	80.57	71.92	117.29
ARHGAP23	2973.92	2.24361	0.477617	4.6975	2.63359e-06	3.5993e-05	56.9	52.04	32.6	12.78	101.25	23.19	43.3	32.68	45.74	205	97.78	139.63	147.09	494.76	123.88	108.18	107.31	56.98
ATAD2	571.6	2.24277	0.311863	7.19153	6.40702e-13	4.75694e-11	9.8	7.18	2.66	2.49	8.24	6.28	6.2	7.45	5.18	61.19	24.55	34.49	32.67	10.21	10.24	37.49	53.66	29.37
ZMYND15	28.0877	2.24211	0.489689	4.57865	4.67989e-06	5.83138e-05	0.44	1.06	0.42	1.36	0.8	0.52	0.43	0.77	0.32	1.31	2.29	7.18	1.7	2.46	6.02	1.39	2.87	4.45
TYROBP	391.437	2.24138	0.541841	4.1366	3.52485e-05	0.000320886	69.66	49.22	48.96	123.47	14.67	33.4	28.85	33.24	31.07	70.11	223.23	909.8	239	185.6	512.9	102.8	101.45	99.39
CD300LF	28.8902	2.24133	0.551195	4.06632	4.77623e-05	0.000415923	2.44	1	0.84	2.91	0.59	0.46	0.47	0.49	1.5	2	3.82	14.84	2.41	4.4	8.99	4.8	3.29	2.76
AC105219.4	3.67414	2.23979	0.665881	3.36364	0.000769205	0.0041721	0	0.08	0	0	0.23	0.06	0.25	0.08	0.25	1.08	0.15	0.84	0.89	0.35	0.18	0.25	0.88	0.72
NCAPH	100.615	2.23919	0.517076	4.33049	1.48778e-05	0.000153922	0.66	7.82	0.24	1.1	6.85	3.08	2.24	5.64	1.1	17.34	12.2	12.6	18.92	8.35	12.08	27.78	26.33	17.17
ETV4	109.602	2.23889	0.681969	3.28297	0.00102718	0.00528035	2.32	3.55	0.52	1.84	5.65	2.08	1.75	6.6	3.06	3.82	13.47	2.18	18.32	55.31	9.93	35.4	2.32	1.93
ZNF444	202.304	2.23837	0.517189	4.32797	1.50493e-05	0.000155471	8.62	4.56	12.36	5.54	5.95	3.06	6.41	7.09	4.43	22.33	16.5	14.11	23.8	103.87	56.05	10.7	7.36	18.41
EXO1	55.0197	2.23817	0.582426	3.84284	0.000121618	0.000911193	0	2.52	0.66	0.3	4.04	1.4	0.76	2.79	0.7	15.05	5.68	5.82	8.89	1.47	1.33	9.87	12.19	5.7
CD4	353.852	2.2379	0.475922	4.70224	2.57323e-06	3.52405e-05	11.36	5.69	7.35	23.46	2.06	3.59	10.92	6.61	6.14	14.83	33.96	96.25	20.82	12.13	64.52	18.24	14.41	20.72
AC027682.4	4.5128	2.23762	0.915089	2.44525	0.0144753	0.0440937	1.43	0.21	0	0	0	0.45	0.43	0.99	0	1.96	0.28	0.29	0.82	5.98	2.15	1.43	0.45	0.89
PLXNA1	2384.26	2.23634	0.483697	4.62344	3.7743e-06	4.88746e-05	22.5	8.74	11.44	9.77	34.7	8.58	14.76	11.77	19.5	55.49	17.18	12.44	31.5	150.21	102.79	85.22	44.73	32.92
PLCH1	13.74	2.2358	0.894525	2.49943	0.0124393	0.0391479	0.21	0.13	0.1	0.18	0.08	0.03	0.46	0.06	0.2	0.03	1.45	5.57	0	0	0.51	0.16	0.19	1.25
C1QB	683.663	2.23421	0.472843	4.72507	2.30041e-06	3.20936e-05	55.63	26.93	61.91	84	11.84	26.63	21.4	36.2	28.44	155.88	225.91	1412.78	149.95	79.39	535.76	172.65	171.05	187.69
PLEKHG4	365.215	2.23284	0.344096	6.489	8.64092e-11	4.0749e-09	8.61	18.43	9.93	7.4	6.74	3.39	4.88	6.87	3.41	33.53	30.09	21.78	35.52	36.91	20.02	28.38	40.85	57.43
KCNJ10	14.7753	2.23257	0.863332	2.58599	0.00971	0.0322819	1.05	0	0.3	1.56	0.28	0.08	0.13	0.2	0.4	0.81	0.62	5.29	0.04	0	1.69	0.19	0.81	0.26
SLC25A10	277.525	2.23198	0.573312	3.89313	9.89584e-05	0.000767383	1.2	16.3	2.01	1.1	11.83	12.22	13.35	17.34	6.96	42.94	42.95	14.42	43.96	117.98	32.49	43.24	41.53	27.19
AC073332.1	11.6639	2.23128	0.901214	2.47586	0.0132916	0.0412191	0.2	1.59	0	4.57	1.48	0.75	0.54	1.18	0.55	0.76	4.51	2.88	2.29	138.71	38.73	1.15	2.41	4.21
TBC1D10B	894.381	2.23068	0.465947	4.78742	1.68936e-06	2.46589e-05	19.28	14.19	15.02	7.57	22.86	9.8	19.93	13.03	16.01	37.62	26.47	37.54	56.45	214.82	68.55	33.97	31.63	50.27
MFSD3	165.129	2.22963	0.553206	4.03038	5.56868e-05	0.000473404	6.13	5.01	2.74	5.01	7.28	7.54	5.66	10.39	6.58	16.1	12.38	8.96	24.13	104.64	31.26	9.47	16.77	11.33
B3GNT3	123.995	2.22903	0.656923	3.39313	0.000690978	0.0038301	0	4.53	0.65	0.77	1.86	3.1	2.33	11	2.42	8.12	14.72	10.44	7.36	32.05	7.76	36.21	9.19	19
CIT	222.234	2.22862	0.402847	5.53217	3.16292e-08	7.7562e-07	3.14	3.67	0.91	6.31	5.25	1.2	3.15	4.28	1.7	16.26	8.79	13.43	10.88	11.88	9.49	14	27.09	9.66
AC092171.4	1.96164	2.22803	0.886065	2.51452	0.0119194	0.0378	0	0.36	0.33	0	0	0	0.58	0.27	0.28	3.15	1.39	1.03	0.19	1.26	0.66	0.57	1.22	1.91
ERCC6L	65.1619	2.227	0.576322	3.86416	0.00011147	0.000846659	2.3	0.68	0.15	0.2	1.13	0.73	0.78	1.26	0.66	9.76	3.82	3.21	10.15	0.07	0.85	6.01	5.58	2.02
CDC25A	103.196	2.22692	0.49155	4.5304	5.88716e-06	7.05308e-05	0.54	2.14	0.57	1.19	6.1	1.74	1.26	2.44	1.28	17.5	6.55	4.81	7.76	70.58	11.24	16.43	5.33	5.64
HIST1H2BJ	293.447	2.22556	0.506699	4.39227	1.12174e-05	0.000121439	16.94	49.82	57.15	17.11	124.75	59.97	51	142.22	35.88	263.24	205.71	344.28	357.94	20	220.35	707.16	737.08	543.82
FAM78A	95.832	2.22391	0.505624	4.39835	1.09076e-05	0.000118835	1.9	1.04	2.21	1.84	1.03	1.02	2.2	1.68	1.69	4.64	3.55	18.62	2.27	4.42	15.74	4	2.71	4.85
KIF14	94.9807	2.22354	0.433396	5.13052	2.88949e-07	5.3173e-06	0.28	0.68	0.17	0.23	1.19	0.76	0.72	1.19	0.81	7.2	2.09	3.22	4.68	2.15	0.74	3.45	6.77	3.04
HAGHL	35.0393	2.22049	0.580973	3.82202	0.000132364	0.000979696	4.47	1.65	1.55	3.19	1.36	0.61	1.21	2.47	2.1	5.24	1.05	5.96	5.91	132.01	27.67	7.31	4.78	4.45
GFER	157.538	2.21946	0.463063	4.79299	1.64313e-06	2.40495e-05	9.04	8.82	13.33	19.34	10.12	8.21	7.4	12.18	8.31	20.73	19.28	32.08	32.59	214.47	28.37	22.38	36.27	36.02
OXLD1	158.881	2.21866	0.470432	4.71621	2.40274e-06	3.32661e-05	11.13	8.45	15.96	7.47	13.17	10.89	4.7	15.88	6.67	43.68	31.26	15.81	17.46	239.99	63.7	23.38	53.43	39.89
SGO1	40.7991	2.21633	0.455576	4.8649	1.14517e-06	1.74899e-05	0.79	1.23	0.4	0.95	2.43	0.68	1.11	1.31	0.76	13.19	7.35	8.64	7.39	1.09	1.77	11.49	5.05	3.98
AC005332.1	8.64946	2.21602	0.795271	2.7865	0.00532813	0.0200115	0.86	0.65	0.18	0.36	0.38	0.49	0.24	0.37	0	0.4	1.74	2.1	0.34	5.47	2.69	0	0.71	1.75
FAM72B	18.0876	2.21579	0.69849	3.17225	0.00151261	0.00724142	0	0.67	0.24	2.58	0.53	1.34	0	0.73	0.16	6.07	1.15	4.15	5.37	2.61	0.3	2.17	3.52	1.06
CCDC97	458.654	2.21571	0.484406	4.57408	4.78317e-06	5.93938e-05	12.54	7.41	8	4.06	14.57	6.34	11.98	7.6	8.96	22.93	15.41	26.84	21.04	118.44	37.04	14.95	16.65	30.07
TMEM38A	39.838	2.21434	0.463478	4.77766	1.77344e-06	2.56592e-05	1.22	0.43	1.2	3.04	0.2	2.46	0.94	2.09	0.49	8.55	2.89	6.45	5.4	2.52	1.24	13.78	4.23	3.24
LINC00649	75.899	2.21396	0.367696	6.02117	1.73157e-09	6.02178e-08	1.27	2.94	1.16	1.72	1.35	1.27	3.95	1.28	2.31	9.01	9.5	2.94	15.85	6.88	3.64	8.55	15.06	8.4
GPC2	16.9816	2.21383	0.622812	3.55456	0.000378606	0.00233844	3.96	0.28	0.49	1.26	0.4	0.32	0.36	0.62	1.15	0.78	0.73	2.36	0.57	13.18	5.09	4.94	2.39	3.58
RTL8A	269.446	2.21219	0.487776	4.53527	5.75309e-06	6.91563e-05	33.58	19.5	30.47	8.57	19.72	12.23	18.9	28.85	17.3	51.04	102.05	61.57	237.06	127.7	45.89	17.48	31.5	56.52
LAGE3	210.447	2.21167	0.409015	5.40731	6.39795e-08	1.42731e-06	10.88	14.32	12.79	10.2	16.28	15.7	17.36	14.69	8.34	55.03	53.32	20.24	188.39	82.68	59.39	58.92	39.36	49.98
EPOP	96.1933	2.21162	0.614131	3.60122	0.000316733	0.00201307	0.79	1.64	0.64	1.54	3.54	0.9	1.86	0.5	0.91	0.59	4.27	2.87	3.82	20.04	9.57	3.79	3.75	2.82
CBX2	111.301	2.21085	0.435203	5.08005	3.77327e-07	6.66911e-06	0.49	0.74	1.66	1.5	2.07	0.88	1.05	2.86	1.03	4.3	1.89	1.16	7.69	8.18	4.75	10.14	14.15	8.12
CENPK	56.3609	2.21053	0.576665	3.8333	0.000126435	0.000941985	1.75	5.38	0.33	1.97	4.62	5.26	3.54	2.85	1.51	17.06	21.42	24.91	13.78	0.3	3.31	27.03	33.04	20.27
SIPA1	577.077	2.20901	0.450836	4.8998	9.5936e-07	1.49857e-05	24.32	16.99	21.4	13.27	7.79	8.49	16.06	16.71	9.81	33.95	44.64	45.32	35.68	132.56	95.28	33.58	28.72	37.64
ARHGAP45	485.538	2.209	0.502029	4.40014	1.08179e-05	0.000118067	12.52	6.88	8.2	11.58	10.17	4.78	11.02	9.38	7.38	14.5	13.5	38.06	13.87	119.73	89.78	26.66	11.71	15.63
SLC43A2	294.907	2.20871	0.495069	4.46142	8.14196e-06	9.27421e-05	11.73	4.55	9.24	12.1	2.86	2.67	5.42	3.02	4.02	7.18	10.47	30.65	10.69	39.5	59.94	17.69	10.81	15.12
DHFR	408.049	2.20656	0.396647	5.56303	2.65123e-08	6.72428e-07	6.83	11.05	8.92	2.36	10.11	7.02	5.75	10.35	2.5	25.15	34.3	37.15	29.12	19.09	7.69	66.39	63.2	59
RASSF7	315.66	2.205	0.533196	4.13543	3.5429e-05	0.000322255	1.09	13.21	2.08	5.38	18.56	14.76	8.83	20.45	15.02	73.67	30.55	32.59	47.76	112.77	35.18	51	66.78	53.99
BMP8B	86.6483	2.2045	0.48891	4.50902	6.51286e-06	7.67838e-05	3.37	0.64	1.35	1.35	0.61	0.28	1.01	0.32	0.9	0.61	3.89	2.15	10.57	3.33	3.46	8.69	6.98	3.67
ORC6	45.3368	2.2044	0.387842	5.68375	1.31772e-08	3.62027e-07	1.43	1.44	1.33	2.7	3.31	1.41	0.75	2.98	0.74	13.42	6.78	8.13	9.34	2.42	3.85	13.06	10.52	13.26
SDHAF1	160.707	2.20186	0.428849	5.13436	2.8311e-07	5.21881e-06	9.33	5.78	10.05	9.57	11.19	5.5	5.3	11.58	9.84	24.33	20.24	15.11	51.29	87.45	59.88	24.48	23.87	33.7
ITGB4	3924.87	2.20173	0.572754	3.8441	0.000120994	0.000907748	16.97	55.46	26.67	12.26	123.73	30.14	90.07	54.05	63.83	35.14	86.34	375.02	81.74	713.81	192.56	127.22	169.81	142.8
RMI1	91.2072	2.1998	0.384858	5.71586	1.09148e-08	3.07751e-07	3.78	2.44	0.55	2.53	4.54	1.31	2.23	0.95	2.86	8.08	7.25	13.89	9.5	2.16	4.27	16.11	18.58	20.83
KAZALD1	51.0589	2.19872	0.455531	4.82671	1.38809e-06	2.07555e-05	0.94	1.38	2.98	1.09	0.72	2.05	2.58	1.57	4.43	6.2	3.65	4.02	9.01	9.25	13.65	14.29	29.2	16.16
MCM5	724.034	2.19807	0.320544	6.85731	7.01688e-12	4.13629e-10	18.54	41.3	15.36	8.89	23.11	24.65	18.23	26.8	15.9	123.91	90.83	60.5	71.52	64.72	81.24	241.04	176.09	136.97
NKILA	15.7723	2.19792	0.448082	4.90517	9.33443e-07	1.46718e-05	0.64	0.33	0.77	1.5	0.36	1.08	1.45	0.32	0.06	5.06	1.89	3.68	0.92	7.19	2.52	1.75	2.44	4.31
TRIM47	871.922	2.19654	0.575331	3.81786	0.000134613	0.000993463	37.45	24.75	43.34	11.14	40.86	14.02	26.51	13.7	28.28	12.27	18.96	118.41	40.57	323.26	125.54	29.38	57.32	71.43
GATA2-AS1	74.5667	2.19457	0.619367	3.54326	0.00039522	0.00242154	7.78	1.74	10.59	2.23	1.54	3.18	1.79	1.16	2.54	13.65	8.92	0.55	5.88	50.34	9.72	14.68	16.1	16.12
AL022322.1	3.54226	2.19353	0.868598	2.52537	0.0115576	0.0369144	0.24	0.1	0	0.64	0	0.08	0.11	0	0.21	0.89	0.4	0	0.46	1.36	0.58	1.28	0.45	0.51
SIGLEC15	10.3039	2.19245	0.783609	2.79788	0.00514385	0.0194453	1.78	0.51	0	0.23	0.16	0.17	0.06	0.16	0.17	0.4	0.1	0.69	1.75	3.13	3.08	0.41	0	3.49
FAM50B	88.1323	2.19212	0.537255	4.08022	4.49925e-05	0.00039582	6.36	4.07	6.76	1.85	1.82	2	2.06	1.46	2.21	11.09	16.74	11.26	0.78	19.66	13.64	13.21	3.66	46.26
TMEM250	922.254	2.1912	0.518808	4.22353	2.40509e-05	0.000231107	12.53	15.08	20.2	8.76	34.77	16.69	16.73	25.75	16.55	81.19	10.27	35.98	25.58	295.56	82.78	51.41	63.58	33.66
FBXL15	172.205	2.19089	0.51977	4.21511	2.49652e-05	0.000238503	5.13	6.19	6.9	5.01	7.36	4.25	4.14	4.77	4.31	7.24	9.6	15.41	18	146.9	55.61	13.55	10.44	21.25
AC079305.1	15.2723	2.19057	0.759494	2.88425	0.00392342	0.0155898	6.54	1.32	2.37	4.16	2.01	2.33	0.4	0.78	2.57	2.17	2.07	0.31	1.44	45.79	8.36	7.39	7.11	11.71
FAM71E1	13.4556	2.18566	0.581952	3.75574	0.000172831	0.00121908	0.72	0.86	0.22	2.28	1.57	0.93	0.65	0.35	0.38	1.33	2.21	1.29	2.66	7.07	2.79	7.74	1.57	1.16
ARHGAP8	61.1707	2.18538	0.494736	4.41727	9.9957e-06	0.000110158	0.92	2.3	0.23	4.97	3.71	2.24	2.42	2.1	4.16	6.07	1.69	2.68	16.84	37.44	5.27	24.92	7.11	14.82
PIGX	286.763	2.18522	0.41254	5.29698	1.17736e-07	2.42911e-06	17.31	12.62	15.67	12.5	11.96	6.98	7.19	12.12	9.22	16.35	17.71	15.6	27.01	44.59	54.84	67.78	39.37	120.98
WDR76	182.725	2.1803	0.371241	5.87301	4.27959e-09	1.34644e-07	6.91	5.63	2.33	4.91	5.18	3.32	1.83	4.82	3.71	53.26	17.4	22.67	17.92	9.14	5.87	18.36	42.62	28.56
RAD51	57.693	2.18023	0.425083	5.12894	2.91372e-07	5.34356e-06	1.93	4.14	0.63	1.85	3.13	2.89	2.31	3.27	1.07	21.12	5.81	7.92	9.69	2.42	5.09	27.95	20.53	11.51
AC087632.1	32.6267	2.17998	0.5613	3.88381	0.000102833	0.000791993	0	2.6	1.6	2.1	8.53	3.68	7.67	10.43	0.51	50.34	6.08	20.69	28.73	6.69	13.33	42.74	45.1	26
MAZ	2178.84	2.17984	0.409147	5.32777	9.94268e-08	2.08952e-06	100.28	73.73	111.04	55.49	113.11	54.49	74.51	77.14	78.3	271.95	100.18	155.73	190.48	984.05	402.08	161.54	211.05	269.94
SH2D2A	67.4772	2.17939	0.630966	3.45406	0.000552222	0.00317754	7.16	2.15	1.06	1.74	2.38	1.51	7.4	2.35	3.87	2.77	7.84	14.42	3.59	42.78	36.79	4.89	3.51	10.41
JADE2	707.45	2.17891	0.501632	4.34364	1.40143e-05	0.000146115	26.23	9.15	14.3	9.8	7.9	5.12	14.74	11.52	10.08	14.63	12.51	34.2	15.38	450.62	80.8	16.1	60.21	71.87
CACFD1	196.72	2.17854	0.500268	4.35474	1.33226e-05	0.000140197	11.26	5.98	13.05	1.56	3.56	4.33	4.75	4.85	3.78	23.9	5.87	5.55	5.55	60.59	12.78	11.72	17.85	13.44
ENDOG	152.082	2.17714	0.540026	4.03155	5.54111e-05	0.000471995	4.68	9.69	7.48	2.39	10.61	12.76	6.45	9.68	3.93	14.21	4.82	8.95	24.01	101.9	50.43	16.13	27.75	32.45
TRIM65	404.926	2.17682	0.41227	5.28009	1.29123e-07	2.62366e-06	13.6	8.88	11.7	2.92	16.6	5.86	5.61	14.1	8.1	26.12	15.33	34.51	20.67	75.58	54.03	20.72	36.5	23.95
FAM213B	222.515	2.17582	0.340755	6.38528	1.71087e-10	7.53801e-09	4.15	4.21	8.25	4.26	12.36	6.39	5.35	7.24	6.94	15.93	9.95	16.19	31.86	78.25	39.88	30.02	27.99	32.72
LINC01759	10.8124	2.17557	0.651276	3.34047	0.000836356	0.00447523	1.23	1.08	0	1.32	0.46	0.62	0.55	1.79	0.78	0.98	2.69	1.96	0.93	13.97	3.65	2.86	3.85	3.1
SASH3	203.758	2.17554	0.498159	4.36715	1.25876e-05	0.00013354	7.84	2.68	2.78	9.63	2.6	3.74	4.47	6.06	5.35	10.19	16.17	59.01	10.65	18.49	49.67	9.33	11.26	15.14
FDXR	336.337	2.17459	0.511331	4.2528	2.11116e-05	0.000207129	2.78	14.93	7.12	3.05	18.13	10.73	15.09	19.23	4.65	17.76	20.44	62.54	33.14	122.63	44.4	33.22	62.46	32.5
CENPI	58.016	2.17164	0.485972	4.46865	7.87142e-06	9.01753e-05	1.73	2.34	0.81	0.38	2.17	0.77	1.1	2.18	0.81	20.37	6.53	4.23	12.11	4.27	1.56	8.27	10.36	6.53
DEPDC1	114.141	2.17157	0.602859	3.60213	0.000315621	0.0020072	0.63	1.97	0.21	0.38	2.52	1.21	2.82	3.43	1.36	17.42	6.86	9.16	11.55	0.19	1.99	9.57	14.03	10.89
WDR24	274.493	2.17101	0.497011	4.36813	1.25313e-05	0.000133243	7.89	3.6	5.71	2.3	7.59	3.85	5.97	6.76	4.24	11.79	7.2	11.54	16.52	86.34	26.03	9.27	11.02	15.5
AC026740.1	7.33265	2.16994	0.718175	3.02147	0.0025155	0.0108811	0	0.62	0	0.42	0.8	0.33	1.08	1.2	0.42	4.59	0	1.62	0.83	8.38	3.62	1.07	1.6	0.77
RAD51AP1	59.8656	2.16851	0.562127	3.85768	0.000114467	0.000865748	1.08	4.46	2.2	0.86	3.05	1.71	1.96	2.76	2.19	24.88	12.9	15.72	10.1	0	2.88	16.42	20.38	12.54
MCM10	97.2227	2.16837	0.612394	3.54082	0.000398889	0.00243706	3.24	3.36	0	1.71	4.27	1.94	2.43	3.22	1.68	10.88	6.38	6.06	12.73	3.89	7.85	18	11.27	9.13
CDCA4	495.15	2.16832	0.459573	4.71812	2.38031e-06	3.30365e-05	5.18	16.51	5.98	6.13	24.13	11.18	11.39	22.23	9.1	42.12	36.62	37.69	50.81	123.23	39.49	46.09	47.75	56.09
RAD54B	40.9758	2.16664	0.607576	3.56604	0.00036242	0.00225274	3.35	2.37	0.93	2.24	1.39	1.44	1.64	1.95	0.27	9.51	5.77	5.36	7.6	0	0.74	5.61	7.44	4.68
SHCBP1	73.0087	2.16611	0.510507	4.24306	2.20497e-05	0.000214957	1.03	2.04	0.14	3.09	3.39	1.65	1.32	3.87	1.69	13.07	8.75	6.46	9.67	0.69	4.1	10.24	9.84	7.29
KIF11	309.186	2.16492	0.5076	4.26501	1.99892e-05	0.000198385	0.93	5.53	0.61	0.64	7.11	3.04	3.2	6.67	2.36	21.17	13.42	25.14	21.54	5.25	4.19	20.81	34.7	20.27
NRTN	40.7825	2.16454	0.681072	3.17814	0.00148225	0.00712311	0.32	0.69	0.16	2.84	2.95	2.83	2.46	5.04	1.56	11.42	0.28	2.35	16.42	31.44	8.04	5.42	1.98	3.16
CXCL11	26.8855	2.1639	0.814147	2.65787	0.00786358	0.0272363	0	0.64	0.53	2.64	1.25	0.39	1.24	2.44	1.09	6.36	13.62	105.52	2.39	0	18.32	0.47	1.4	4.13
GPR37	50.0234	2.16366	0.681732	3.17377	0.00150471	0.00721423	0.44	0.93	2.34	1.15	0.9	0.51	0.58	0.22	1.18	1.59	0.12	1.28	1.02	15.72	4.1	0.48	5.83	0.75
TSC22D4	698.754	2.16361	0.390037	5.5472	2.90288e-08	7.20957e-07	19.76	15.01	24.03	10.87	18.22	19.89	18.06	25.85	18.91	52.58	34.61	105.35	86.41	189.32	106.52	59.13	44.12	50.18
HIST1H1C	1798.95	2.16345	0.372733	5.80429	6.46377e-09	1.92629e-07	181.01	339.41	222.95	59.19	224.01	126.91	136.27	368.61	102.25	634.77	772.19	911.37	1033.57	404.04	782.82	1138.59	1357.93	2474.27
NEIL3	37.7549	2.16336	0.502959	4.30127	1.69822e-05	0.000172369	0	0.94	0.45	2.38	1.14	0.51	1.21	1.18	0.72	7.54	0.9	3.62	9.47	2.78	0.79	3.59	10.13	3.73
EFNA4	134.496	2.16227	0.477818	4.52531	6.03077e-06	7.21306e-05	4.48	6.32	1.38	2.94	11.34	8.2	3.6	13.6	5.47	29.36	26.1	15.07	42.26	58.07	21.85	16.87	18.74	58.87
RAB11B	606.975	2.16086	0.479103	4.51023	6.47586e-06	7.63895e-05	97.85	22.98	32.57	29.55	37.38	13.88	38.9	20.5	30.57	34.02	86.38	78.91	75.21	282.87	99.85	61.34	58.02	53.72
ISOC2	515.144	2.16071	0.517853	4.17244	3.01361e-05	0.000279563	29.6	29.56	30.59	24.58	43.06	28.8	24.74	33.87	26.03	34.35	47.61	34.68	94.25	365.59	346.05	71.71	49.52	143.79
POC1A	73.1877	2.15895	0.36252	5.95539	2.59453e-09	8.56475e-08	3.04	3.5	0.58	1.25	3.58	1.53	1.29	3.9	1.54	22.29	13.82	11.52	13.07	5.77	9.26	13.09	12.62	6.17
LENG9	109.97	2.15884	0.489964	4.40612	1.0524e-05	0.000115211	5.19	4.61	2.45	2.43	6.25	1.89	1.66	3.68	2.4	5.63	6.33	7.29	14.32	40.71	19.08	5.59	11.33	10.45
IGHG2	3234.33	2.15818	0.733797	2.94112	0.00327028	0.0134943	222.67	366.16	115.4	52.77	37.81	16.63	519.31	84.12	246.58	57.77	888.24	892.52	26.85	999.26	2124.24	630.46	160	1452.89
AL121906.2	3.88077	2.15662	0.841762	2.56203	0.0104063	0.0339859	1.08	0.93	0.27	0.47	0.22	0	0	0.45	0	3.42	0.65	0.5	1.25	4.72	1.63	0.72	0.26	1.04
EOMES	19.8102	2.15627	0.72254	2.98429	0.00284241	0.01202	0.97	0.14	0.11	1.15	0.1	0.23	0.53	0.47	0.3	0.78	1.98	5.47	0.15	0.75	4.79	0.38	0.53	0.8
IGKV1D-16	4.45475	2.15618	0.899659	2.39667	0.016545	0.0491971	0	2.14	0.72	1.34	1.13	0	1.33	1.25	1.32	0	14.08	3.26	0	5.84	13.1	12.95	4.13	4.32
MTFP1	99.1717	2.15569	0.433766	4.9697	6.70552e-07	1.10253e-05	2.87	6.04	3.26	5.97	7.61	7.34	3.2	7.66	4.59	11.91	14.91	7.29	33.16	13.61	37.99	25.09	30.81	40.53
IRF7	357.605	2.1548	0.391172	5.50858	3.61731e-08	8.73078e-07	34.55	13	7.62	21.38	13.39	9.09	8.96	14.79	12.21	29.55	30.53	70.1	42.49	92.68	127.9	41.01	34.21	55.6
LMF2	940.666	2.15479	0.417856	5.15679	2.51222e-07	4.69962e-06	36.62	25.47	33.53	18.78	25.23	17.43	20.67	20.2	16.04	57.67	59.01	54.03	93.25	289.64	148.37	43.99	63.63	81.93
ACP5	593.17	2.15472	0.460305	4.68108	2.85366e-06	3.85343e-05	16.73	31.03	28.94	27.26	19.67	23.07	37.35	42.51	16.56	48.28	48.32	244.9	82.81	116.3	225.11	95.93	59.76	32.33
BLM	68.3336	2.15412	0.526034	4.09502	4.22134e-05	0.000375372	1.32	1.22	1.75	3.72	1.7	0.58	0.93	2.33	1.1	13.93	3.13	4.36	5.49	0	2.76	9.27	7.42	8.58
LZTS3	255.324	2.1539	0.615066	3.5019	0.000461952	0.00273513	6.67	4.39	3.35	1.51	4.6	1.86	4.54	2.07	2.41	9.9	13.88	1.52	2.24	40.06	2.55	39.82	2.55	22.08
CSK	1076.14	2.15349	0.403211	5.34086	9.25052e-08	1.95941e-06	33.95	18.53	18.41	18.77	42.01	26.15	35.22	37.48	42.18	118.2	54.58	122.52	107.42	273.81	122.95	89.98	64.58	87.22
ITGA2B	19.8714	2.15304	0.559693	3.84682	0.000119663	0.000899649	8.78	2.09	1.38	0.54	0.6	3.57	0.33	1.09	0.52	1.22	1.38	2.36	1.2	5.92	2.71	3.32	2.54	2.74
KHK	70.4151	2.15299	0.37965	5.67099	1.41974e-08	3.8659e-07	3.04	3.66	6.25	1.86	1.37	2.38	1.81	1.72	2.33	6.23	2.03	6.21	14.16	12.91	11.1	8.08	24.21	12.4
TRIM7	338.935	2.15267	0.590741	3.64402	0.000268414	0.00176505	1.69	11.38	0.67	3.39	22.72	14.49	10.52	22.4	15.33	20.14	22.65	17.76	24.78	140.94	36.2	27.73	75.47	35.22
LRG1	184.6	2.1521	0.515662	4.17347	2.99992e-05	0.000278414	6.29	9.1	0.9	10.64	2.39	1.49	2.65	3.3	2.82	3.84	15.62	15.35	21.23	23.65	24.65	9.74	18.32	14.45
SAMD1	491.567	2.15166	0.376062	5.72156	1.05548e-08	2.99172e-07	10.56	22.48	23.26	5.87	24.72	16.14	13.96	20.58	16.96	65.27	55.28	83.34	127.07	109.75	121.51	50.32	48.61	110.98
MKI67	1005.17	2.14768	0.579959	3.70316	0.000212927	0.00145225	1.5	5.74	1.06	1.51	12.76	2.23	5.94	7.11	4.62	41.5	14.11	25.27	20.71	5.26	5.91	40.05	41.96	26.44
ECT2	397.045	2.14721	0.416033	5.16114	2.4545e-07	4.60946e-06	2.67	7.78	4.1	5.4	11.29	5.24	10.17	7.42	9.42	50.77	27.04	23.64	29.04	19.65	13.9	64.5	73.17	66.41
AC102953.2	17.2672	2.1469	0.755504	2.84168	0.00448766	0.0173843	0.65	0.18	0.42	0.29	0.49	0	0.24	0.44	0.33	1.31	0	0.18	0.03	5.16	1.64	0.38	1.26	0.72
DNASE2	350.212	2.14566	0.396174	5.41596	6.09615e-08	1.37835e-06	5.54	10.82	29.29	3.62	7.36	8.17	10.42	15.34	6.92	42.56	41.15	106.41	37.33	76.08	82.51	41.28	53.07	70.36
DEPDC1B	45.6259	2.14545	0.525697	4.08115	4.48131e-05	0.000394565	0.65	1.88	0.21	1.44	1.81	2.03	1.18	1.86	1.05	3.92	7	6.09	8.31	1.87	0.73	9.63	14.03	10.61
AP003419.3	2.85943	2.14459	0.848144	2.52857	0.011453	0.0366705	0.83	0.36	0	0.73	0.7	0.58	0	0	0.37	1.78	0	0.86	0.79	5.94	2.66	1.12	0.8	1.76
CYP4F11	63.9586	2.14433	0.769883	2.78527	0.00534825	0.020073	0.13	0.97	0	0.46	2.94	2.9	0.15	0.45	2.08	20.52	10.64	6.01	7.01	3.1	3.61	0.23	3.17	8.14
CENPO	167.447	2.1432	0.331932	6.45675	1.06974e-10	4.94685e-09	7.98	1.21	2.73	3.05	4.77	1.97	2.41	4.81	2.15	14.56	4.55	8.84	7.48	12.96	14.22	16.07	16.9	14.77
PITX2	72.1412	2.14289	0.553679	3.87027	0.000108714	0.000829248	0.25	3	0.53	0.68	3.71	3.66	0.66	5.55	1.71	3.59	3	15.25	18.38	8.92	4.09	11.43	11.88	14.19
LAPTM5	1281.36	2.13994	0.427478	5.00596	5.55838e-07	9.33225e-06	53.06	29.48	28.52	71.77	18.12	23.39	30.55	23.78	27.56	74.49	182.76	526.86	183.25	57.48	187.37	116.57	97.74	88.5
HS3ST1	485.247	2.13989	0.632608	3.38265	0.00071789	0.00395171	1.27	8.59	6.44	4.7	31.93	14.24	10.2	2.29	4.69	22.59	13.82	13.75	26.5	358.56	81.33	6.78	46.33	13.92
PRSS8	907.509	2.13932	0.671117	3.18771	0.00143406	0.00694215	1.12	34.86	0.3	11.51	47.39	31.32	45.01	45.58	32.12	88.97	46.97	82.52	142.09	361.42	141.99	95.38	83.13	96.5
FAM182B	18.6813	2.13863	0.755759	2.82978	0.00465798	0.0179308	0	3.36	1.55	1.88	1.95	0.78	1.56	1.36	3.7	0	2.35	3.75	0.33	7.84	7.23	4.82	4.18	6.99
RIN1	344.637	2.13862	0.607334	3.52132	0.000429404	0.00258667	3.92	14.12	1.58	3.27	15.91	6.42	7.1	16.8	7.95	15.42	8.23	15.75	25.89	137.88	38.1	16.45	22.22	12.27
RTN4R	89.8447	2.13813	0.530704	4.02884	5.60517e-05	0.000476129	0.19	2.61	1.23	1.6	7.76	2.3	3.91	3.12	1.92	4.32	2.73	5.14	9.79	24.41	14.8	18.24	12.9	21.29
PCP4L1	245.632	2.13686	0.647402	3.30067	0.00096454	0.00501984	3.18	33.71	5.07	1.07	7.38	9.56	8.15	19.43	1.07	123.09	289.55	181.83	28.13	12.75	23.84	19.11	51.76	19.58
CREB3L4	115.285	2.13488	0.401195	5.3213	1.03027e-07	2.15254e-06	7.77	6.33	6.62	3.1	2.04	5.99	7.34	8.35	2.5	42.24	37.41	30.22	18.85	21.13	10.21	13.15	22.87	71.38
RELL2	82.0092	2.13445	0.57007	3.74419	0.000180974	0.00126735	0.45	2.04	0.74	2.56	6.15	1.1	1.75	2.33	2.89	8.3	6.09	5.3	6.5	33.81	9.38	11.79	9.26	2.26
TMEM266	16.9807	2.13405	0.63134	3.3802	0.000724332	0.00398122	1.2	0.68	0.27	1.15	0.51	0.23	0.29	0.28	0.25	1.4	1.04	5.65	0.46	5.83	1.79	0.91	0.48	0.5
HSD3B7	292.438	2.13343	0.389793	5.47324	4.41882e-08	1.04078e-06	9.48	8.65	17.37	8.31	8.79	3.26	7.56	5.07	8.49	13.89	18.09	43.18	44.07	49.2	54.09	14.62	35.73	36.33
NRIP3	66.5684	2.13274	0.511599	4.16878	3.06237e-05	0.000283229	2.91	0.76	2.08	2.08	1.16	0.5	1	0.35	1.08	3.71	2.16	1.41	1.46	3.86	3.01	11.92	17.64	7.29
BMP7	927.207	2.13261	0.788823	2.70353	0.00686063	0.0245021	0.55	73.29	0.27	2.19	41.63	44.43	27.13	50.53	24.08	94.05	23.78	32.65	68.57	385.74	58.37	133.67	216.71	76.58
PPP1R3D	265.175	2.13196	0.42693	4.9937	5.92321e-07	9.87584e-06	3.15	2.98	4.73	1.73	6.7	2.86	3.38	7.04	4.37	19.23	26.09	10.11	29.21	43.64	9.14	15.44	13.54	8.71
RAD9A	146.26	2.12922	0.358109	5.94572	2.75237e-09	9.03021e-08	7.74	8.42	5.15	9.44	10.2	4.07	5.64	8.07	4.48	33.31	16.2	15.7	30.63	61.07	35.99	14.88	16.1	28.79
DDIT4	1738.31	2.12838	0.661887	3.21562	0.00130164	0.00641351	41.07	248.61	8.77	55.61	64.16	28.64	22.66	51.2	24.16	85.28	414.66	111.67	1189.2	316.56	150.39	77.2	382.75	133.55
UQCR11	926.664	2.12829	0.613899	3.46683	0.00052663	0.00305981	40.94	71	48.38	187.64	53.26	83.17	44.11	73.74	48.72	58.19	99.77	65.7	113.63	1199.27	638.11	80.41	107.69	80.01
SRD5A3	223.478	2.12769	0.396394	5.36761	7.97849e-08	1.71882e-06	3.39	6.66	4.56	7.01	4.35	9.36	11.93	9.61	6.74	16.67	31.45	17.09	25.08	28.24	13.94	20.23	26.7	20
LINC00638	8.34741	2.12666	0.692922	3.06912	0.00214691	0.00957719	0	0.06	0.39	0.35	0.27	0.18	0.18	0.16	0.06	0.07	0.5	0.83	1.44	1.93	0.75	0.12	0.49	1
ZSWIM9	77.4365	2.1216	0.47086	4.50581	6.61211e-06	7.78256e-05	1.52	1.18	1.68	1.54	1.22	0.49	1.4	0.95	1.36	6.44	2.2	3.54	4.5	13.93	7.41	3.35	1.84	2.47
SOX12	214.732	2.12104	0.634988	3.34028	0.00083693	0.00447719	6.16	2.07	5.51	1.16	3.88	1.11	2.31	1.63	1.73	0.69	4.92	7.29	3.31	44.04	8.09	10.62	1.92	7.2
NR2F6	998.462	2.12046	0.524226	4.04493	5.23388e-05	0.000448317	11.24	24.93	18.1	7.94	26.34	37.26	20.49	43.94	16.56	65.99	44.37	47.31	80.57	502.93	99.06	51.14	76.29	59.72
HOXA-AS2	26.3212	2.11924	0.487359	4.34842	1.37125e-05	0.000143456	1.44	1.36	3.5	0.8	0.77	2.76	0.72	2.94	1.75	24.98	3.04	11.45	4.51	3.86	1.02	1.32	3.71	10.07
RHOT2	752.442	2.11536	0.502234	4.2119	2.53232e-05	0.000241386	45.58	24.72	20.66	29.93	30.35	19.08	37.18	28.91	26.23	36.03	36.85	49.11	83.09	634.48	124.88	54.74	46.27	66.47
FANCI	310.05	2.11496	0.541017	3.90923	9.25913e-05	0.000726942	5.59	7.6	2.26	3.22	13.21	3.58	8.35	6.64	2.24	65.82	20.97	38.11	28.94	0.72	9.12	34.88	42.98	46.78
HSF2BP	11.2733	2.11449	0.722639	2.92606	0.00343279	0.0140111	1.79	0.61	0.35	0.32	0.31	0	0	0.36	0.23	2.71	1.85	0.69	0.75	10.52	0.55	0.8	2.28	0.8
RDH16	38.606	2.11234	0.66381	3.18214	0.00146192	0.00704275	0.62	1.39	0.14	1.09	0.11	0.74	0.59	2.37	0.72	21.59	0.3	7.54	2.27	1.4	1.68	1.67	2.66	0.41
AC231981.1	5.35638	2.11233	0.883961	2.38962	0.0168658	0.0498883	0.78	0.69	0.58	0.34	0	0.27	0	0.32	0.35	0.21	0.88	0.57	0.84	5.66	2.6	0.18	0.19	0.97
ARHGAP22	53.5344	2.1122	0.514133	4.10829	3.98608e-05	0.000356669	3.7	1.4	1.24	5.3	1.94	0.64	1.06	1.23	1.94	1.99	1.45	6.05	1.1	23.96	12.7	8.27	2.28	7
PRAM1	25.686	2.11099	0.647419	3.26063	0.00111165	0.00562828	2.81	0.59	0.43	3.48	0.29	0.57	0.4	0.55	1.72	1.5	2.6	8.63	2.4	3.3	6.35	1.56	0.33	0.72
SERPINA1	362.89	2.11069	0.582354	3.6244	0.000289628	0.00187637	23.72	11.92	13.24	56.59	6.04	9.71	5.1	7.06	9.99	20.01	115.57	264.83	62.24	17.46	81.82	31.11	23.04	45.29
MBD6	451.674	2.11062	0.434037	4.86277	1.15754e-06	1.76526e-05	40.09	7.76	3.82	16.11	20.08	2.54	10.2	4.6	8.39	36.23	38.24	47.79	38.61	92.91	36.89	31.5	24.32	38.59
CCDC163	8.48802	2.10874	0.458857	4.59563	4.31446e-06	5.4424e-05	1.38	0.19	0.42	0	0.35	0.23	0.34	0.46	0.37	1.18	1.44	0.79	2.12	0.93	1.7	2.22	2.92	1.08
ADAMTSL2	24.2623	2.10765	0.60749	3.46944	0.000521538	0.00303516	0.26	0.37	1.45	0.27	0.11	0.17	0.27	0.32	0.11	0.87	0.84	0.47	0.36	3.75	1.56	3.86	0.98	1.13
IL2RG	168.439	2.10596	0.540078	3.89937	9.64426e-05	0.000751951	16.35	5.43	2.71	11.91	4.57	2.26	14.12	5.51	8.4	14.62	33.21	86.76	88.34	5.39	32	16.13	12.4	15.22
CD74	12988.1	2.10567	0.575605	3.65818	0.000254011	0.0016874	848.74	777.73	1053.74	390.38	329.22	397.49	875.34	660.46	509.14	750.42	4598.14	14263.6	822.35	613.72	5359.86	876.22	718.16	3384.86
C2CD4D	14.5647	2.10501	0.473051	4.44986	8.59261e-06	9.72425e-05	0.39	0.66	0	0.17	0.72	0.78	0.34	0.79	0.34	3.56	1.59	1.63	1.39	34.09	3.14	3.23	4.26	1.95
C1orf122	452.352	2.10498	0.528341	3.98414	6.7726e-05	0.000560647	15.48	17.73	29.95	21.16	37.16	24.62	16.06	25.39	24.52	31.12	50.69	35.96	86.24	363.04	88.5	49.25	53.54	71.75
IGKV1-5	315.262	2.10497	0.643515	3.27104	0.00107152	0.00546378	98.63	37.72	12.75	28.07	15.07	4.47	108.47	33.09	99.71	54.86	332.08	489.76	23.2	123.46	607.41	59.56	177.92	233.4
TRAIP	36.7123	2.10419	0.334274	6.29481	3.07771e-10	1.29487e-08	1.8	2.16	2.48	2.7	2.4	1.11	0.8	2.93	1.12	11.77	6.93	6.46	7.41	3.66	4.74	6.58	9.88	7.41
MATK	50.935	2.10316	0.555055	3.7891	0.000151193	0.00109157	1.19	1.1	1.06	1.55	4.33	1.57	3.25	1.77	1.45	1.76	3.2	9.87	2.74	5.76	26.52	6.1	5.94	2.14
HIST1H3A	117.791	2.1025	0.492524	4.26882	1.96508e-05	0.000195479	17.41	21.01	27.9	9.13	43.39	23.37	10.19	57.86	13.12	64.7	56.57	35.45	144.77	52.35	232.85	279.69	147.89	89.82
SCAND1	504.651	2.10185	0.517748	4.05959	4.91581e-05	0.000426521	22.67	36.01	46.69	16.61	41.33	32.79	27.32	35.75	25.1	53.37	65.59	54.36	131.82	523.35	173.87	69.81	47.07	97.69
SFXN5	164.41	2.10121	0.412856	5.08945	3.59108e-07	6.40154e-06	15.75	5.25	5.89	6.85	2.03	2.1	3.56	5.37	3.57	9.33	6.09	10.46	7.79	45.1	13.66	13.68	12.81	13.92
HOXA4	14.1535	2.09969	0.505349	4.15493	3.25386e-05	0.000298367	0.37	0.34	0.56	0.98	0.93	0.51	0.83	1.38	0.65	5.49	1.19	0.97	3.71	5	1.64	1.65	1.05	2.88
ZNF628	117.347	2.09945	0.471383	4.45382	8.4357e-06	9.57234e-05	1.86	3.16	1.51	2.48	4.9	1.1	1.74	2.72	2.72	5.7	5.66	7.09	8.27	21.61	16.03	7.5	7.08	7.71
CD27	46.8287	2.09891	0.623234	3.36776	0.000757806	0.00412278	4.2	2.38	1.04	1.38	0.54	1.05	6.83	1.56	3.32	3.3	11.28	23.3	1.69	8.81	24.62	2.42	2.33	9.36
IGKV1-33	288.244	2.0976	0.764868	2.74243	0.00609864	0.0223308	116.17	45	10.55	43.17	16.08	22.03	196.8	79.63	119.03	26.86	288.47	98.57	3.35	277.45	1232.17	435.36	126.66	379.33
NME3	256.929	2.09702	0.570546	3.67546	0.000237418	0.00159595	27.84	24.67	27.7	24.06	9.72	16.33	12.42	19.16	7.35	16.85	32.73	38.04	52.07	329.04	77.09	22.31	36.56	51.15
IGHV3-49	13.7897	2.09686	0.731482	2.86659	0.00414924	0.0163128	7.36	4.16	1.67	1.84	0.45	0.37	4.35	3.17	2.37	2.27	65.96	18.77	2.86	17.75	26.78	0.47	2.56	35.59
IGKV1-16	71.1354	2.09664	0.767423	2.73205	0.0062941	0.022867	33.04	7.84	0.72	32.16	3.95	0.94	58.97	18.5	5.91	9.35	132.49	148.86	10.8	172.14	167.26	12.34	72.33	112.43
UBE2T	58.5871	2.09646	0.461778	4.53997	5.62609e-06	6.79342e-05	1.25	8.14	1.85	0.53	5.04	5.47	3.17	6.67	4.86	32.94	15.2	19.08	30.21	5.92	8.43	22.79	36.66	33.29
TBC1D2	856.037	2.09509	0.544771	3.84583	0.000120147	0.000902659	3.23	12.61	3.27	6.85	35.6	12.62	18.07	25.47	15.82	58.12	26.16	54.53	40.63	178.5	64.91	52.63	56.14	20.75
GPR137C	15.1789	2.09471	0.469585	4.46077	8.16654e-06	9.29599e-05	0.71	0.21	0.29	0.63	0.27	0.06	0.22	0.24	0.46	1.88	0.89	1.03	0.7	2.02	0.35	0.98	0.88	1.3
HIST1H2BN	353.208	2.09437	0.413861	5.06057	4.18e-07	7.31839e-06	11.91	33.37	19.59	3.45	49.93	14.88	20.33	54.2	10.61	102.66	90.7	210.56	157.8	16.59	128.21	149.79	152.05	191.89
CP	21.3592	2.0933	0.844185	2.47967	0.0131504	0.0408525	3.94	0	1.03	6.02	0.14	0.2	0.09	2.48	1.41	2.68	57.76	8.19	0.93	0	1.32	6.58	5.33	238.38
SHKBP1	720.033	2.09115	0.400536	5.22089	1.78067e-07	3.48611e-06	21.04	18.86	19.17	26.7	29.29	17.9	23.11	26.21	18.27	69.21	69.67	64.33	93.22	650.36	194.25	58.22	84.48	72.09
SKA3	70.3647	2.09057	0.447343	4.67331	2.9639e-06	3.98973e-05	3	2.92	0.06	4.18	4.81	2.57	1.64	3.54	1.03	16.92	7.12	10.15	12.08	4.53	4.45	8.24	9.43	13.61
PRODH	28.2213	2.09	0.619917	3.37143	0.000747802	0.00408077	1.13	1.71	0.6	3.56	2.2	1.35	0.69	1.25	0.26	2.55	3.71	1.47	11.55	249.31	6.95	7.83	9.62	4.49
SUV39H1	134.486	2.08844	0.266561	7.83476	4.69728e-15	5.44808e-13	5	1.83	2.69	1.8	4.78	1.64	3.87	4.95	1.94	20.7	11.29	11.61	12.55	15.77	13.2	10.05	12.78	18.27
AJUBA	1018.71	2.08825	0.605282	3.45004	0.000560512	0.00322008	4.63	20.44	8.31	5.15	46.11	12.28	18.53	36.19	29.52	23.1	7.7	16.57	53.05	242.26	117.66	62.85	55.4	52.98
TIMELESS	348.594	2.08699	0.350379	5.95637	2.579e-09	8.52661e-08	7.24	6.61	2.45	1.5	7.95	3.98	4.23	5.84	3.61	17.99	17.71	23.18	16.15	4.79	12.99	33.01	43.19	33.18
CBR3	328.459	2.0862	0.595052	3.50591	0.00045505	0.00269798	5.8	17.75	14.37	6.15	10.49	28.66	19.31	34.71	14.94	27.9	18.09	61.94	54.88	177.41	175.73	21.35	31.96	18.99
IRX3	243.769	2.08588	0.55086	3.7866	0.000152724	0.00110203	2.72	9.56	1.18	1.58	8.67	6.86	5.3	11.39	8.55	29.75	46.69	16.85	31.95	71.24	7.06	23.1	22.1	17.42
CU639417.4	36.1062	2.08541	0.650737	3.2047	0.00135205	0.00661897	4.33	0.7	0.64	0.45	0	0.49	0.29	0.17	0.34	3.75	0.22	2.41	1.05	8.12	1.06	1.87	4.7	1.28
CEP72	85.8112	2.08525	0.322731	6.46125	1.03844e-10	4.82291e-09	8.18	2.6	1.34	0.96	4.92	1.95	2.49	2.73	2.59	23.84	3.21	11.04	8.13	26.18	15.92	13.36	10.3	9.9
KIF22	417.563	2.08506	0.346999	6.00883	1.86869e-09	6.41542e-08	10.05	21.12	9.9	4.5	20.02	13.84	12.88	16.81	8.89	46.28	30.57	47.11	62.61	99	65.94	46.24	69.31	68.96
SLC25A35	26.2648	2.08503	0.500381	4.16689	3.0879e-05	0.000285193	0.88	0.72	1.1	3.8	0.64	0.24	0.69	0.73	0.13	5.5	3.17	5.14	1.53	4.93	2.6	1.16	5.86	4.31
ARHGAP11A	218.528	2.08493	0.435164	4.79114	1.65838e-06	2.42397e-05	1.18	5.76	1.6	5.65	7.51	4.86	7.28	11.11	2.56	48.48	12.41	26.15	21.81	15.61	5.47	17.2	29.74	16.38
GPSM3	148.191	2.08487	0.530751	3.92814	8.5604e-05	0.000680802	9.94	5.64	7.62	13.01	2.5	7.51	7.58	5.33	6.62	8	22.33	55.25	22.93	41.99	65.48	9.19	7.69	15.02
UBE2S	560.345	2.08448	0.389926	5.34585	8.99951e-08	1.91214e-06	37.76	32.19	7.72	26.36	53.21	29.76	33.98	25.27	34.81	81.26	35.37	35.37	175.87	75.42	98.08	111.17	117.45	118.5
AC068946.2	32.7886	2.0844	0.787827	2.64576	0.00815068	0.0280406	2.32	0	0.39	0	0.2	0.13	0.75	0.14	0.15	1.57	0.21	0.56	0.52	45.64	5.66	1.42	1.34	0.3
IKZF3	278.343	2.08423	0.449857	4.63309	3.60246e-06	4.70755e-05	5.2	1.71	0.51	2.56	0.81	2.45	7.02	3.05	3.78	8.02	7.53	24.21	4.34	2.92	14.22	7.2	8.68	9.87
PBK	76.539	2.08299	0.65194	3.19506	0.00139802	0.00680367	0	5.6	0.46	0.81	5.73	2.6	2.88	7.15	2.64	14.19	11.34	11.69	10.36	2.5	28.63	11.22	19.78	18.11
TMEM201	279.78	2.08287	0.423478	4.91849	8.72146e-07	1.38517e-05	10.1	4.64	3.32	4.02	9.33	2.47	3.72	3.49	3.87	11.27	8.25	10.91	20.02	45.99	21.32	17.54	8.46	17.6
C9orf66	14.1779	2.08283	0.587075	3.54782	0.000388439	0.00238681	0.35	0.16	0.17	0.64	0.05	0.23	0.35	0.42	0.25	0.57	0.55	1.5	0.44	2.89	1.88	0.6	0.37	1.08
TP53I13	463.125	2.08155	0.479913	4.33734	1.44217e-05	0.000149708	27.63	21.13	38.68	21	25.35	19.13	20.4	25.95	14.11	46.5	40.03	53.55	33.87	273.86	96.19	43.82	55.39	115.13
ZBTB32	18.1822	2.08128	0.673825	3.08875	0.00200998	0.00910068	4.16	0.29	0.58	0.52	0.57	0.39	0.78	1.29	0.94	1.63	0.71	1.25	0.53	8.38	5.2	0.85	1.1	2.13
DRAXIN	8.22586	2.08066	0.633489	3.28444	0.00102184	0.00525794	0.09	0.06	0.02	0.08	0.04	0.06	0.02	0.02	0.21	0.29	0.19	0.78	0.12	0.28	0.1	0.04	0.38	0.48
KIF18A	59.2437	2.08031	0.55632	3.73941	0.000184449	0.00128707	0.64	2.2	0.45	1.62	1.92	0.76	1.18	1.72	0.48	5.84	5.22	6.74	3.94	0.17	1.35	5.76	9.28	10.14
SOX13	532.195	2.07966	0.574143	3.62219	0.000292115	0.00188906	25.08	9.53	16.58	17.72	19.22	8.73	11.69	10.18	9.4	8.95	17.21	6.5	38.46	278.88	26.77	57.8	28.38	26.46
SMC4	1011.49	2.07963	0.224304	9.2715	1.83554e-20	7.29357e-18	22.77	11.89	17.96	15.41	18.32	13.21	16.42	22.51	13.31	100.31	77.74	86.16	101.91	182.44	131.03	91.49	123.09	189.92
SARDH	24.9302	2.07961	0.633885	3.28074	0.00103536	0.00532113	1.16	0.36	0.75	1.03	0.22	0.28	0.84	0.54	0.47	1.1	1.32	3.68	0.21	1.91	6.68	0.76	0.5	4.05
FAM72A	24.256	2.07823	0.526221	3.94935	7.83628e-05	0.000634263	3.07	1.88	1.62	1.27	0.93	0.2	3.24	2.37	1.73	6.15	2.12	5.83	8.68	6.92	4.55	4.99	4.62	2.61
GLS2	59.9395	2.07336	0.703465	2.94735	0.00320507	0.0132918	0.84	2.9	0.87	1.76	1.52	2.29	2.67	3.16	2.36	0.51	2.91	4.26	4.73	0.92	6.26	13.59	27	18.06
CCNE1	58.673	2.07283	0.486182	4.26348	2.01264e-05	0.000199285	1.66	1.26	0.67	2.23	3.14	3.03	3.86	2.48	2.53	12.78	13.25	4.43	21.95	1.13	4.49	12.69	12.16	15.41
F8A3	77.9741	2.07243	0.624531	3.31838	0.000905407	0.00476627	3.94	2.58	5.13	1.28	8.29	1.11	0.37	2.05	0.74	7.82	18.62	9.13	21.47	25.33	12.37	0.66	4.51	9.68
SCAMP4	475	2.07182	0.455885	4.54461	5.50379e-06	6.68335e-05	21.89	13.68	11.82	5.94	23.01	8.93	19.6	12.46	15.01	50.64	41.12	46.74	31.67	210.56	68.8	30.93	39.79	28.27
BAALC-AS1	19.3153	2.07166	0.679448	3.04903	0.00229579	0.0100986	3.59	0.74	3.72	3.98	0.88	0.63	1.15	1.85	0.93	6.84	10.06	3.11	3.13	12.43	0	3.11	33.48	17.05
TCIRG1	921.35	2.06982	0.403792	5.12594	2.96053e-07	5.41553e-06	67.35	35.56	39.72	54.9	29.59	17.49	33.82	27.75	14.97	115.47	133.78	112.37	185.59	337.51	245.45	106.77	68.89	137.38
PRR5-ARHGAP8	5.37441	2.06978	0.840567	2.46236	0.0138027	0.0424547	0.37	0	0	0.24	0.14	0.15	0	0.13	1.06	1.23	0.41	0.55	0.69	0.37	0	2.06	1.39	2.8
PYGO2	512.194	2.06926	0.352386	5.87215	4.30188e-09	1.35147e-07	12.65	10.22	10.84	3.48	16.37	4.92	7.9	18.45	9.9	88.42	42.29	40.68	47.33	73.72	30	22.05	27.74	89.22
LRRC25	123.941	2.06746	0.532782	3.8805	0.000104244	0.000801418	6.91	2.2	4.34	8.26	1.54	2.17	1.75	1.43	2.68	4.24	6.75	25.54	13.08	27.9	26.64	5.43	6.03	4.87
AC093512.2	74.9666	2.06722	0.52703	3.9224	8.76708e-05	0.000694273	2.43	1.86	6.31	3.58	2.04	1.3	0.65	1.5	0.64	7.38	7.46	16.22	9.96	17.42	6.25	3.4	8.19	21.71
GCK	17.9791	2.06692	0.757503	2.7286	0.00636045	0.0230685	1.07	1.26	1.43	1.56	0.66	0.18	0.72	0.34	0.18	0	0.7	4.76	1.4	1	11.41	0.91	6.69	3.89
AP5Z1	316.505	2.06631	0.42187	4.89798	9.68257e-07	1.50988e-05	13.73	5.82	9.11	7.22	8.41	3.33	4.52	7.34	6.38	21.37	12.62	16.32	18.42	59.08	42.46	16.52	14.78	16.88
WNT10B	8.89633	2.06625	0.704933	2.93113	0.00337733	0.0138244	0	0.48	0.18	0.26	0.16	0.24	0.33	0.55	0.25	0	0.1	0.36	0.38	2.42	1.25	3.07	3.57	2.53
CCNB1	288.426	2.06506	0.424253	4.86753	1.13003e-06	1.72946e-05	8.46	12.33	2.74	7.12	24.71	11.87	7.5	21.42	14.24	41.92	46.37	42.21	75.23	30.25	16.23	81.5	128.02	75.24
NAGS	34.2263	2.06479	0.416063	4.96269	6.95252e-07	1.13791e-05	0.82	1.34	0.84	1.11	1.35	0.57	0.38	1.86	0.89	0.8	7.23	7.77	4.98	3.9	3.46	5.19	5.22	5.15
XKR8	106.488	2.06468	0.507593	4.06759	4.75014e-05	0.00041401	2.59	3.44	3.12	3.02	2.23	1.51	1.47	2.88	1.81	6.81	5.23	4.61	8.9	30.6	12.28	4.03	2.98	6.51
PSMB10	391.472	2.06463	0.356028	5.79906	6.66858e-09	1.98182e-07	49.41	32	44.73	34.46	20.54	28.34	26.3	25.49	29.31	46.66	109.74	217.29	54.32	105.39	149.35	67.68	84.86	196.8
IL27RA	150.937	2.06424	0.471631	4.37682	1.20425e-05	0.000129039	1.78	2.88	3.47	2.73	2.34	2.4	3.93	4.13	2.89	1.8	4.44	12.46	27.8	10.97	21.12	8.22	4.3	16.19
ARHGEF19	382.817	2.06416	0.522671	3.94925	7.83964e-05	0.000634295	9.81	17.5	3.76	3.49	6.03	8.93	6.32	18.07	3.58	15.18	22.57	24.82	28.06	81.8	37.33	37.97	43.81	39.19
CD38	79.211	2.06227	0.495573	4.16138	3.16328e-05	0.000290808	4.84	0.91	0.47	5.39	0.84	0.72	1.48	1.27	1.06	6.02	7.47	22.89	4.63	18.58	43.19	2.38	3.6	4.73
ALG3	353.877	2.06194	0.293607	7.02279	2.17487e-12	1.44926e-10	28.43	14.13	10.65	20.57	24.44	11.03	17.6	20.67	18.01	57.7	63.67	43.78	82.11	169.25	100.34	92.51	46.94	115.95
MST1R	255.627	2.06107	0.614269	3.35531	0.00079275	0.00427388	1.14	10.71	0.38	2.17	10.49	2.06	3.85	8.02	13.22	3.98	23.24	14.49	10.27	68.42	13.19	13.24	19.61	23.46
SPAG5	184.154	2.06099	0.380289	5.41953	5.97548e-08	1.35822e-06	7.16	4.36	2.24	6.97	6.32	4.07	4.87	6.39	2.83	26.59	13.38	11.98	14.58	10.96	9.41	21.91	31.66	20.91
SHOX2	29.1215	2.06055	0.682882	3.01743	0.00254929	0.0110025	1.6	0.29	2.52	1.16	0.28	0.35	0.43	0.43	0.05	0.36	0.82	0.97	1.11	5.73	6.18	8.3	2.01	3.25
TBC1D24	159.836	2.05999	0.409822	5.02655	4.99371e-07	8.48377e-06	4.83	2.44	4.98	2.72	1.22	1.14	2.26	2.26	0.98	11.71	4.4	4.43	9.6	23.92	8.74	5.64	5.44	7
CD3E	106.358	2.05912	0.640625	3.21424	0.00130792	0.00643966	3.08	4.09	2.05	2.04	2.72	3.55	13.37	5.5	4.89	7.3	24.23	61.27	3.4	13.03	58.59	3.01	3.34	14.72
THAP10	45.2106	2.05857	0.547908	3.75715	0.00017186	0.00121343	5.56	1.06	1.17	1.39	1.28	1.09	1.04	2.01	1.77	3.85	2.89	3.32	1.56	16.94	3.21	1.74	4.21	3.35
CTHRC1	130.752	2.05846	0.631156	3.26142	0.00110856	0.0056153	6.88	6.12	3.47	30.38	5.03	2.83	2.58	2.67	1.82	23.61	104.3	8.03	5.63	168.3	32.41	46.83	41.33	38.5
NCEH1	248.337	2.05758	0.280459	7.33648	2.19287e-13	1.76824e-11	2.74	4.75	5.61	4.09	2.58	2.51	6.62	4.74	4.1	23.25	16.67	23.83	14.49	74.32	35.24	26.98	18.17	19.68
ATP2A3	345.452	2.05639	0.628284	3.27302	0.00106405	0.0054373	12.14	4	8.39	14.35	3.53	1.5	9.41	5.25	3.66	3.87	6.55	15.26	2.59	51.7	56.56	6.31	4.73	11.63
HLA-F	928.725	2.05538	0.526971	3.90037	9.6047e-05	0.000749139	70.12	59.37	105.04	43.66	56.11	35.86	42.7	50.92	30.04	42.51	284.23	565.92	76.17	170.44	366.67	45.69	89.4	598.16
ALKBH4	103.041	2.05419	0.414561	4.9551	7.22923e-07	1.17513e-05	7.3	2.22	6.68	1.76	6.22	2.58	2.84	5.56	4.39	10.68	9.15	6.48	13.39	38.53	24.44	13.21	12.58	14.93
45170	83.1016	2.05221	0.637599	3.21865	0.00128793	0.00636302	9.67	3.77	2.08	3.65	1.81	2.18	8.29	1.32	4.16	3.53	9.07	23	3.73	19.76	36.34	2.36	2.53	9.35
C1QA	654.158	2.05099	0.505406	4.05809	4.94748e-05	0.00042833	52.31	36.26	79.95	59.54	8.8	31.64	30.19	33.86	36.18	94.23	168.95	928.37	139.54	75.01	675.03	120.26	119.15	148.48
IGKV2-24	20.1442	2.05016	0.809193	2.53359	0.0112902	0.0362439	6.04	3.9	0	5.5	2.68	0	7.34	6.04	12	1.37	90.17	19.65	2.29	9.62	11.59	125.25	8.68	34.3
DDX11	233.208	2.04984	0.339635	6.03541	1.58556e-09	5.61409e-08	24.32	11.82	6.91	15.27	10.05	3.83	4.47	5.5	7.03	36.3	15.92	16.76	13.24	87.49	31.58	26.25	26.81	27.93
CORO1A	600.365	2.04953	0.519464	3.94546	7.96467e-05	0.00064275	28.51	13.99	13.68	43.79	12.09	14.16	30.49	12.77	19.61	36.32	59.48	155.94	44.22	229.58	303.08	29.81	30.84	66.5
MFSD4A	70.5844	2.04727	0.715038	2.86316	0.0041944	0.0164472	8.99	1.51	1.45	3.68	1.43	1.74	0.67	1	1.42	2.59	3.17	1.01	1.24	6.12	0.45	5.76	36.34	12.22
AC239799.2	6.72586	2.04644	0.850837	2.4052	0.0161635	0.0482296	0.17	0.14	0	0.59	0.07	0.17	0.07	0.48	0.15	4.67	1.28	1.92	0.97	0	0	0.44	0.47	0.35
SPN	162.262	2.04629	0.548465	3.73094	0.000190769	0.00132257	2.99	2.67	0.93	6.01	2.42	1.8	5.08	3.07	2.5	5.39	9.99	30.79	4.55	18.85	29.59	5.38	5.27	4.78
ANGPTL4	357.441	2.04551	0.647542	3.15889	0.00158372	0.00751646	7.25	27.73	1.77	14.21	13.38	10.38	14.42	13.71	6.28	10.37	20.89	26.33	51.62	366.2	93.46	13.99	32.85	7.46
CPNE5	69.2516	2.04547	0.637441	3.20888	0.00133253	0.0065398	36.92	2.45	3.79	1.93	0.82	0.86	2.69	0.85	2.19	1.72	2.63	2.74	1.97	15.77	19.3	1.96	1.28	4.2
DAGLA	68.3575	2.04294	0.684184	2.98595	0.00282702	0.0119667	1.84	0.29	1.19	1.03	0.44	0.09	0.96	0.58	0.39	0.09	0.34	1.35	0.21	9.62	2.5	2.81	1.45	3.55
MAP4K1	60.9237	2.04277	0.571589	3.57385	0.000351776	0.0022006	10.48	1.85	1.71	4.95	2.06	0.92	5.62	1.34	3.14	9.2	7.39	21.33	1.54	14.87	27.08	2.75	7.81	5.31
DLGAP5	110.421	2.04155	0.668066	3.05591	0.00224381	0.0099126	0.22	3.96	0.11	0.49	3.63	2.1	2.16	5.1	1.49	15.32	7.48	12.82	15.57	0.2	2.08	16.14	25.46	13.38
PLEKHJ1	313.863	2.04119	0.413859	4.93208	8.13591e-07	1.30434e-05	14.1	18.11	23.99	16.08	21.22	13.52	11.72	19.41	9.55	51.8	29.91	33.93	60.32	153.54	123.02	48.3	52.18	36.16
IGHV3-66	7.08455	2.03907	0.805418	2.53169	0.0113513	0.036405	1.1	3.49	0	1.92	0.93	0	3.54	0.47	1.48	4.14	12.68	21.89	3.4	18.21	382.23	0.5	1.81	8.5
ZNF703	360.136	2.03819	0.624732	3.2625	0.00110433	0.00560179	13.51	6.52	2.24	3.43	13.97	2.24	5.44	8.96	4.79	2.25	46.79	16.79	14.39	104.13	8.44	18.85	6.37	26.16
MMP24OS	375.828	2.03717	0.554042	3.67693	0.000236058	0.0015883	31.63	24.21	28.39	14.13	27.69	14.01	23.21	28.69	19.2	70.71	39.61	41.76	139.04	469.65	57.87	39.99	13.67	37.69
EGFL6	25.704	2.03686	0.61626	3.30519	0.00094912	0.00495747	0.7	1.07	0.27	1.23	0.75	0.19	1.78	0.79	0.3	0.94	13.22	0.5	0.4	1.27	2.7	6.46	5.54	7.62
IGLV3-19	43.2174	2.03592	0.688662	2.95634	0.00311315	0.0129833	18.58	14.74	7.92	8.12	3.4	1.9	20.4	16.88	10.88	5.78	279.39	66.45	3.46	19.06	120.11	3.63	165.33	76.12
CARD11	81.9116	2.03282	0.602312	3.37503	0.000738083	0.00403903	1.64	0.88	0.33	3.7	0.71	1.47	2.5	2.35	3.07	1.73	3.08	12.16	1.2	21.65	14.74	1.01	1.72	2.26
IGFL2-AS1	16.3163	2.03266	0.834033	2.43715	0.0148037	0.0448838	0	6.83	0	1.77	2.84	1.14	11.39	5.83	6.26	31.84	15.98	4.92	82.49	0	1.38	14.1	10.67	14.6
ARSA	374.348	2.02985	0.523948	3.87415	0.000106999	0.000819662	14.18	13.8	24.26	9.05	13.47	9.66	15.7	12.33	8.74	14.66	27.03	36.8	42.64	152.96	71.31	19.34	24.75	19.45
CRACR2B	47.5434	2.02757	0.442135	4.58586	4.52117e-06	5.66651e-05	1.87	2.19	3.54	3.41	1.52	0.84	2.49	3.73	0.52	5.17	10.9	5	16.04	11.5	11.74	5.38	6.45	17.28
AC021016.3	4.28371	2.02689	0.75128	2.69792	0.00697736	0.0248528	5.98	1.63	0	0	0.79	0.33	0	0.4	0	3.01	3.24	4.64	4.48	65.62	6.06	5.03	4.01	1.82
TTK	90.9444	2.02616	0.701315	2.88909	0.00386362	0.0154035	0.51	3.06	0.11	1.59	3.59	1.34	1.58	5.76	1.85	21.48	11.27	7.79	15.45	0	2.19	17.98	13.33	6.1
NLRC3	98.8468	2.02577	0.591709	3.42359	0.000618003	0.00350343	2.21	0.62	0.71	1.82	0.79	0.7	1.6	1.26	1.01	2.67	1.78	6.51	0.36	8.4	20.97	1.16	1.57	2.3
CIITA	694.647	2.02556	0.630849	3.21085	0.00132344	0.00650562	29.2	4.76	8.86	13.88	2.71	4.62	10.2	7.35	7.4	10.31	41.97	120.01	5.2	37.23	117.55	9.56	6.22	35.42
HAVCR2	132.76	2.0252	0.462048	4.3831	1.17001e-05	0.000126219	7.04	2.81	5.58	15.86	5.94	3.42	2.23	4.69	4.18	19.27	15.77	65.87	14.64	2.8	16.09	19.59	15.18	11.38
RASSF4	177.324	2.025	0.520601	3.88974	0.000100352	0.000775387	7.9	3.59	8.28	6.62	1.31	2.48	4.78	2.26	1.85	11.88	12.66	43.79	16.47	5.74	36.66	12.84	9.84	7.25
ZNF579	130.157	2.02463	0.571624	3.54189	0.00039727	0.00243036	3.87	2.61	4.61	1.1	3.33	1.43	2.36	2.9	3.4	4.69	4.87	8.75	3.48	36.38	15.3	3.78	1.69	7.96
AC010997.4	2.68758	2.02444	0.845966	2.39305	0.0167088	0.0495482	0.54	0.08	0.09	0	0	0	0.08	0.07	0.16	0.84	0.1	0.6	0.61	0.33	0.09	0	0.75	0.21
SLC8B1	449.464	2.02423	0.375625	5.38897	7.08611e-08	1.56266e-06	28.2	8.65	7.46	16.09	11.98	7.93	10.45	10.82	15.6	41.67	26	29.43	21.34	132.9	57.33	37.13	44.66	22.2
NRM	170.832	2.02111	0.374566	5.39588	6.8188e-08	1.51618e-06	16.58	10.97	13.23	2.61	10.18	5.6	8.16	7.63	6.59	24.87	29.06	41.17	34.79	52.44	26.77	22.11	20.3	75.11
CKAP2L	73.7541	2.021	0.575364	3.51257	0.000443802	0.00264998	0.74	2.11	0.07	0.83	2.21	1.45	0.44	2.39	1.57	11.4	3.5	7.62	6.73	0.39	0.73	5.92	9.39	7.95
CDC42EP5	141.735	2.02078	0.618883	3.2652	0.00109386	0.0055579	33.64	14.31	21.95	29.36	9.02	8.51	7.19	9.31	9.91	3.54	26.95	12	44.08	169.02	52.26	37.19	16.81	17.98
PGAM4	11.0265	2.01849	0.673548	2.9968	0.00272829	0.0116153	1.84	0.54	0.32	1.75	0.51	1.24	1.09	1.29	0.83	1.98	1.5	2.78	4.77	8.56	10.83	0.58	0.91	1.66
VILL	131.634	2.01818	0.363922	5.54565	2.92861e-08	7.25117e-07	9.97	3.7	4.99	2.68	3.05	2	3.89	3.95	2.31	13.07	27.48	5.64	28.05	31.01	3.87	43.1	24.93	23.87
SPNS3	7.08757	2.01799	0.808988	2.49447	0.0126146	0.0396009	0.8	0	0.55	0.4	0.39	0.37	0.56	0.32	0.09	0.1	0.44	1	0.5	5.72	1.57	0.43	0.19	0.53
MFSD10	590.262	2.01656	0.463962	4.3464	1.38388e-05	0.000144677	29.51	23.37	36.28	25.67	33.21	16.39	24.74	18.8	14.53	73.6	36.26	46.69	74.01	245.04	121.93	68.29	59.8	20.67
ADAM12	83.8192	2.01501	0.666751	3.02213	0.00251002	0.0108651	1.56	0.22	0.68	5.28	0.39	0.77	0.28	0.22	1.97	2.56	5.92	7.26	1.17	24.38	3.36	13.11	0.88	4.1
OPRL1	22.8351	2.01436	0.572158	3.52064	0.000430512	0.00259262	0.1	0.62	1.61	0.37	0.09	0.07	0.74	0.21	0.14	1.54	0.56	1.84	1.72	2.95	2.23	0.91	1.31	2.02
LILRB1	98.2793	2.01405	0.569892	3.5341	0.00040917	0.00248501	9.96	1.34	1.31	7.38	2.28	0.69	1.31	1.76	2.23	7.41	5.45	24.9	5.07	11.08	24.1	3.44	4.87	4.64
TNK1	186.679	2.01324	0.46901	4.29252	1.76656e-05	0.000178545	11.77	6.05	0.74	1.05	8.21	3.36	5.2	4.58	4.67	13.35	9.92	9.87	13.72	104.66	20.62	8.08	15.39	19.1
DUSP23	405.015	2.01271	0.481542	4.17971	2.91883e-05	0.000272702	22.76	40.78	35.59	32.44	61.35	46.51	33.3	50.56	37.94	93.16	133.33	158.28	109.84	526.9	202.1	74.45	101.71	82.27
TMEM187	74.1003	2.0124	0.507107	3.96838	7.23614e-05	0.00059194	6.41	2.46	7.97	0.63	2.29	1.92	4.5	7.79	1.37	5.15	9.64	12.07	11.8	32.41	11.61	4.35	10.25	16.73
RFC4	150.853	2.00995	0.452381	4.44305	8.86918e-06	9.96939e-05	13.56	10.74	12.44	4.77	8.36	4.66	8.42	9.29	10.8	39.04	29.01	18.29	25.28	5.14	10.28	84.57	68.65	113.79
HMGA1	3648.31	2.00986	0.66772	3.01004	0.00261217	0.0112192	11.14	136.3	4.84	44.71	332.94	94.9	138.25	165.73	160.17	141.25	343.22	320.64	562.95	1573.3	537.33	556.7	89.02	561.93
HIST1H2BM	148.241	2.00927	0.794728	2.52825	0.0114633	0.0366953	0	34.76	2.12	3.42	96.37	27.45	40.08	111.44	10.69	192.41	100.53	104.7	184.64	2.87	55.39	404.1	467.21	304.81
GMNN	113.668	2.00919	0.333247	6.02914	1.64835e-09	5.77918e-08	8.19	9.56	4.03	4.01	8.87	7.4	3.38	8.42	3.89	22.36	27.43	27.35	23.8	26.22	20.51	29.42	22.62	67.32
AC064807.1	28.8066	2.00867	0.495759	4.0517	5.08479e-05	0.000437994	4.88	1.45	4.39	4.12	1.32	2.09	1.81	2.71	2.09	6.95	6.44	7.98	11.5	36.21	5.89	4.21	6.33	9.07
LIPE	161.811	2.00826	0.56757	3.53834	0.000402644	0.002453	6.25	7.77	7.42	4.31	18.13	3.89	6.84	6.7	4.55	12.41	11.56	6.01	7.84	80.03	12.6	31.76	10.31	15.67
ADM2	29.8017	2.00806	0.713168	2.81569	0.00486722	0.0185895	0	0	0.07	0.47	0.94	0.15	0.2	0.97	1.31	3.24	1.6	0.66	6.99	0.86	2.16	1.78	0.74	5.26
RAI1	1045.22	2.00734	0.437012	4.59332	4.36259e-06	5.49666e-05	19.67	9.06	7.32	6.6	21.75	5.31	11.07	6.95	10.42	36.54	35.03	23.65	22.35	266.91	45.39	17.22	30.52	28.95
DGCR6	32.4195	2.0073	0.653903	3.06972	0.00214262	0.00956401	0.63	1.25	1.29	1.23	1.21	0.97	2.77	1.44	0.63	1.16	1.12	0.53	3.74	21.69	2.17	3.32	1.52	4.98
SPINT1	2800.79	2.00718	0.665295	3.01698	0.00255308	0.0110136	3.05	92.42	1.92	21.16	127.72	80.73	101.15	143.25	107.92	425.55	230.8	159.76	456.09	1383.46	264.02	340.27	259.82	247.51
ABCC5	728.243	2.00635	0.426422	4.70507	2.53774e-06	3.4816e-05	14.02	13.01	7.32	16.61	10.71	9.62	9.29	11.71	7.8	42.63	34.02	16.12	22.27	16.45	16.41	121.06	87.6	123.96
GNB1L	106.999	2.00555	0.550662	3.64206	0.000270464	0.00177472	6.32	4.15	2.17	3.17	8.4	5.41	3.61	2.1	2.84	5.15	7.79	1.34	12.09	67.72	17.38	4.74	12.46	5.73
REEP4	628.039	2.00553	0.533728	3.75758	0.000171565	0.00121174	6.93	33.47	4.2	5.67	46.63	28.24	21.39	43.52	21.42	99.18	76.43	95.13	126.05	583.1	98.87	92.88	57.28	94.37
AL590708.1	4.52392	2.00532	0.752886	2.66351	0.00773291	0.026901	0.32	0	0.08	0.28	0.07	0.11	0.07	0.19	0.14	0.59	0.26	0.13	0.13	1.47	0.08	0.42	0.45	1.36
ACBD7	3.79747	2.00431	0.771198	2.59896	0.00935063	0.0312908	0.27	0.23	0	0.47	0.4	0.18	0.43	0.22	0.12	0.56	0.96	2.8	1.29	0	0	0.58	0.62	1.6
FRMD8	1310.11	2.00408	0.455984	4.39507	1.10739e-05	0.00012025	16.34	31.14	13.1	19.25	53.96	31.23	21.82	35.44	32.9	59.8	110.68	101.92	83.62	881.9	264.41	96.4	112.45	61.44
SLC2A4RG	715.557	2.00386	0.481633	4.16056	3.17466e-05	0.000291527	49.34	41.62	42.74	13.69	32.06	29.17	38.8	45.13	25.75	120.34	41.07	63.88	106.49	565.38	79.32	60.13	62.44	119.41
CEBPA	900.852	2.00368	0.598831	3.34599	0.000819906	0.00440081	4.16	17.81	2.89	6.19	25.39	20.02	32.08	37.3	35.71	67.15	20.01	58.48	48.1	276.66	65.9	65.23	53.73	21.75
C18orf54	73.2506	2.0031	0.529001	3.78656	0.000152745	0.00110203	3.79	0.62	0.87	1.77	0.68	0.45	2.3	1.04	0.94	22.29	5.29	3.8	6.43	0.1	0.34	7.14	11.31	4.95
NUP62CL	15.6448	2.00136	0.570838	3.50601	0.000454874	0.00269798	1.15	2.41	0.74	0.99	2.17	0.39	0.78	0.86	0.1	14.23	8.95	4.14	7.59	0.65	0.66	4.37	7.85	4.76
ZNF367	130.394	2.00047	0.436395	4.58409	4.55975e-06	5.71153e-05	0.27	4.25	0.74	1.02	4.61	2.28	1.38	2.09	1.75	15.69	3.64	11.5	6.48	7.01	4.61	13.57	12.36	11.09
TRADD	286.398	2.00009	0.478852	4.17685	2.95568e-05	0.000274903	9.88	12.2	14.87	8.65	9.81	9.22	13.31	14.15	7.19	12.35	18.11	21.6	21.18	131.35	46.64	20.43	40.22	45.26
HILPDA	118.042	1.99801	0.585917	3.41006	0.000649493	0.00364917	20.19	17.2	7.65	8.04	3.83	1.15	2.84	13.53	2.83	31.05	9.37	4.08	115.02	13.18	8.62	42.31	42.26	26.78
P2RX5	16.6461	1.99781	0.79987	2.49767	0.0125011	0.0393193	1.04	1.24	0.44	2.32	0.48	0.15	0.53	0.58	1.27	0.89	0.87	2.76	0.25	3.48	12.87	1.29	0.42	1.46
RHEBL1	8.50649	1.99755	0.607515	3.28807	0.00100875	0.00519808	0.34	0.15	2.04	0.3	0.49	0.9	0	0.56	0.3	4.11	1.55	3.34	2.8	0	1.99	2.19	2.89	1.86
PROSER3	146.543	1.99678	0.587249	3.40022	0.000673307	0.00375543	28.46	9.75	7.3	7.89	10.93	2.15	6.48	2.31	8.71	19.88	15.25	21.39	25.06	95.23	24.42	6.12	12.46	13.45
AC105277.1	3.93608	1.99648	0.835477	2.38962	0.0168656	0.0498883	0.84	0.14	0.55	0	0.24	0	0.3	0.27	0	2.49	0.33	1.2	0.56	0	0.85	0	2.61	0.91
BST2	673.891	1.9962	0.393416	5.07402	3.89496e-07	6.86159e-06	37.9	134.02	51.85	24.73	40.01	28.61	25.64	39.75	22.85	132.67	230.17	283.03	147.32	184.28	244.94	121.82	224.39	294.38
GPAA1	1021.1	1.99577	0.402123	4.96309	6.93818e-07	1.13643e-05	50.55	23.91	50.86	21.07	48.08	33.3	33.8	37.89	30.75	182.37	99.38	93.92	152.14	559.97	200.85	63.73	73.37	96.12
PIM2	225.759	1.99425	0.534651	3.73	0.000191481	0.00132536	20.45	6.07	3.18	16.53	3.88	3.18	11.83	5.56	10.32	10.36	40.76	34.84	8.43	31.55	95.89	14.02	13.54	28.91
ITGB7	112.155	1.99381	0.458244	4.35098	1.3553e-05	0.000142134	6.2	2.63	2.67	4.36	1.94	2.98	4.02	3.68	2.97	5.8	5.7	17.35	6.93	15.36	50.67	9.56	10.18	8.38
RHPN2	98.856	1.99357	0.438064	4.55088	5.34229e-06	6.5316e-05	2.97	4.5	4.98	1.46	3.71	2.57	2.39	1.15	2.02	22.76	4.47	2.59	7.62	11.65	5.02	3.86	6.3	14.1
PTP4A3	187.545	1.99332	0.646616	3.0827	0.00205134	0.00924117	17.96	8.09	20.19	6.53	3.39	3.11	5.44	1.94	3.22	3.5	11.78	4.43	7.93	93.5	51.33	22.28	13.75	35.19
POLA2	214.492	1.99288	0.206731	9.63992	5.42287e-22	3.14482e-19	18.65	8.35	6.85	5.71	6.69	4.26	4.37	9.84	10.92	44.81	15.9	25.95	26.54	30.46	32.13	38.01	39.02	20.13
RAC3	38.1408	1.99152	0.638431	3.1194	0.00181218	0.00836865	0.53	4.64	0.27	0.47	4.48	2.45	2	6.8	1.79	7.94	4.62	4.32	5.96	23.77	3.89	26.99	4.82	25.59
CD37	135.093	1.99148	0.608262	3.27404	0.00106021	0.00542414	17.25	5.56	2.8	10.54	2.21	3.54	9.03	2.3	8.28	7.53	24.36	111.91	20.56	15.46	56.4	10.54	10.02	13.02
HOXA9	148.759	1.98985	0.474772	4.19117	2.7752e-05	0.000261173	5.92	6.15	5.3	2.52	12.14	7.25	2.61	21.11	4.56	40.91	17.64	12.21	45.13	83.38	22.16	31.19	38.84	34.7
LRFN4	182.382	1.98984	0.659681	3.01637	0.0025582	0.011029	6.45	4.24	10.93	2.78	11.59	3.42	5.1	3.48	4.86	1.93	2.51	4.79	6.17	72.12	21.64	19	2.8	18.21
AP1S1	292.88	1.98919	0.381664	5.2119	1.86919e-07	3.62962e-06	12.12	19.77	23.45	8.99	23.76	18.85	20.31	27.59	12.07	80.1	32.86	69.77	30.93	256.8	82.52	68.98	71.67	78.61
RAC2	328.932	1.98862	0.514028	3.8687	0.000109417	0.000833127	40.31	12.37	7.99	34.9	7.16	9.84	17.61	9.05	16.68	14.8	48.21	115.41	30.08	109.45	162.92	34.75	20.01	46.73
RIN3	413.21	1.98795	0.430816	4.61439	3.94251e-06	5.05948e-05	32.72	4.67	6.24	17.43	5.95	2.35	6.7	7.9	5.43	34.63	13.8	44.83	41.21	39.61	35.6	14.43	11.35	16.47
GMIP	261.313	1.98775	0.412045	4.82412	1.40625e-06	2.09832e-05	11.32	4.27	4.69	9.75	9.48	4.14	5.15	5.56	3.68	12.83	11.2	25.83	15.18	75.79	50.31	15.57	14.28	13.4
ADGRG1	1168.81	1.9855	0.355363	5.58726	2.30683e-08	5.97798e-07	14.03	45.84	22.21	12.17	33.84	19.69	33.14	47.06	41.3	167.97	168.4	126.48	99.85	162.36	59.85	92.93	165.96	251.6
IRF8	148.532	1.98451	0.503979	3.93769	8.2271e-05	0.00065869	4.27	8.64	6.58	12.05	1.83	1.75	6.68	4.75	3.77	16.61	9.96	40.76	11.73	35.83	74.65	9.51	8.13	10.62
EXOSC5	173.657	1.98401	0.431349	4.59954	4.23416e-06	5.36002e-05	7.71	11.54	6.71	6.14	14.66	10.03	8.66	18.81	9.41	27.04	20.9	18.07	44.76	94.06	68.96	26.29	36.84	36.5
CHAF1A	254.541	1.98273	0.356283	5.56505	2.62076e-08	6.65486e-07	4.19	10.26	3.01	2.45	8.2	5.38	4.46	6.95	5.18	29.84	26.51	18.97	24.39	78.5	41.97	26.58	35.1	15.03
PAXX	210.886	1.98243	0.384652	5.15383	2.55215e-07	4.76602e-06	17.42	14.73	18.9	13.66	24.93	18.05	13.9	21.82	16.08	64.3	29.2	41.36	47.67	173.61	88.22	48.87	49.73	73.89
CENPF	499.472	1.98214	0.573737	3.45478	0.000550736	0.00317068	0.71	3.1	1.29	1	6.27	2.5	3.79	6.89	3.78	35.37	9.68	13.05	17.04	0.59	2.19	19.2	25.31	18.77
ARHGAP39	149.644	1.98179	0.465796	4.25463	2.09397e-05	0.000205816	3.05	1.91	0.94	1.58	4.33	0.78	2.14	1.6	1.95	8.84	4.47	4.86	9.47	24.68	8.41	2.99	3.21	7.31
JMJD4	324.777	1.98176	0.491602	4.03123	5.54846e-05	0.000472246	16.32	4.92	17.92	9.45	13.68	6.76	7.68	7.23	7.85	28.36	14.02	11.79	27.32	109.9	29.06	20.53	18.02	15
EPHA10	15.2467	1.98116	0.593064	3.34055	0.000836128	0.00447513	0.21	0.08	0.17	2.06	0.21	0.38	0.23	0.24	1.27	2.66	0.55	0.48	0.16	0.75	1.09	2.63	2.1	3.51
TNFSF13	207.753	1.98064	0.373701	5.30007	1.15758e-07	2.3929e-06	17.91	5.68	9.32	15.09	6.64	6.08	9.41	10.13	8.67	24.36	29.37	90.18	23.08	37.34	97.57	42.8	17.19	44.7
PRC1	400.844	1.97978	0.548893	3.60686	0.000309919	0.00197943	10.71	19.57	5.03	3.61	30.92	12.14	19.74	22.87	11.38	168.63	32.92	27.27	81.3	23.29	25.05	63.91	96.5	72.15
ST6GALNAC2	285.478	1.9794	0.609678	3.24663	0.00116778	0.00586543	1.56	23.7	1.71	3.65	23.46	7.66	18.09	23.08	9.66	31.65	29	32.45	53.99	172.21	43.29	48.42	67.94	65.82
OSGIN1	85.2584	1.97844	0.467115	4.23544	2.28102e-05	0.000220965	2.68	1.8	2.39	1.56	6.13	1.41	3.07	7.8	2.63	7.78	3.85	38.36	13.04	6.91	4.33	21.03	4.02	13.24
SLC19A1	136.029	1.9783	0.609498	3.24579	0.00117126	0.00588013	14.17	2.22	2.05	5.59	2.5	2.26	2.19	1.52	4.33	3.49	2.01	5.28	5.34	50.08	25.06	8.74	2.34	11.01
CLN6	378.875	1.97669	0.313687	6.30149	2.94807e-10	1.24517e-08	18.33	13.15	7.09	13.03	21.04	7.6	12.48	14.31	11.51	76.01	23.6	36.35	36.18	123.83	46.88	37.54	36.73	47.37
C20orf27	376.427	1.97532	0.448328	4.40596	1.05316e-05	0.000115236	28.1	13.57	48.69	10.09	17.6	11.86	15.05	16.58	12.65	55.08	24.39	23	88.27	212.43	75.83	90.71	35.3	37.05
C19orf48	459.363	1.97452	0.334736	5.89874	3.66282e-09	1.1678e-07	25.64	25.29	10.66	10.93	39.41	20.87	14.79	20.85	19.55	103.49	49.29	36.78	121.82	81.61	139.2	141.87	71.88	113.53
CHKB-CPT1B	22.1	1.9743	0.523335	3.77254	0.000161596	0.0011531	0	2.68	0.52	1.57	1.88	1.44	3.01	1.27	0.82	4.22	1.89	4.75	4.45	2.52	3.36	7.11	2.98	2.32
SLC45A3	74.2596	1.97384	0.692829	2.84895	0.00438634	0.0170719	5.5	0.46	2.42	1.61	1.05	0.79	0.9	1.31	0.51	0.64	0.99	0.93	0.91	23.6	3.78	2.44	2.87	3.61
PLXNB3	250.437	1.97237	0.562154	3.50859	0.000450493	0.00267763	17.36	4.76	7.47	2.69	2.21	0.86	4.22	2.02	1.39	17.51	8.6	4.11	22.21	23.32	6.81	8.86	4.63	5.4
ANLN	452.108	1.97235	0.567465	3.47572	0.00050949	0.00297604	0.68	11.63	2.17	2.93	18.18	6.75	18.31	15.32	6.07	122.92	25.42	17.43	61.51	9.9	7.22	35.46	58.08	29.45
CTDNEP1	650.751	1.97037	0.476874	4.13185	3.59859e-05	0.000326628	70.04	28.78	20.06	44.14	51.68	12.6	32.3	16.87	45.32	70.93	75.13	110.49	67.82	529.14	113.54	41.97	64.61	89.1
CASC10	41.9414	1.97025	0.727853	2.70693	0.00679076	0.0243011	1.03	0.33	1.09	0.53	0.28	0.79	1.29	0.38	0.56	7.74	0.59	0.19	12.6	1.09	0.6	1.46	0.12	0.37
EBI3	19.3277	1.9698	0.693621	2.83988	0.004513	0.0174762	2.7	0.26	1.42	5.24	0.75	0.3	1.34	0.56	0.52	1.73	3.22	12.64	0.9	4.79	10.12	0.26	1.41	4.73
AC018553.2	5.4442	1.96886	0.7359	2.67545	0.00746296	0.0261954	0	0.44	0	0	0.85	0	0.15	0.84	0.6	1.43	0.87	0.69	2.15	3.53	0.33	1.35	0.96	1.77
AC009133.1	41.1662	1.96884	0.435543	4.52043	6.17149e-06	7.33232e-05	6.78	1.43	2.7	2.97	4.35	0.89	3.3	1.38	3.84	3.86	3.15	9.7	8.08	3.21	6.8	3.69	11.98	10.66
SSC4D	11.9848	1.96881	0.493387	3.99041	6.59598e-05	0.000547929	0.87	0.62	0.43	1.27	0.6	0.48	0.27	0.24	0.25	1.21	1.3	0.75	2.04	1.11	1.3	1.15	1.63	3.3
NFKBIB	400.747	1.96866	0.482395	4.08101	4.48402e-05	0.000394642	14.78	14.58	12.06	7.41	29.33	16.52	19.21	17.99	23.38	39.75	34.13	22.73	75.78	361.48	127.33	49.62	48.85	37.01
RTN4RL2	10.1643	1.96799	0.806494	2.44018	0.0146801	0.0445972	0.38	0.62	1.08	0.53	0.44	0.25	0.32	0.08	0.4	0.16	0.25	0.21	0.16	4.47	1.58	1.54	0.34	0.44
PDXK	1793.54	1.96716	0.335439	5.86443	4.5068e-09	1.40352e-07	35.36	50.06	28.04	38.09	74.79	60.31	47.56	66.77	49.74	371.4	132.86	159.93	208.01	155.21	102.3	131.06	159.4	96.08
AC074117.1	58.5644	1.96698	0.550939	3.57023	0.000356668	0.00222278	4.05	1.6	1.57	2.12	1.38	0.54	0.81	0.65	1.49	4.68	0.75	1.87	4.17	14.95	8.48	2.04	2.19	2.02
DTX4	145.188	1.96602	0.323852	6.07073	1.27329e-09	4.61211e-08	7.63	0.94	2.13	1.95	1.03	1.72	2.38	3.92	1.29	12.18	8.6	6.87	7.7	8.26	4.03	7.38	6.76	17.79
TOP2A	693.727	1.966	0.646043	3.04315	0.00234118	0.0102667	1.85	12.57	0.68	1.81	12.45	5.89	11.8	18.1	7.46	59.25	35.53	48.14	29.38	1.52	7.25	49.58	62.03	40.17
LIG1	382.677	1.96524	0.378365	5.19403	2.0579e-07	3.93902e-06	12.14	20.51	5.19	5.73	18	9.92	14.77	13.18	7.34	77.95	22.75	30.65	33.24	64.71	63.92	43.42	57.18	38.78
CENPH	84.6465	1.96514	0.44961	4.37076	1.23815e-05	0.00013178	1.76	7.21	2.73	1.54	6.96	4.45	3.35	7.33	2.26	11.62	9.93	14.95	12.18	23.92	5.2	27.29	34.29	24.59
SIX2	88.0767	1.96398	0.695173	2.82517	0.00472554	0.0181389	2.89	2.84	0.45	2.4	1.94	2.02	3.03	2.71	4.36	0.08	8.56	3.1	0.56	23.04	8.27	10.58	6.8	29.68
ADA	101.392	1.96319	0.523244	3.75196	0.000175457	0.00123476	9.89	5.68	5.12	8.58	3.62	2.3	2.46	4.16	2.19	2.47	14.32	24.65	2.23	36.76	25.41	36.64	10.91	13.07
SH2B2	73.9215	1.9624	0.64348	3.04967	0.00229094	0.0100814	5.41	3.09	2.4	2.26	4.58	2.63	3.16	0.47	4.25	2.49	3.46	4.29	3.08	48.89	19.1	4.21	1.07	4.95
CCR10	27.9805	1.96234	0.679035	2.88989	0.00385377	0.0153757	5.33	0.79	2.78	1.16	0.46	0.37	0.92	0.42	0.33	0.73	1.9	3.13	0.72	6.82	7.99	1.95	3.12	15.35
FPGS	481.732	1.96181	0.534395	3.67108	0.000241528	0.00162104	83.42	15.5	38.07	20.75	24.61	13.82	16.06	17.57	29.56	18.31	20.25	44.34	19.66	329.95	73.43	35.04	35.39	67.32
TAZ	264.597	1.96173	0.464942	4.2193	2.45064e-05	0.000234852	26.33	14.8	10.06	11.54	13.27	8.29	8.82	8.96	10.11	39.01	19.65	16.51	63.97	184.27	43.64	15.53	22.2	24.1
CNKSR1	176.624	1.96132	0.44861	4.372	1.23114e-05	0.000131165	11.97	4.68	1.17	4.08	11.84	4.44	6.1	8.28	8.81	13.84	15.41	16.24	23.88	47.55	17.31	15.68	19.22	25.74
CKAP2	284.088	1.96103	0.530812	3.69439	0.000220419	0.00149433	3.58	8.16	2.96	2.72	8.06	4.13	5.99	14.2	4.22	37.68	27.54	46.43	23.53	7.14	5.22	28.79	55.92	36.2
MRPS34	573.88	1.95964	0.481019	4.07394	4.62249e-05	0.000404835	24.62	38.98	38.85	16.5	53.43	52.61	36.46	62.93	45.35	78.97	47.27	61.3	126.08	422.7	203.94	101.14	132.25	108.48
SPC25	27.44	1.95885	0.436689	4.48569	7.26775e-06	8.45684e-05	1.55	3.28	0.35	0.23	1.88	1.78	1.96	2.08	1.14	8.14	7.35	7.12	7.03	0.97	4.07	8.75	9.45	9.24
PQLC2	139.864	1.95866	0.387294	5.05728	4.2527e-07	7.43079e-06	10.11	6.42	6.98	2.37	8.25	3.02	2.71	5.47	5.35	11.58	15.49	10.56	22.67	36.97	23.23	15.94	14.79	23.06
CKS1B	331.651	1.95837	0.391843	4.99784	5.79749e-07	9.69577e-06	33.07	49.28	27.12	23.11	43.99	30.35	24.11	33.31	24.96	254.32	107.69	130.58	143.55	15.55	58.33	109.7	196.57	381.16
SEMA7A	159.965	1.95836	0.558556	3.50612	0.000454697	0.00269798	2.91	3.45	2.74	5.23	5.84	2.14	8.5	2.18	3.8	9.61	6.28	5.83	4.89	38.76	26.5	12.96	3.99	5.49
AL441992.1	8.34068	1.95765	0.574286	3.40884	0.000652399	0.00365879	0.78	2.03	1.21	0	0.98	2.42	1.41	0.66	1.39	7.06	3.3	10.23	2.67	0	1.64	9.74	13.84	9.16
TLE3	1412.39	1.95556	0.420083	4.65517	3.23714e-06	4.30089e-05	52.49	33.1	18.87	18.2	28.81	21.16	30.54	35.92	32.37	90.87	60.17	79.35	71.93	593.65	123.38	66.67	56.3	55.98
PRAG1	308.018	1.95496	0.449524	4.34897	1.36781e-05	0.000143237	1.89	2.74	2.31	1.65	9.62	1.77	4.77	5.73	4.26	32.73	10.84	10.93	12.19	26.79	12.64	10.35	5.51	17.45
THSD8	86.8443	1.95453	0.575643	3.39539	0.000685319	0.00380956	2.31	6.74	4.42	0.45	9.55	5.01	3.73	6.4	2.88	13.67	21.9	16.81	29	0	16.45	34.22	42.83	26.38
HIST2H2AA3	1234.28	1.95422	0.43275	4.51581	6.30741e-06	7.47344e-05	63.91	257.39	117.08	108.75	292.27	164.83	132.39	354.5	117.69	1232.65	284.08	296.15	356.72	794.46	454.6	1208.67	2029.88	807.5
AC010422.3	29.5074	1.95355	0.768828	2.54094	0.0110555	0.0356182	0	4.66	1.91	3.32	2.5	1.65	2.81	2	3.04	2.27	0.34	8.55	0.44	35.86	18.27	3.65	1.85	1.82
PPP1R35	166.521	1.95153	0.442611	4.40912	1.0379e-05	0.000113856	16.53	12.19	13.54	7.01	17.97	12.84	9.96	12.98	14.3	31.78	19.9	56.3	33.65	134.67	50.41	14.39	25.96	54.24
DDT	449.201	1.95147	0.532744	3.66306	0.000249224	0.00166332	19.68	63.46	47.82	43.43	66.58	61.31	42.67	59.53	28.24	66.45	79.65	50.16	131.7	731.97	347.68	86.61	127.42	181.39
AC005229.4	31.6503	1.94767	0.491504	3.96266	7.41186e-05	0.000605329	0.61	0.78	1.42	0.46	1.51	0.24	0.8	1.79	0.66	5.42	1.94	1.77	5.55	7.71	1.3	1.11	5.55	2.63
SNX8	323.528	1.94739	0.420664	4.62932	3.6686e-06	4.77351e-05	14.15	11.32	13.83	16.59	25.31	10.97	14.39	18.24	12.75	77.12	33.21	43.92	54.67	51	44.63	49.87	28.54	39.82
DHRS3	1304.4	1.94703	0.351506	5.53912	3.03996e-08	7.47176e-07	120.74	57.98	25.29	30.99	60.28	53.23	33.56	84.15	18.95	311.32	137.73	181.64	323.95	227.81	134.01	158.67	354.33	105.8
TMEM139	5.28019	1.94643	0.629924	3.08994	0.00200196	0.00907258	1.18	0.51	0.38	0.51	0.25	0.4	0.15	1.32	0	2.48	0.16	0.66	2.39	1.5	0.49	3.04	0.78	2.82
RHBDF2	596.835	1.94612	0.526142	3.69885	0.000216582	0.00147624	17.4	17.3	3.09	20.65	30.32	14.84	22.62	20.31	31.68	17.22	53.62	83.12	48.23	196.82	146.28	21.62	69.86	36.15
CERNA1	5.88396	1.94602	0.792084	2.45684	0.0140167	0.042959	0.17	0	0.73	0	0	0.12	0.21	0.45	0.67	0.72	0.73	0.77	0.21	5.23	1.64	0.37	1.51	0.67
SRGAP3	105.506	1.94597	0.449382	4.33033	1.48888e-05	0.000153961	3.79	4.79	2.04	2.7	0.45	0.35	2.08	3.1	0.99	3.75	8.38	6.6	3.47	13.44	7.22	7.43	2.66	8.36
LINGO3	11.0483	1.94517	0.775807	2.50728	0.0121663	0.0384692	0.75	0	0.29	0.92	0.06	0.35	0.2	0.18	0.19	0.08	0.12	0.99	0.39	3.7	2.19	0.26	0.7	0.48
ABCB9	70.0589	1.94448	0.375278	5.18142	2.20204e-07	4.19247e-06	1.41	2.01	2.8	1.4	1.51	1.17	2.19	1.77	0.88	6.01	2.79	2.83	4.24	13.81	5.62	6.75	6.09	3.7
ZNF524	181.695	1.94192	0.376097	5.16335	2.42573e-07	4.56169e-06	6.99	13.16	13.7	6.58	10.05	10.37	9.52	19.43	8.01	48.84	22.51	31.27	60	63.69	71.81	24.83	30.58	34.73
ST20-AS1	40.2536	1.94077	0.526934	3.68315	0.000230373	0.00155444	1.76	0.74	0.53	0.83	0.84	0.36	0.48	0.84	2.01	3.09	0.44	1.33	1.97	8.73	2.21	0.85	1.03	0.83
SPOCK2	236.888	1.93967	0.577091	3.36111	0.000776295	0.00419994	6.22	2.86	3.45	1.27	2.38	2.65	10.96	2.26	5.28	6.04	13.84	18.32	4.85	14.18	73.06	4.55	6.42	10.98
LCK	122.629	1.93914	0.449817	4.31096	1.62544e-05	0.000166003	5.1	4.52	1.94	4.6	3.22	2.48	7.37	4.72	4.47	6.88	10.63	34.74	4.32	19.13	52.76	19.1	9.05	11.13
ZNF687	566.111	1.93832	0.314505	6.16306	7.1352e-10	2.74373e-08	21.12	6.31	8.51	4.22	12.11	5.56	7.83	10.82	6.15	58.73	32.73	30.64	21.15	44.66	23.21	22.48	21.26	70.87
PRR7	74.484	1.93533	0.707998	2.73352	0.00626604	0.0227983	0	5.04	1.29	1.43	10.18	4.04	4.64	4.26	3.11	3.01	2.53	2.67	21.2	43.67	25.66	5.67	5.74	5.94
MCM7	1084.89	1.93528	0.334698	5.78217	7.37414e-09	2.17047e-07	36.63	37.62	18.1	15.84	59.21	22.31	24.65	29.53	21.5	123.5	65.02	196.71	86.23	48.98	82.91	163.61	158.19	152.71
PRSS22	626.644	1.93464	0.761514	2.54052	0.0110687	0.0356501	1.19	55.26	0.17	18.77	70.65	26.87	92.21	19.49	35.83	109.53	77.75	83	129.65	445.4	109.31	80.4	75.46	80.59
CXCL8	548.413	1.93444	0.773217	2.50181	0.0123561	0.0389605	17.43	20.96	16.5	110.92	9.37	9.88	9.6	17.31	22.41	21.17	145.27	3.48	448.58	3.4	79.1	138.8	117.27	87.43
SCIMP	38.427	1.93152	0.569749	3.39012	0.000698609	0.00386541	4.31	1.52	0.91	3.4	0.59	0.51	0.71	0.68	1.38	3.43	4.89	23.08	3.1	1.77	10.22	2.86	3.15	3.31
RENBP	49.7193	1.93115	0.427125	4.52126	6.14723e-06	7.31159e-05	4.94	3.98	3.77	4.19	0.83	1.51	2.17	3.09	2.67	9.86	13.24	19.56	16.22	3.41	19.77	12.44	5.26	10.75
IGSF9	490.935	1.93098	0.723949	2.66729	0.00764651	0.0266609	0.25	7.93	0.52	2.51	28.06	5.97	8.03	6.32	9.29	24.57	8.54	8.6	11.93	104.79	13.16	43.64	12.91	10.54
AL121832.2	20.7629	1.93048	0.613175	3.14833	0.00164204	0.00774525	9.53	2.32	3.33	1.56	0.5	1.02	2.95	1.49	1.84	10.74	4.58	1.7	7.39	35.6	4.25	5.02	5.1	6.06
PPM1N	20.7401	1.93045	0.683301	2.82518	0.00472542	0.0181389	0.77	2.82	1.39	0.86	2.86	0.5	1.12	3.85	0.22	0.6	1.29	1.48	0.46	5.92	10.03	3.55	12.17	4.71
ARHGAP33	74.915	1.93012	0.584224	3.30372	0.000954095	0.00497303	8.92	5.32	4.25	1.65	2.62	0.5	1.99	0.79	0.83	12.49	2.77	5.02	18.3	42.48	8.35	2.64	3.03	5.94
TRIP13	100.103	1.9298	0.438263	4.40328	1.06626e-05	0.000116491	2.68	3.27	3.23	0.7	5	2.73	3.46	4.29	1.61	21.78	6.7	12.58	17.81	4.22	4.15	13.99	14.95	16.15
ST6GALNAC1	144.437	1.92911	0.625279	3.08519	0.0020342	0.00917741	1.26	6.82	4.86	3.5	5.81	9.42	4.75	11.45	3.97	10.7	17.06	4.73	30.36	23.4	5.68	29.92	66.67	49.61
HOXB7	91.0131	1.92846	0.515216	3.74301	0.000181831	0.00127276	1.28	7.95	7.93	1.12	2	5.03	4.33	7.7	2.83	2.54	26.27	29.27	8.71	24.73	11.78	19.61	24.98	38.65
PPP2R3B	254.856	1.92841	0.458708	4.20401	2.62226e-05	0.000248524	10.6	14.98	5.83	4.81	13.15	8.75	10.39	11.31	10.41	32.28	19.24	15.77	26.15	101.29	61.8	31.26	22.99	11.65
CCDC142	127.892	1.92835	0.470137	4.10167	4.10177e-05	0.000366105	18.85	4.34	6.29	8.18	3.56	1.86	2.83	3.51	4.46	18.97	5.35	8.54	6.69	36.47	15.56	6.44	12.64	7.97
STAG3	59.8678	1.92803	0.600724	3.20951	0.00132961	0.00652995	10.13	0.76	0.98	1.8	0.34	0.69	0.84	1.04	1.91	2.05	1.45	6.52	0.6	4.09	15.77	11.99	3.09	6.43
KMT5C	120.898	1.92757	0.435252	4.42863	9.48334e-06	0.000105487	8.87	8.34	8.56	3.74	2.28	2.76	7.48	3.34	2.08	17.94	7.06	7.74	9.79	36.69	20.13	11	13.52	19.41
HOXA-AS3	23.4589	1.92543	0.505869	3.80619	0.000141122	0.00103347	0.82	0.54	1.67	0.68	0.26	0.23	0.15	1.87	0.38	4.47	0.66	2.01	2.74	6.55	2.23	1.67	1.57	2.68
C1orf53	12.7072	1.92492	0.694925	2.76996	0.00560626	0.0208517	0	0.91	1.73	1.84	2.65	2.65	0.64	3.24	1.56	5.77	4.91	5.09	3.85	22.38	9.11	0.31	4.59	5.46
NAGLU	278.662	1.9248	0.449953	4.27778	1.88768e-05	0.000189183	16.06	6.77	16.77	6.01	8.71	6.26	7.16	9.55	5.49	14.15	22.47	26.85	15.82	101.91	63.13	17.39	20.41	30.29
IZUMO4	19.3715	1.92443	0.544747	3.5327	0.00041134	0.00249537	2.52	1.04	3.33	2.53	0.62	0.8	0.77	0.71	0.53	4.9	2.58	1.04	5.8	8.44	6.71	5.56	2.25	2.6
BUB1B	122.191	1.92425	0.608004	3.16487	0.00155153	0.00738954	0	4.3	0.66	1.4	10.59	3.14	3.04	4.11	2.6	21.98	10.58	11.03	11.08	15.43	14.21	14.17	21.35	11.73
RAB26	43.3451	1.92374	0.691001	2.78399	0.00536952	0.0201388	3.26	4.56	0.32	2.2	6.66	0.83	1.65	0.85	3.59	1.17	1.05	4.04	1.75	27.46	5.52	4.71	3.51	6.41
DIAPH3	74.5268	1.92351	0.564164	3.40949	0.000650835	0.00365288	0.15	1.47	0	0.76	2.67	1.05	1.82	1.71	0.6	6.19	2.58	3.34	5.17	2.72	1.73	7.11	10.1	3.62
CXCL17	471.568	1.92342	0.728232	2.64122	0.00826086	0.028362	0.61	33.36	0	9.33	42.84	30.27	47.81	75.29	20.49	108.01	396.18	160.12	275.54	36	34.39	72.45	179.12	191.17
HMGB3	212.409	1.92327	0.549591	3.49946	0.000466196	0.00275342	6.54	9.52	4.1	4.98	31.8	12.71	14.87	17.52	8.29	57.69	61.11	16.58	98.09	5.6	10.75	54.85	49.29	105.07
CCNJL	37.7553	1.92272	0.621659	3.09289	0.00198215	0.00900161	3.53	1	1.37	0.62	0.5	0.4	0.52	1.46	0.93	4.71	0.34	5.72	0.29	9.47	12.15	0.87	0.29	2.81
CCNE2	103.016	1.92124	0.592667	3.24169	0.00118825	0.00594872	3.11	5.35	0.44	7.49	7.9	3.07	2.29	5.39	3.83	33.8	20.98	12.17	28.55	0.18	1.01	18.89	22.11	19
TMC8	216.584	1.91949	0.549246	3.49478	0.000474453	0.00279526	9.32	6.68	3.72	5.86	1.93	2.3	5.43	2.69	3.27	5.6	9.92	26.78	9.53	107.24	70.21	5.01	6.47	12.9
COMMD4	338.385	1.91941	0.306757	6.2571	3.92209e-10	1.59086e-08	23.41	31.45	31	17.17	32.1	21.6	27.23	28.69	16.71	107.57	74.47	61.76	91.75	218.3	94.16	90.96	102.42	82.33
DLX6-AS1	11.3653	1.91897	0.789667	2.4301	0.0150948	0.0455796	0.06	0.26	0	0.22	0.23	0.03	0.19	0.01	0.14	2.14	0.43	2.99	0	0.65	0.63	1.4	1.3	1.4
PDZK1IP1	612.071	1.91791	0.728182	2.63383	0.00844274	0.0288235	0.57	69.91	0.29	12.58	44.41	25.92	126.92	130.95	53.97	114.02	42.96	237.51	310.11	149.01	312.48	230.22	383.06	129.28
TOR3A	396.68	1.91782	0.306472	6.25773	3.90624e-10	1.58743e-08	28.39	12.38	16.72	15.07	18.67	8.16	12.61	10.71	10.02	49.46	49.09	48.26	71.5	465.47	122.02	33.9	41.06	58.97
ABI3	156.35	1.91741	0.533727	3.59249	0.000327537	0.0020707	7.31	6.06	12.09	5.41	2.37	4.93	3.69	3.18	3.23	5.25	12.99	35.53	8.17	25.61	54.17	7.93	5.58	12.79
CCDC184	44.0946	1.91727	0.762287	2.51515	0.0118981	0.0377603	1.71	1.94	2.23	0.87	0.53	0.52	1.83	1.1	0.56	0	0.23	0.55	7.33	17.78	1.14	5.49	1.66	0.87
YIF1B	248.726	1.91641	0.328708	5.83013	5.53842e-09	1.68804e-07	17.46	16.55	11.57	14.1	14.04	16.71	21.01	25.12	11.5	75.66	42.78	34.64	85	94.56	73.82	38.58	64.06	54.39
PTPRU	586.562	1.91483	0.480427	3.98569	6.72849e-05	0.000557425	57.7	7.74	7.98	4.48	4.87	2.48	11.11	9.61	5.5	38.77	21.46	13.54	56.92	81.71	4.15	22.37	26.06	39.04
HPS6	417.247	1.91481	0.50065	3.82465	0.00013096	0.000970976	4.38	4.62	12.1	4.83	20.31	9.84	12.39	12.29	9.18	15.48	14.69	21.78	23.87	104.64	53.28	21.99	24.87	27.09
AC092295.2	8.68528	1.91362	0.589157	3.24806	0.00116195	0.00584847	0.54	0	0.19	0.22	0.61	0.22	0.56	1.15	0.27	2.48	1	3.54	0.88	3.5	0.53	0.72	1.47	1.35
KDF1	221.785	1.91318	0.663485	2.88353	0.00393251	0.0156143	0.95	8.25	0	1.27	20.93	8.73	7.16	13.96	9.42	26.54	18.64	21.51	39	62.62	24.95	22.31	30.25	34.8
SLC7A7	121.084	1.91222	0.499784	3.8261	0.000130188	0.000966593	10.53	3.32	7.76	16.7	2.91	2.4	6.02	2.21	3.05	17.57	16.95	70.56	20.58	7.13	33.58	21.06	10.26	10.94
JAK3	340.261	1.91212	0.65437	2.92207	0.00347716	0.0141547	19	3.23	2.62	12.5	3.75	1.48	4.69	1.57	4.73	4.07	8.36	18.28	2.87	41.52	63.48	5.15	3.87	6.73
TUSC1	300.613	1.90923	0.638306	2.99109	0.00277987	0.0118067	11.5	12.23	15.45	6.62	10.7	7.54	7.93	9.05	6.92	3.35	3.83	7.54	8.84	138.39	50.13	11.93	10.19	25.33
MAP6D1	25.5477	1.90891	0.587815	3.24746	0.00116438	0.0058552	0	0.88	1.04	1.83	3.71	0.54	1.3	0.98	0.55	2.72	1.12	1.32	2.57	12.34	9.73	3.21	1.49	6.26
C16orf74	128.38	1.90844	0.676413	2.82142	0.00478119	0.0183177	1.03	9.84	0.26	5.07	26.8	17.91	6.37	17.44	11.89	12.99	6.98	13.86	28.02	168.02	41.23	37.37	36.72	38.71
P3H4	188.125	1.9084	0.566276	3.37009	0.000751448	0.00409442	15.28	3.14	9.37	6.23	5.84	3.17	3.01	7.39	6.77	7.28	11.32	7.29	3.42	119.41	26.38	24.18	6.06	19.92
ACP2	342.336	1.90708	0.353748	5.39108	7.00353e-08	1.54763e-06	13.76	12.57	24.11	11.04	12.12	8.15	12.89	8.91	7.18	33.46	37.34	84.38	21.94	75.16	97.99	32.56	33.59	38.66
HIST2H2AC	621.268	1.90673	0.275589	6.91876	4.5562e-12	2.80122e-10	241.71	182.29	282.88	108.42	111.38	122.7	114.39	216.01	105.79	460.78	706.96	692.74	675.48	893.41	609.1	574.07	918.23	1399.33
CSPG5	15.2287	1.90656	0.589834	3.23236	0.00122772	0.00611209	0.86	0.21	1.47	0.29	0.66	0.16	0.39	0.13	0.35	4.14	2.75	0.28	2.37	2.24	2.45	0.5	2.55	0.95
LARGE2	119.964	1.9063	0.726936	2.62237	0.00873198	0.0296225	0	9.69	0.14	1.94	6.18	4.98	5.56	5.86	2.98	1.11	5.68	15.28	6.55	36.72	6.13	27.9	11.33	17.36
APOBEC3D	48.4553	1.90615	0.593741	3.2104	0.00132549	0.00651423	3.5	2.64	2.49	0.92	0.7	1.19	2.4	2.16	1.35	3.17	7.37	17.4	0.19	10.45	5.25	1.7	1.93	10.67
HIST1H4F	120.875	1.90613	0.531492	3.58638	0.000335301	0.00211418	9.13	51.32	36.32	19.16	79.32	43.75	36.55	101.23	27.18	150.94	214.21	228.53	348.69	139.25	495.32	66.99	356.94	47.21
CYBC1	677.181	1.90612	0.429576	4.43722	9.11291e-06	0.000102054	91.06	23.5	38.9	33.51	15.28	17.11	25.22	23.42	22.8	52.59	68.36	60.7	46.92	285.51	136.08	66.77	83.92	91.11
IGLV7-43	9.45979	1.90506	0.785347	2.42575	0.0152766	0.0460112	1.28	4.56	0.69	3.37	0	1.83	4.77	4.49	0.58	1.14	26.65	62.26	1.88	7.04	16.35	4.09	1.9	11.42
AL021453.1	36.3565	1.90461	0.546002	3.48828	0.000486131	0.00285388	0.99	1.51	0.22	0.88	0.69	0.3	0.74	1	0.73	2.47	0.82	0.91	2.46	9.24	2.64	1.18	1.27	2.39
C19orf25	189.345	1.90385	0.408952	4.65543	3.23299e-06	4.29804e-05	15.3	7.63	12.37	7.99	12.95	6.81	4.81	11.37	5.96	27.59	15.97	13.91	27.18	57.01	54.39	18.73	39.49	15.21
FAM225A	15.7576	1.9031	0.70451	2.70131	0.00690668	0.0246215	0.46	0.15	3.58	0.37	0.11	0.04	0.08	0.14	0.11	0.84	0.39	0.74	0.17	0.2	2.13	0	0.33	0.44
HHLA3	22.5822	1.90197	0.457146	4.16052	3.17519e-05	0.000291527	4.56	2.57	4.63	1.65	1.57	0.88	0.84	2.97	2.99	11.14	19.42	15.06	24.77	2.75	7.38	5.76	5.24	10.23
PWWP2B	399.702	1.90165	0.524984	3.62231	0.000291983	0.00188878	3.25	9.27	6.9	3.84	13.55	18.63	10.42	14.06	8.38	21.17	15.95	16.5	43.99	126.89	49.95	20.13	16.76	28.52
ARHGEF1	979.832	1.90058	0.461663	4.11681	3.84157e-05	0.000344745	48.73	24.94	20.75	22.92	30.93	16.71	25.69	16.49	22.78	41.11	35.27	59.59	42.21	287.75	187.78	32.96	48.55	54.54
KCNJ11	20.9281	1.90056	0.659742	2.88076	0.00396717	0.015706	0.31	0.82	0.53	0.43	1.79	1.06	0.55	0.2	2.65	0.54	0.62	1.01	2.86	2.87	2.49	6.06	0.24	4.75
CDH3	1567.35	1.90039	0.481983	3.94285	8.05177e-05	0.000647795	86.38	28.59	25	7.8	72.64	11.58	47.54	22.1	47.89	24.31	19.11	283.11	257.83	136.9	191.11	41.04	178.67	181.32
ZAP70	119.259	1.89685	0.642906	2.95043	0.00317332	0.0131779	5.53	2.46	2.05	4.43	2.19	1.94	5.25	3.32	5.02	4.28	6.91	15.39	0.83	17.43	47.16	1.73	4.27	6.33
CDCA7	158.527	1.8968	0.435728	4.35318	1.34177e-05	0.000140922	4.78	13.01	0.64	1.35	5.66	3.84	3.55	6.41	2.94	16.1	5.05	23.44	12.97	15.46	11.43	23.67	30.39	43.73
SLC39A3	283.853	1.89278	0.467016	4.05292	5.05818e-05	0.000436403	18.94	17.78	27.91	8.94	19.47	16.59	11.92	14.87	15.91	35.41	23.79	25.71	34.25	143.76	55.03	42.16	39.39	16.64
AC034231.1	3.09641	1.89214	0.713581	2.65162	0.0080107	0.027633	0	0.34	0.82	1.39	1	0	0	0.67	0.35	6.35	0	1.34	1.99	0.8	1.67	2.48	1.52	2.2
RAB40C	412.124	1.89146	0.449691	4.20613	2.59779e-05	0.000246641	10.9	15.18	10.65	5.01	11.44	12.93	9.2	18.51	11.52	34.27	15.53	26.84	47.06	118.99	21.81	30.19	24.14	35.3
SIGLEC7	22.7455	1.89102	0.602584	3.13819	0.00169997	0.00794611	2	1.04	1.08	4.71	0.29	0.93	0.94	0.29	2.04	2.65	3.12	10.13	4.88	1.62	5.66	3.16	1.88	2.28
SLIT1	13.5127	1.8902	0.622795	3.03503	0.00240515	0.0104914	0.36	0.12	0.1	0.19	0.44	0.08	0.05	0.1	0.02	0.13	0.07	0.21	0.47	0.87	0.19	0.04	0.89	0.85
CD82	1458.58	1.88997	0.505369	3.73979	0.000184175	0.0012864	14.3	130.72	15.85	20.27	138.96	119.38	123.64	160.62	91.31	943.41	240.55	300.13	393.05	263.42	167.03	259.75	321.63	199.02
DCST1-AS1	9.27554	1.88938	0.659392	2.86534	0.00416568	0.0163675	0	2.58	0.23	0.4	0.38	1.25	0.21	0.95	1.01	6.57	2.04	3.49	3.27	0.44	0.46	2.24	7.19	9.62
C15orf48	270.918	1.88837	0.603929	3.12681	0.00176713	0.0082117	2.12	23.07	1.48	20.32	16.03	23.01	70.99	45.58	34.55	59.26	83.26	144.03	180.28	35.52	109.13	268.21	180.89	30.4
FOXQ1	467.618	1.88777	0.733194	2.57472	0.0100321	0.0330822	0	29.54	0.14	3.55	28.04	19.04	6.53	17.29	7.23	64.28	59.25	42.98	71.79	68	47.81	48.58	21.85	62.18
SLC27A3	361.19	1.88773	0.532319	3.54624	0.000390769	0.00239769	38.48	17.35	31.52	19.36	12.84	9.63	12.04	13.09	5.27	17.75	7.95	22.35	20.92	109.5	40.57	11.59	25.07	69.81
PCSK4	24.9413	1.88761	0.652763	2.89173	0.00383127	0.0153052	3.79	2.59	0.93	0.91	0.97	0.41	1.03	0.76	0.35	4.08	2.01	2.32	0.93	40.71	2.91	0.66	0.58	2.66
RBCK1	1003.68	1.88761	0.39779	4.74524	2.08258e-06	2.93793e-05	49.35	35.02	48.37	23.97	33.26	27.65	35.04	35.8	23.42	101.55	95.94	111.17	112.98	583.49	132.25	102.36	56.84	117.39
AL451085.2	20.0222	1.88653	0.633271	2.97903	0.00289162	0.0121945	1.95	0.33	2.31	6.95	1.32	0.5	0.59	1.46	1.48	7.45	3.25	3.14	2.83	19.56	3.33	3.96	2.54	17.38
VPS9D1-AS1	42.3305	1.8852	0.686101	2.7477	0.00600155	0.0220468	0.83	1.2	0	1.54	5.07	1.23	1.24	1.65	3.49	2.53	3.97	2.11	9.08	18.17	6.81	4.03	0.92	6.88
FAM229A	37.5496	1.88516	0.707477	2.66462	0.00770743	0.0268452	4.95	1.28	1.31	1.32	0.47	0.96	1.51	1.31	0.39	2.44	1.5	1.96	1.13	20.9	6.6	2.33	0.75	11.37
TSEN54	277.599	1.8842	0.361232	5.21604	1.82793e-07	3.55593e-06	19.64	15.37	8.95	12.87	20.96	11.21	17.95	12.7	12.89	27.37	21.52	43.88	36.6	180.96	101.22	33.74	32.09	43.42
MIB2	687.578	1.8833	0.481855	3.90845	9.28912e-05	0.000729029	39.15	39.45	24.04	16.09	20.42	19.24	27.57	32.01	16.31	26.06	17.47	65.08	112.93	422.97	163.27	52.53	77.81	92.63
AL117332.1	14.4961	1.88324	0.689568	2.73105	0.00631337	0.0229215	5.05	0.5	0.76	2.69	0.97	0.13	0.35	0.16	1.04	1.81	1.1	0.89	2.1	13.22	4.89	2.98	2.18	3.14
HIST2H2BE	1140.38	1.88212	0.43902	4.28709	1.81028e-05	0.000182192	42.43	45.22	39.73	11.63	36.84	25.46	26.03	61.56	26.03	240.92	156.98	194.92	161.07	10.67	27.12	127.61	261.03	261.56
SELENOH	603.691	1.88114	0.436564	4.30896	1.64027e-05	0.000167198	60.98	59.16	52.06	57.24	60.93	67.37	38.63	64.57	39.8	114.84	149.66	136.55	173.12	574.81	259.24	90.08	102.28	223.94
AL358852.1	13.3397	1.88112	0.76668	2.45359	0.0141439	0.0432685	1.06	0.29	1.06	1.19	1.05	0.33	0	1.33	0.27	0.34	0.41	0.43	1.84	10.3	3.32	1.75	1.09	0.83
MGAT4B	834.743	1.88047	0.418759	4.49057	7.10313e-06	8.29227e-05	28.36	23.68	29.27	33.26	55.16	32.01	29.88	38.14	28.98	109.86	63.01	45.46	80.13	420.58	149.43	62.85	86.1	87.17
HIST1H2BB	78.8223	1.88004	0.781577	2.40545	0.0161527	0.0482146	1.31	20.28	4.95	9.13	46.79	16.75	10.93	60.01	14.25	142	43.45	63.24	174.52	0	128.22	285.84	7.73	18.06
NDC80	83.2969	1.87938	0.440072	4.27063	1.94924e-05	0.000194249	1.86	2.67	1.13	2.19	4.82	2.41	3.01	4.19	1.19	22.73	10.64	10.89	9.84	3.49	2.69	11.83	25.91	19.2
BUB1	124.764	1.87852	0.558388	3.36419	0.00076769	0.00416494	2.15	6.9	0.52	3.27	6.34	2.92	3.21	4.7	2.2	15.31	10.22	13.31	16.21	1.48	3.54	15.52	24.98	9.25
JAG2	524.556	1.87616	0.668574	2.80621	0.00501277	0.0190471	3.5	13.98	10.89	4.7	22.49	7.73	13.25	15.79	14.21	1.08	3.48	9.07	4.4	104.57	41.79	30.27	30.72	19.66
KCNS3	111.681	1.87536	0.544093	3.44676	0.000567363	0.00325472	6.68	4.9	2.65	2.76	3.47	3.24	3.65	4.05	2.92	1.17	3.79	3.51	2.24	40.4	30.62	16.81	40.15	26.81
FANCG	199.944	1.87476	0.391246	4.79178	1.65305e-06	2.41783e-05	17.86	10.14	7.84	5.9	7.45	3.84	8.79	8.91	4.99	28.32	7.69	23.99	19.82	140.83	37.73	30.32	16.27	20.52
PLD3	2085.36	1.8747	0.403114	4.65054	3.3107e-06	4.38505e-05	112.34	84.33	191.17	83.38	76.32	73.79	103.26	103.13	69.66	201.57	196.48	373.6	281.57	715.63	554.07	209.64	191.06	196.53
FHAD1	25.4785	1.87401	0.512207	3.6587	0.000253501	0.00168663	4.38	2.31	0.09	1.19	0.66	1.11	0.44	1.11	1.29	4.07	1.06	1.72	5.37	4.86	12.54	2.97	1.07	3.2
GET4	392.235	1.87319	0.392877	4.76788	1.8617e-06	2.66488e-05	18.88	8.82	11.27	20.1	23.69	11.87	12.3	17.23	15.37	57.08	22.32	21.61	53.6	175.51	80.99	38.2	30.61	40.53
ADCK5	95.6031	1.87177	0.336732	5.55863	2.71898e-08	6.86366e-07	7.07	3.43	4.79	3.68	3.31	3.04	4.56	5.14	2	13.77	6.27	8.29	16.03	21.2	14.58	9.89	12.05	13.33
ARFGEF3	203.16	1.87124	0.580204	3.22513	0.00125913	0.00624676	0.53	0.6	1	0.8	1.96	0.51	1.02	0.52	0.77	13.12	4.74	1.01	7.93	1.06	0.12	1.14	2.23	4.02
MARVELD3	89.1751	1.87041	0.494349	3.78358	0.000154589	0.00111235	1.44	4.97	0.4	0.9	8.61	2.17	2.34	2.6	3.62	5.46	10.8	5.72	7.28	21.61	9.68	14.55	9.39	41.05
ARPC1B	956.926	1.86924	0.360837	5.18029	2.21542e-07	4.21048e-06	104.6	50.21	129.1	92.48	54.41	45.84	53.9	55.4	63.47	101.84	141.86	453.16	175.2	257.43	430.09	206.7	173.27	252.4
REPIN1	749.553	1.86897	0.411062	4.54668	5.44985e-06	6.6404e-05	27.9	21.53	35.32	13.44	28.75	14.99	15.55	22.4	18.4	78.25	26.19	56.22	73	157.71	168.14	42.7	20.46	107.91
MRPS12	324.695	1.86621	0.467761	3.98967	6.61639e-05	0.000549199	12.08	18.67	19.5	17.71	46.25	26.14	20.84	25.24	19.76	39.7	38.62	29.26	68.74	223.89	130.21	57.34	62.31	83.36
DOC2B	442.348	1.8635	0.469655	3.96782	7.25345e-05	0.00059313	18.81	5.32	5.49	8.46	7.3	1.98	7.57	1.88	7.59	2.72	8.26	16.21	4.03	31.43	37.51	25.29	36.89	17.51
HELLS	301.82	1.86221	0.423393	4.3983	1.09104e-05	0.000118835	22.03	10.8	1.27	6.64	9.86	5.93	6.82	4.43	3.95	43.24	28.12	37.33	17.92	25.94	14.1	57.33	56.84	33.4
CIB1	579.105	1.86139	0.279171	6.66756	2.60086e-11	1.35783e-09	33.53	44.84	29.61	30.98	46.72	33.08	33.12	37.71	17.08	227.37	131.58	168.3	139.57	51.33	118.55	88.5	231.25	148.09
CHST14	200.597	1.86108	0.516329	3.60445	0.000312809	0.00199286	12.89	5.34	10.95	2.86	4.35	4.57	4.33	6.13	3.51	11.23	10.14	16.54	3.26	65.98	14.26	9.3	9.77	23.89
SLAMF7	207.16	1.86105	0.546803	3.4035	0.000665277	0.00372031	7.15	5.26	2	3.98	7.86	3.95	11.05	5.89	9.31	32.56	15.54	80.72	4.21	5.38	45.01	5.49	15.44	12.66
RHBDD2	474.514	1.85949	0.29971	6.20431	5.4939e-10	2.17898e-08	32.01	23.6	20.87	11.99	23.57	13.84	18.98	24.44	15.55	78.33	43.24	69.09	47.91	131.86	63.74	50.22	60.55	59.26
LINC02362	4.96005	1.85763	0.749643	2.47802	0.0132114	0.0410181	0.5	0.53	0.51	0.14	0	0.29	0.07	0.71	0.14	0.53	1.82	1.71	0.29	1.37	3.52	0.14	0.56	2.19
RUSC1	584.962	1.85493	0.39191	4.73306	2.21165e-06	3.09559e-05	13.7	20.48	12.36	8.49	36.51	16.44	20.65	17.76	23.98	127.34	56.32	45.44	87.61	211.54	66.99	30.28	59.84	49.26
MYRF	87.0599	1.8546	0.752773	2.46369	0.0137516	0.0423463	4.62	0.47	6.3	1.29	0.34	0.3	0.36	0.88	1.11	0.73	0.34	0.63	0.24	6.39	6.4	6.98	3.11	13.77
RPS6KA4	679.506	1.85453	0.386519	4.79802	1.60245e-06	2.35183e-05	13.7	11.19	13.44	15.31	35.44	14.47	16.02	18.17	19.33	63.52	19.49	38.45	59.49	129.04	81.53	55.21	63.86	35.13
VPS9D1	221.312	1.85304	0.316475	5.85525	4.76287e-09	1.47683e-07	9.46	7.4	6.84	4.78	7.7	5.06	7.03	7	4.19	18.17	14.2	32.65	22.91	33.93	35.55	12.77	14.43	24.14
MIS18A	80.6094	1.85284	0.275467	6.72618	1.74179e-11	9.43776e-10	4.49	3.36	2.91	2.88	4.73	4.6	4.95	4.36	2	21.89	10.79	9.91	20.33	7.51	8.58	15.64	24.05	14.74
ABHD14A-ACY1	16.4519	1.85135	0.712531	2.59828	0.00936927	0.0313434	3.53	0.29	0.74	4.22	0.66	0.59	0.38	0.8	0.66	2.97	0.7	2.73	0.75	5.98	3.95	1.55	0.77	0.65
AC006449.5	8.1542	1.85096	0.732999	2.52519	0.0115635	0.0369277	0.42	0.36	0	0.7	0.09	0	0.09	0.48	0.35	1.4	1.87	0.44	0.93	1.61	0.24	0.09	1.67	2.18
MLST8	396.134	1.84957	0.45652	4.05146	5.08995e-05	0.000438263	19.78	20.66	18.75	11.98	22.55	15.97	17.94	29.84	15.05	43.96	32.07	25.39	54.91	189.81	50.54	36.7	39.34	42.14
C1orf159	156.29	1.8485	0.409016	4.51938	6.2021e-06	7.36053e-05	8.71	5.65	3.61	4.65	7.97	5.73	4.21	5.3	5.27	15.63	14.09	14.79	21.75	65.98	28.3	11.24	11.93	15.37
ECI1	366.559	1.84706	0.401459	4.60088	4.20714e-06	5.34153e-05	31.94	32.75	30.3	16.37	38.83	27.77	24.6	26.38	16.12	35.1	35.02	49.99	78.94	199.45	155.86	66.12	74.81	150.5
MYPOP	70.1711	1.84632	0.383645	4.81257	1.49002e-06	2.20645e-05	4.67	2.21	2.9	1.89	2.29	2.51	1.75	2.47	2.73	5.82	6.06	8.13	12.34	17.7	11.85	4.24	4.77	9.54
SLC39A1	1363.81	1.8463	0.31239	5.91024	3.41616e-09	1.10318e-07	68.63	42.03	59.52	48.32	41.32	30.04	35.5	40.08	43.46	197	94.8	136.02	118.86	454.48	196.49	85.99	111.3	327.94
PRF1	181.262	1.8462	0.645367	2.8607	0.00422704	0.0165571	3.61	3.32	4.44	1.87	3.02	3.99	13.51	4	6.56	10.23	5.1	33.74	2.05	12.15	61.8	1.58	15.76	6.81
STEAP3	423.029	1.84581	0.36613	5.04141	4.62107e-07	7.96419e-06	6.24	9.27	3.39	2.48	15.43	7.15	8.67	11.45	9.33	24.06	19.83	25.13	16.57	50.22	25.35	28.35	62.29	47.22
GHDC	210.258	1.84468	0.473704	3.89417	9.85361e-05	0.000764938	10.7	9.39	10.92	5.28	4.75	3.8	6.68	6.09	4.94	13.43	12.59	24.63	8.94	68.21	30.41	15.98	14.8	9.47
PEX11G	28.4592	1.84402	0.596597	3.0909	0.00199549	0.00905802	0.91	3.65	1.19	1.24	1.54	1.95	2.28	2.51	1.79	6.07	6.02	3.82	1.12	30.41	6.46	2.98	5.32	4.29
KIF26B	116.573	1.84339	0.626034	2.94454	0.00323432	0.0133742	5.73	0.22	0.37	1.29	0.45	0.64	0.59	0.5	1.92	0.7	6.2	2.83	5.87	3.46	3.73	9.77	1.06	1.21
GZMB	63.5554	1.84162	0.633606	2.90658	0.00365409	0.0147269	3.41	3.9	2.89	6.16	3.53	3.94	15.27	2.25	9.05	20.16	8.67	46.13	4.68	1.8	48.7	1.34	24.59	23.2
AGAP2	87.807	1.84059	0.486324	3.7847	0.000153897	0.00110923	2.23	0.75	0.83	1.66	1.1	0.51	1.88	1.03	1.79	2.52	2.85	6.57	5.5	5.12	11.55	1.44	2.13	1.38
SIVA1	511.756	1.84033	0.402088	4.57693	4.71844e-06	5.8692e-05	68.14	49.3	46.29	52.93	49.27	53.3	38.86	50.76	28.54	87.17	59.11	74.07	126.41	602.32	242.62	169.69	148.94	175.84
TMEM121	27.045	1.84009	0.709571	2.59325	0.00950742	0.0317165	1.37	2.14	2.02	2.21	1.22	0.9	1.11	0.46	0.79	0.12	0.69	0.26	0.91	11.84	9.22	3.77	2.18	8.3
FOXP4	322.112	1.83931	0.425381	4.32393	1.53276e-05	0.000157662	11.26	4.59	7.43	3.84	13.03	2.8	5.8	2.23	5.02	10.82	16.9	20.25	15.47	40.36	20.53	19.38	5.37	32.51
CENPX	265.357	1.8385	0.350457	5.24601	1.55425e-07	3.07652e-06	24.45	32.06	21.66	26.84	37.57	25.44	18.64	35.62	20.37	72.39	151.34	41.32	124.6	168.62	78.98	85.8	110.61	190.35
ABCG1	202.815	1.83847	0.411494	4.4678	7.90268e-06	9.04362e-05	3.8	5.27	3.29	8.96	4.37	2.44	3.27	5.54	4.65	6.22	6.82	17.56	6.61	18.93	30.36	31.84	14.36	17.82
SHROOM1	154.089	1.837	0.496905	3.69689	0.000218255	0.00148434	14.15	5.76	4.53	8.25	6.37	4.18	4.02	7.03	4.02	20.68	9.84	3.43	10.82	72.93	4.85	7.02	11.15	11.96
LINC00857	25.2851	1.8367	0.560515	3.2768	0.0010499	0.00537524	1.28	0.33	2.05	0.14	0.64	2.43	0.48	0.82	1.95	8.64	5.33	3.71	2.64	1	0.15	10.2	10.21	1.65
LDHD	51.4249	1.83586	0.478283	3.83845	0.000123816	0.000925361	0.52	2.28	4.55	0.14	1.94	0.83	2.69	2.84	1.24	3.51	15.97	6.06	5.42	14.16	4.43	14.94	6.36	14.52
TMEM198	26.8323	1.83581	0.684623	2.68149	0.0073296	0.0258288	1.36	1.11	3.06	0.93	0.31	0.52	0.67	0.43	0.42	1.5	3.18	0.54	1.14	25.17	2.24	2.61	0.7	0.99
FERMT3	252.349	1.83348	0.504389	3.63505	0.000277923	0.00181369	23.38	5.28	5.51	18.24	5.52	6.15	7.87	7.32	7.97	9.98	15.52	67.34	18.14	20.55	68.46	16.41	13.65	13.38
RAB20	106.57	1.83226	0.4125	4.44185	8.91904e-06	0.000100144	11.63	3.69	4.6	10.38	3.39	3.65	2.83	3.25	3.28	8	16.43	36.05	13.81	18.62	27.28	14.8	7.68	25.48
EME1	22.324	1.83173	0.375972	4.87198	1.10487e-06	1.69701e-05	2.81	1.76	0.89	2.43	0.7	1.14	0.75	0.76	0.87	4.99	1.92	4.16	2.43	0.53	2.59	5.76	6.1	3.37
EYA2	417.393	1.83134	0.579788	3.15863	0.00158511	0.00752139	15.53	23.58	4.53	3.04	5.86	25.21	11.9	20.87	4.28	155.29	90.81	56.98	93.28	13.15	6.79	6.1	42.45	61.63
GSDMB	63.1542	1.83069	0.505335	3.62272	0.000291516	0.00188633	8.29	1.02	0.88	5.33	0.64	1.61	2.11	1.9	1.41	13.15	28.09	22.47	12.89	7.93	6.39	5.53	16.14	16.03
MND1	16.0309	1.8296	0.657371	2.78321	0.00538242	0.0201766	0.63	2.97	0.32	1.1	2.52	1.96	0.86	1.84	0.59	6.83	3.68	4.75	10.12	0	0.93	13.44	11.14	6.81
PTAFR	324.783	1.82924	0.449133	4.07282	4.64474e-05	0.000406453	6.96	5.87	4.87	7.2	15.67	2.72	4.33	3.73	6.05	5.7	17.56	49.73	23.93	17.66	34.13	12.41	25.87	10.13
IMP3	790.597	1.82923	0.492425	3.71473	0.000203419	0.00139807	25.61	41.68	27.21	20.79	74.49	45.79	39.22	72.62	45.83	110.47	53.04	75.12	140.24	465.33	117.48	83.5	110.35	82.17
DOLPP1	231.424	1.82838	0.374099	4.88743	1.02161e-06	1.58386e-05	4.94	7.55	4.81	2.85	11.35	7.78	5.31	11.41	9.01	32.15	7.38	32.88	16.6	55.38	22.54	16.78	29.27	25.11
EFNA1	634.482	1.82807	0.434064	4.21152	2.53663e-05	0.000241518	20.64	99.1	14.56	11.02	47.58	23.2	38.46	57.07	34.14	385.1	134.94	65.97	128.08	76.51	48.44	103.86	259.09	123.06
HLA-DMB	389.002	1.82777	0.528292	3.45978	0.000540614	0.00312331	25.8	18.54	27.47	32.58	6.95	14.03	18.47	19.31	8.01	37.95	102.46	336.22	29.22	9.36	125.74	47.47	36.58	96.28
DEDD2	472.667	1.82763	0.521269	3.50611	0.000454707	0.00269798	16.18	35.93	12.67	9.64	34.53	13.2	21.19	19.04	16.74	40.92	20.47	28.17	69.9	517.24	184.8	40.44	40.32	28.46
SULT1A3	87.1867	1.82656	0.555243	3.28965	0.00100312	0.00517525	19.05	2.42	7.36	11.78	3.31	1.54	1.5	6.23	4.99	14.65	1.36	6.79	4.44	53.19	29.77	11.53	28.13	29.13
MARCKSL1	487.625	1.82625	0.474497	3.84881	0.000118694	0.000893302	50.99	21.36	28.8	21.18	13.64	11.08	19.21	12.77	15.25	10.23	53.8	104.26	57.34	74.52	96.24	61.54	13.74	195.65
C1orf35	166.011	1.82487	0.42837	4.26003	2.04402e-05	0.000201556	6.72	10.72	10.48	3.46	9.13	5.98	6.89	11.92	5.5	24.15	13.02	11.64	35.62	106.29	21.42	15.68	20.96	29.74
FERMT1	653.329	1.82464	0.538773	3.38666	0.00070748	0.00390242	1.19	9.01	1.58	4.27	15.78	11.64	11.12	17.88	10.71	82.83	18.71	18.33	23.49	34.71	15.47	62.29	57.93	14.29
ARMC7	93.9012	1.82246	0.375551	4.85277	1.21751e-06	1.84753e-05	4.44	3.62	2.27	2.39	5.31	1.94	1.7	6.33	2.68	6.91	12.64	17.74	11.57	43.19	16.47	11.14	10.44	14.99
LASP1	1444.65	1.82237	0.313358	5.81563	6.04058e-09	1.82296e-07	33.42	20.39	38.18	15.64	26.48	18.24	36.8	24.75	24.57	61.22	69.71	122.25	62.35	216.99	127.28	70.63	70.39	86.14
MAGEF1	306.571	1.8223	0.41888	4.35041	1.35882e-05	0.000142433	14.49	11.81	24.05	7.17	15.34	9.17	10.06	15.87	12.89	26.82	30.75	19.72	11.49	75.81	34.78	50.44	63.28	133.24
TMEM134	405.136	1.82213	0.463543	3.93088	8.46346e-05	0.000674343	38.14	60.06	19.04	31.19	69.33	43.19	42.79	67.28	29.51	82.71	75.83	115.02	163.66	655.57	349.29	50.31	126.4	136.49
KIF23	165.153	1.822	0.463258	3.933	8.38917e-05	0.000669667	1.04	3.53	3.61	2.9	7.69	2.61	3.12	5.67	4.68	45.99	9.06	13.58	17.17	2.97	4.85	19.16	23.74	15.44
ZDHHC12	343.588	1.82134	0.492807	3.69586	0.000219143	0.00148803	1.94	32.49	12.64	7.84	35.2	28.4	23.68	47.73	16.28	138.31	25.49	79.85	85.56	807.76	188.34	63.43	101.24	84.51
TIMM29	144.759	1.82094	0.519212	3.50711	0.000452997	0.00269102	8.81	9.35	11.45	1.07	9.38	6.86	5.32	11.95	6.28	14.53	7.31	9.37	17.13	81.66	27.23	13.93	22.33	17.51
SDF2L1	184.493	1.82071	0.437907	4.15776	3.21385e-05	0.000294825	26.45	10.84	18.67	16.32	16.39	20.06	10.25	16.8	15.04	27.21	34.4	24.21	59.44	136.84	93.62	44.79	27.05	59.31
RBM42	789.251	1.82004	0.486614	3.74021	0.000183866	0.00128467	35.33	35.34	52.15	10.94	50.01	29.5	36.76	31.76	35.66	59.69	53.64	54.15	97.81	398.65	156.89	61.38	63.04	77.46
ZNF575	18.3303	1.81992	0.634153	2.86985	0.00410671	0.0161832	1.94	1.16	1.1	0.29	0.7	0.34	0.72	0.77	0.44	1.7	1.24	1.75	1.12	8.49	3.68	0.32	0.34	1.34
IRF2BPL	1078.68	1.81974	0.446546	4.07514	4.59869e-05	0.000402916	31.98	18.37	24.47	6.38	18.85	8.33	19.75	21.96	13.52	18.73	25.28	40.78	41.01	148.57	89.83	41.3	45.29	42.44
TMEM161A	238.997	1.81972	0.435412	4.1793	2.92405e-05	0.000272861	17.5	10.49	16.59	8.45	8.76	11.54	10.59	12.84	11.86	11.69	18.94	13.36	36.04	90.23	57.8	34.54	29.89	32.43
FAAP20	309.354	1.81934	0.503984	3.60991	0.000306304	0.0019619	28.48	22.2	30.29	20.11	21.65	13.78	12.74	18.58	14.85	22.31	58.27	46.97	78.05	310.83	144.99	35.4	27.51	70.38
RNF207	144.001	1.81857	0.385633	4.71579	2.40771e-06	3.32661e-05	12.95	5.3	3.96	5.49	9.23	3.08	4.55	6.32	9.4	42.1	13	28.25	12.8	94.85	21.95	9.77	29.33	21.69
CCL5	375.917	1.81692	0.664132	2.73579	0.00622314	0.0226822	9.39	22.09	9.76	6.56	8.21	18.53	61.04	24.15	20.24	38.6	71.85	257.14	10.75	17.69	190.85	7.32	37.95	44.28
APOBR	89.8401	1.81655	0.534679	3.39747	0.00068013	0.00378561	2.65	0.91	0.79	2.54	1.14	0.65	3.11	1.36	1.61	1.85	2.64	7.95	4.75	10.32	11.77	2.48	1.43	1.91
INTS1	1768.32	1.81604	0.436245	4.16289	3.14248e-05	0.000289359	28.68	13.36	19.83	13.17	29.5	11.38	18.31	18.27	18.16	67.94	22.91	29.42	45.52	174.46	92.54	35.77	32.7	29.12
STOML1	205.972	1.81525	0.406218	4.46865	7.87148e-06	9.01753e-05	6.13	4.67	18.84	6.89	11.8	4.84	5.01	8.54	5.89	25.91	10.47	20.25	18.05	83.03	43.53	14.05	22.03	18.37
LYL1	71.4249	1.81446	0.566949	3.20039	0.00137244	0.00670491	6.21	2.33	10.58	5.04	0.48	1.94	2.26	2.26	2.49	4.85	7.33	14.68	5.71	33.75	18.03	6.18	4.11	13.01
44994	134.823	1.81175	0.415307	4.36243	1.28625e-05	0.00013609	2.84	4.21	3.79	3.46	8.92	2.56	5.67	4.12	4.57	5.76	9.41	13.72	14.41	21.89	15.93	8.39	13.32	18.45
LY6G5C	7.15779	1.81028	0.625238	2.89535	0.00378733	0.0151604	0.99	0.76	0.58	0.21	1.9	0.26	0.52	0.63	0.37	1.43	1.33	1.5	1.02	3.9	2.74	0.96	0.85	9.89
ZFP64	241.077	1.80876	0.353935	5.11044	3.21402e-07	5.81477e-06	4.82	6.34	9.22	1.83	14.26	3.77	6.17	8.89	5.53	21.41	11.94	12.23	14.06	34.78	20.96	38.47	29.96	27.08
SLC2A9	147.137	1.80829	0.406531	4.44809	8.6638e-06	9.78416e-05	8	6.34	3.36	5.53	8.92	4.57	8.78	14.23	5.78	88.84	16.11	35.08	15.03	33.64	21.96	25.43	29.65	7.98
MMP14	3312.25	1.80587	0.366805	4.92324	8.51216e-07	1.35494e-05	110.85	57.8	119.2	38.71	69.96	44.68	80.15	61.16	68.77	85.79	128.13	330.29	215.19	467.39	304.98	231.63	218.96	151.8
PCK2	254.978	1.80581	0.335864	5.37661	7.59e-08	1.64837e-06	10.01	8.07	5.29	4.23	18.76	6.53	8.09	9.62	8.13	27.45	18.83	28.34	37.38	25.4	40.99	30.89	27.18	38.47
BX537318.1	7.18072	1.80573	0.658968	2.74024	0.00613944	0.0224419	0	0.75	0.87	0.52	0.24	0.2	0.52	0.48	0.13	0.62	0.75	1.1	2.8	3.31	1.14	0.13	0.97	2.85
ANO9	134.778	1.80533	0.467102	3.86496	0.000111108	0.000844808	1.5	5.46	0.18	1.8	6.38	3.11	5.04	5.53	2.7	13.87	8.24	10.4	8.21	17.16	9.67	18.06	28.35	9.05
SBNO2	1871.05	1.80401	0.459435	3.92659	8.61592e-05	0.000684204	130.57	39.88	19.19	44.08	45.64	13.55	25.63	16.5	35.03	67.99	59.66	90.04	88.93	200.36	194.17	58.34	94.18	43.43
PTTG1	189.424	1.80398	0.535045	3.37163	0.000747245	0.00407892	5.34	34.1	1.51	5.89	39.23	20.05	21.71	32.1	22.48	90.78	58.21	88.14	95.54	10.45	75.65	106.05	173	103.6
MELK	108.835	1.8033	0.589409	3.05951	0.00221702	0.00981848	0.34	5.49	0.17	2.09	8.04	3.83	4.22	5.04	2.12	24.03	8.43	21.84	21.5	6.78	5.36	23.52	15.5	9.69
THAP3	138.7	1.80279	0.500104	3.60483	0.000312356	0.00199175	18.78	7.99	15.42	5.82	8.64	5.89	5.07	10.24	5.4	16.96	12.13	13.95	22.79	49.71	43.92	9.07	18.17	25.94
GSDMD	638.212	1.8024	0.420336	4.288	1.80286e-05	0.00018153	43.27	19.6	38.96	32.45	18.52	20.04	21.07	19.94	15.28	39.71	55.2	92.71	36.63	318.3	202.43	48.28	63.81	78.3
SNAI3	18.3669	1.8021	0.528364	3.41071	0.000647939	0.0036433	1.58	0.34	0.87	0.69	0.41	0.53	1.57	0.56	0.51	0.83	0.7	3.47	0.78	4.38	5.36	1.64	1.2	3.32
CEBPA-DT	32.9799	1.80058	0.593376	3.03447	0.00240959	0.0105001	1.98	1.1	1.42	0	0.44	0.96	0.68	1.98	0.99	2.31	2.15	1.47	3.55	12.33	1.73	1.54	1.21	4.23
AC009126.1	30.1587	1.80022	0.556968	3.23218	0.00122851	0.00611463	1.81	1.1	1.05	1.25	0.97	0.48	1.09	2.29	0.64	0.62	1.57	1.98	2.12	10.38	3.44	1.2	3.36	2.08
RABEP2	293.027	1.79897	0.430008	4.18358	2.86951e-05	0.000268634	10.8	12.11	8.43	7.07	10.98	7.59	12.86	16.29	12.21	16.36	14.95	14.67	24.01	92.22	32.66	20.84	30.39	37.06
LOX	384.029	1.7989	0.645082	2.78863	0.00529307	0.0199042	10.44	2.12	3.89	14.01	3.26	1.79	6.8	2.62	17.83	7.29	14.34	21.46	2.76	95.12	49.17	8.9	115	35.82
MSR1	399.048	1.79868	0.6097	2.9501	0.00317667	0.0131892	11.13	6.32	7.33	43.16	6.46	8.21	7.47	4.92	12.5	27.57	33.94	181.26	36.65	12.18	14.48	44.56	44.12	13.08
JOSD2	180.034	1.79638	0.386825	4.6439	3.419e-06	4.50624e-05	16.42	18.72	26.07	12.05	18.89	20.12	18.81	13.72	12.89	53.08	39.46	37.08	83.57	110.57	94.16	35.34	50.41	35.83
CHEK1	137.963	1.79632	0.401072	4.4788	7.50647e-06	8.6922e-05	2.03	10.26	2.83	3.77	9.53	3.08	4.23	7.53	4.82	33.01	17.84	12.38	25.22	26.98	6.38	36.46	43.46	12.46
DOK2	103.767	1.79615	0.526436	3.4119	0.000645111	0.0036312	7.02	5.91	4.05	7.66	3.23	3.44	4.06	3.84	2.96	3.47	8.99	22.4	8.59	35.74	58.66	7.42	4.93	8.06
IGHV1-24	19.6729	1.79586	0.742037	2.42017	0.0155132	0.0466265	11.61	1.02	1.24	11.16	1.48	0.82	6.44	7.55	4.72	1.26	18.86	7.18	7.36	69.79	2075.3	3.15	29.58	29.79
TTC6	21.0107	1.79583	0.644311	2.78721	0.00531647	0.0199817	0.11	0.39	0	0.1	0.47	0.83	0.89	0.33	1.33	0.79	0.5	1.06	0.58	4.12	0.94	1.42	1.39	5.04
ELMO3	204.728	1.79565	0.528378	3.39843	0.000677744	0.00377673	1.17	9.04	0.43	2.57	10.35	5.93	6.27	8.92	4.4	10.88	6.78	12.56	20.41	34.47	16.02	18.97	29.53	28.47
FANCE	201.188	1.79388	0.460775	3.89318	9.89369e-05	0.000767383	3.25	5.91	4.45	1.6	8.84	4.79	3.97	9.36	5.59	13.04	6.89	7.77	11.27	46.08	14.9	28.55	8.84	24.76
RNPEP	700.849	1.79349	0.434336	4.12925	3.63943e-05	0.000329371	19.02	24.42	18.53	14.62	27.05	25.45	26.3	25.45	17.29	36.76	21.15	49.79	56.09	305.37	65.91	49.5	69.67	62.9
TNK2	666.263	1.7933	0.464234	3.86293	0.000112035	0.000850351	15.29	14.16	11.18	7.8	32.31	18.13	19.92	26.65	21.14	30.83	11.34	38.57	36.4	342.86	92.59	66.75	34.78	39.03
HEXIM2	52.9417	1.79316	0.489388	3.66408	0.000248233	0.00165826	6.16	2.82	5.79	8.86	2.43	2.18	2.3	5.4	2.33	8.14	6.77	9.92	6.66	46.19	12.96	3.5	10.8	10.06
TRIM59	140.899	1.79295	0.354669	5.05527	4.29787e-07	7.49143e-06	2.89	2.35	4.18	2.37	5.69	1.37	1.98	3.95	3.2	8.07	8.95	17.46	3.12	9.94	7.95	11.56	40.22	14.1
LMNB2	1347.4	1.7922	0.45627	3.92794	8.56776e-05	0.000681136	16.58	20.18	16.27	5.62	59.39	25.93	20.05	31.26	27.08	68.62	23.04	39.77	49.13	159.05	124.95	87.45	101.09	31.62
PTGES	155.247	1.79122	0.524084	3.41781	0.000631275	0.00356736	19.23	8.84	1.89	7.91	3.38	3.97	3.75	5.31	5.69	5.41	0.99	6.64	11.2	51.2	23.59	7.81	32.64	36.56
ENTPD2	16.4158	1.79023	0.543867	3.29167	0.000995935	0.00514439	1.3	0.4	0.65	1.47	0.89	0.73	0.57	0.46	1.21	1.23	0.13	0.53	1.76	5.72	1.17	2.32	2.71	3.84
DECR2	113.11	1.78982	0.538157	3.32584	0.000881536	0.00466004	8.61	6.96	7.43	6.11	7.32	4.1	5.29	5.89	3.52	6.32	11.18	7.27	8.78	115.45	14.98	9.67	10.17	24.93
C10orf95	12.942	1.78872	0.594096	3.01083	0.00260538	0.0111942	0.95	0.1	0.23	1.24	0.98	0.08	0.73	0.67	0.82	1.86	0.33	1.07	1.64	7.03	1.59	2.18	1.33	0.99
ABCA3	157.383	1.78855	0.447901	3.99318	6.51937e-05	0.000543037	3.86	1.87	4.21	1.93	2.06	0.7	2.22	2.07	1.9	1.94	0.84	5.97	9.47	2.2	9	4.52	16.74	10.11
BSCL2	234.525	1.78852	0.461105	3.87876	0.000104988	0.000806277	14.85	22.12	29.67	8.02	7.23	10.49	15.97	37.74	9.72	32.24	58.9	81.71	88.1	128.59	117.17	20.48	71.94	112.65
SPR	187.457	1.78703	0.472566	3.78155	0.000155855	0.0011192	7.97	10.79	13.97	5.95	9.59	7.75	7.39	11.93	7.11	11.67	10.18	11.92	7.89	139.26	26.86	34.31	39.59	41.89
GTPBP3	149.436	1.78679	0.414473	4.311	1.62518e-05	0.000166003	11.08	7.16	6.46	4.93	10.73	4.99	5.78	5.55	10.37	16.14	9.82	11.3	16.2	98.86	38.44	14.86	22.03	17.01
ADCK2	458.357	1.78671	0.474457	3.76579	0.000166024	0.00117881	6.03	13.3	9.96	6.1	22.58	16.64	14.86	18	14.63	35.02	11.13	20.98	38.77	147.66	41.14	28.95	38.44	34.91
CLDN23	120.473	1.78666	0.661765	2.69984	0.00693737	0.0247186	1.24	5.46	0.91	2.03	6.89	3.81	5.96	2.82	4.44	2.35	14.58	11.83	1.01	48.48	12.38	8.94	2.89	12.7
BLOC1S3	88.3009	1.7855	0.392915	4.54424	5.51351e-06	6.69137e-05	3.57	2.01	1.99	0.67	4.05	1.19	2.88	3.66	1.94	10.18	8.54	9.71	9.82	207.79	29.23	7.45	7.13	7.65
CEP19	34.2002	1.78483	0.494713	3.60782	0.000308781	0.00197541	2.13	1.1	2.09	0.4	0.75	1.16	1.22	1.67	0.93	1.19	1.78	1.43	1.48	7.12	6.17	4.84	4.97	9.69
C17orf100	30.7502	1.78469	0.603474	2.95736	0.00310281	0.0129527	2.14	1.74	0.19	1.36	1.92	0.84	0.69	2.46	0.76	1.44	2.07	2.95	1.29	19.44	4.83	1.11	3.78	4.93
FKBP6	7.37535	1.7835	0.734289	2.42888	0.0151457	0.0456883	2.66	1.96	0.37	0.61	2.11	0.91	0	0.84	0	1.34	0.23	0.78	0.66	0.73	2.03	4.07	4.25	1.39
CHST1	59.1142	1.78299	0.681486	2.61633	0.00888813	0.0300307	1.98	1.47	1.37	1.42	1.66	1.04	2.97	2.02	1.04	0.48	4.94	0.6	0.76	16.4	5.68	13.49	0.28	8.62
AC016065.1	24.9121	1.78205	0.418897	4.25415	2.09846e-05	0.000206072	1.91	1.78	1.42	1.25	1.83	2.01	0.86	1.69	0.5	4.88	11.09	5.2	12.67	6.52	4.36	4.2	1.78	8.57
TRIM73	44.5336	1.78187	0.625225	2.84997	0.00437229	0.0170327	9.79	2.46	1.15	1.63	1.59	0.76	1.26	1.44	1.55	3.54	1.61	4.29	1.24	18.98	9.43	6.87	12.93	7.65
RTN1	63.6026	1.78163	0.536707	3.31956	0.000901582	0.00474963	3.08	0.58	2.2	2.72	0.71	0.65	1.44	1.49	1.41	1.24	4.23	14.43	1.14	7	10.18	3.8	4.88	1.56
DDIAS	55.9151	1.78121	0.496721	3.58593	0.000335873	0.00211716	0.9	2.58	1.02	0.62	1.96	1.57	0.86	2.76	2.22	6.38	3.48	4.42	11.18	5.05	5.29	11.8	12.51	1.2
IL2RA	36.4632	1.78075	0.695084	2.56192	0.0104096	0.0339917	0.95	0.83	2.77	8.84	1.29	0.25	0.81	0.62	0.29	4.24	4.82	10.74	2.55	0.47	8.2	4.32	8.08	3.45
EPB41L1	876.871	1.78074	0.436897	4.07588	4.584e-05	0.000401869	33.38	27.53	22.56	8.77	66.47	19.05	29.99	26.9	22.23	175.72	97.2	152.02	116.44	45.85	16.2	302.61	68.51	57.56
GBP4	653.624	1.78067	0.559048	3.18518	0.00144664	0.0069911	8.5	12.83	10.54	3.39	4.9	5.75	11.55	13.94	7.77	21.67	47.93	168.41	17.27	1.76	16.82	8.8	24.24	24.78
HIST1H1A	83.7043	1.77951	0.693136	2.56733	0.0102486	0.033645	3.71	11.51	6.93	2.17	12.41	8.67	10.33	38.76	1.64	48.29	20.13	3.95	58.71	10.35	52.22	140.54	48.97	2.04
PLEKHF1	230.426	1.77949	0.485346	3.66643	0.000245961	0.00164667	8.12	10.02	15.61	1.7	9.07	2.63	10.1	14.19	6.55	25.25	19.2	25.84	22.27	59.54	66.18	19.33	11.34	16.87
FGFR3	2251.53	1.77944	0.684418	2.59993	0.00932434	0.0312272	2	63.38	2.11	9.89	123.17	117.95	56.16	95.87	47.1	132	90.41	96.66	115.14	375.09	491.57	269.85	302.64	68.78
CBX8	43.8851	1.77737	0.403098	4.40928	1.03717e-05	0.000113834	1.16	1.28	1.49	1.72	0.49	1.17	1.99	2.23	0.86	4.4	2.67	1.62	7.64	14.29	8.91	5.91	5.71	6.18
ABHD8	114.299	1.77591	0.346611	5.12363	2.99706e-07	5.46837e-06	6.8	3.6	8.71	5.4	3.27	2.92	2.63	3.8	2.03	12.63	17.09	10.67	13.56	48.07	14.98	17.83	6.12	22.83
U62317.2	7.29127	1.77492	0.627439	2.82884	0.0046717	0.0179675	1.36	1.47	0	2.38	0	0	1.43	1.05	2.23	2.53	7.96	8.47	2.89	0.68	2.66	6.92	7.27	5.75
PPP1R16A	350.706	1.77303	0.367792	4.82073	1.43033e-06	2.12981e-05	15.83	20.13	23.91	4.89	22.08	13.61	14.02	31.89	12.05	51.46	26.24	23.16	41.42	84.84	32.62	27.46	49.25	38.61
POU2F2	51.3521	1.77179	0.611698	2.89651	0.00377342	0.0151197	5.49	0.6	1.22	1.51	1.41	0.26	1.99	1.02	1.29	1.36	1.36	5.97	2.18	11.16	5.18	2.79	1.08	1.17
TPBGL	4.76174	1.76889	0.707364	2.50067	0.0123957	0.0390337	0	0.1	0.06	0.21	0.05	0	0.1	0.24	0.21	0.19	0.22	0.36	0.21	1.3	0.17	0.52	0.33	0.24
SLC49A3	95.9787	1.76789	0.520529	3.39633	0.000682967	0.00379746	3.34	5.15	5.68	4.21	3.49	3.24	4.15	5.06	2.47	6.86	10	11.09	6.71	20.76	31.26	19.04	1.66	4.19
DIRC2	365.768	1.7677	0.469181	3.76762	0.000164812	0.00117215	8.22	8.68	7.06	5.9	11.32	9.56	11.01	15.16	9.83	21.47	12.85	13.34	14.27	143.76	19.17	36.38	36.51	14.34
LSP1	649.254	1.76751	0.388885	4.54507	5.4916e-06	6.67611e-05	88.99	30.94	25.44	24.9	12.98	16.79	37.17	21.77	32.66	33.14	58.39	197.27	76.39	66.73	163.12	153.93	160.28	35.95
SLC12A9	378.629	1.76601	0.415172	4.25367	2.10291e-05	0.000206414	16.56	9.05	12.93	7.1	9.44	5.08	10.47	7.44	8.79	26.19	12.93	31.09	18.99	69.07	34.51	14.6	15.2	18.85
C9orf116	7.52479	1.76578	0.633685	2.78653	0.00532751	0.0200115	2.34	0.5	0.99	0	0.73	0.55	0.52	0.57	1.12	3.64	0.9	3.09	1.2	4.64	0	3.7	2.73	2.07
BRIP1	122.181	1.76552	0.509331	3.46635	0.000527581	0.00306451	0.33	2.44	0.27	2.37	2.24	1.23	3.26	2.14	2.27	11.81	8.54	11.48	3.8	2.49	1.21	7.48	9.72	7.47
ZNF707	99.5343	1.76487	0.398218	4.43192	9.33984e-06	0.000104161	13.84	5.19	3.56	5.92	7.72	1.71	4.13	2.96	5.81	14.34	7.28	10.27	12.41	26.16	21.74	11.14	9.31	11.41
SLC9A3	289.568	1.76365	0.405788	4.34623	1.38494e-05	0.000144677	2.87	8.7	2.46	1.7	10.6	2.79	3.54	9.02	3.29	14.97	3.01	5.36	11.31	37.71	15.03	24.35	49.5	9.66
CDKN2D	88.8611	1.76281	0.309992	5.68663	1.29573e-08	3.569e-07	9.3	7.39	5.28	6.15	4.13	5.37	6.22	6.67	3.92	45.23	9.87	12.1	36.18	15.77	14.39	18.16	37.71	11.25
IRAK1	1780.04	1.76263	0.38807	4.54203	5.57145e-06	6.73881e-05	43.49	30.81	36.46	20.67	66.51	42.46	39.78	46.98	55.12	339.65	66.89	59.41	280.7	315.27	162.8	75.93	117.46	92.66
SIGIRR	190.08	1.76248	0.346825	5.08176	3.7396e-07	6.63146e-06	27.08	18.18	35.84	16.18	11.47	10.99	16.8	10.91	8.26	31.71	23.56	55.32	27.19	73.72	37.08	25.6	48.04	63.12
TFAP2A-AS1	4.54613	1.76237	0.625417	2.81791	0.00483369	0.0184869	1.63	0.18	0	0.36	0.28	0.16	0.18	0.67	0.54	1.4	1.19	1.18	1.43	1.94	0.96	1.08	0.1	1.43
TDRKH	71.0669	1.76205	0.437115	4.03108	5.55205e-05	0.000472365	2.46	2.6	1.87	0.63	1.63	2.59	1.28	4.61	2.06	19.15	11.64	7.87	7.73	0.7	3.54	8.33	6.42	12.05
SLC35G2	87.0306	1.76175	0.646854	2.72356	0.00645817	0.0233563	7.13	2.13	2.85	8.23	2.68	1.36	2.5	1.43	3.01	2.28	4.74	1.36	1.29	29.22	9.28	8.47	9.42	5.76
ACOT4	27.9172	1.76113	0.454953	3.87102	0.000108381	0.000827622	1.56	0.78	0.48	0.5	0.47	0.8	0.56	1.77	0.67	0.89	2.52	2.8	1.92	4.28	1.87	3.21	1.91	7.98
AKT1S1	442.281	1.76105	0.408606	4.30991	1.63319e-05	0.000166714	12.81	12.66	16.39	7.57	16.26	12.45	14.07	16.35	15.09	28.37	35.45	29.61	49.17	111.06	120	19.52	31.18	45.37
C2orf15	13.0427	1.76059	0.474569	3.70988	0.000207355	0.00141947	0.41	0.38	0	0.18	0.76	1.37	0.91	1.41	0.81	4.82	2.15	4.57	2	0.76	0.59	4.31	2.88	2.53
LINC01503	86.6411	1.7596	0.464012	3.79216	0.000149344	0.00108041	9.6	13.72	2.57	7.12	7.02	13.35	3.69	20.69	8.89	47.85	16.84	47.73	32.77	44.22	11.31	10.57	107.78	29.82
SRRM5	10.6397	1.75959	0.705992	2.49236	0.0126897	0.0397843	0.59	0.06	0.14	0.3	0.51	0.24	0.32	0.23	0.5	0.95	0.07	0.04	0.19	3.74	1.07	0.58	1.12	0.37
NUDT19	224.658	1.75954	0.465341	3.78118	0.000156088	0.0011204	2.78	4.48	4.87	3.5	8.41	2.54	5.59	7.67	6.94	17.73	8.23	9.65	12.68	55.36	11.38	10.97	9.66	13.73
SLC1A5	1838.02	1.75911	0.329605	5.33703	9.44837e-08	1.99541e-06	64.03	68.54	24.65	29.61	83.87	28.37	52.59	41.86	74.14	180.26	160.23	132.78	211.43	205.86	184.17	143.29	129.94	152.94
NACC1	836.87	1.75898	0.434474	4.04852	5.1542e-05	0.000443439	17.89	22.71	30.18	7.27	36.54	17.3	28.26	20.21	25.71	40.24	55.12	58.79	41.39	99.46	87.23	58.01	57.27	86.27
AKR1C2	334.271	1.75798	0.669688	2.62507	0.00866318	0.029446	8.73	18.06	10.35	7.02	17.13	15.58	22.32	73.98	6.54	22.1	155.56	1.45	26.48	21.31	12.71	133.79	257.06	185.47
TNFRSF14	444.238	1.75725	0.409764	4.28845	1.79924e-05	0.00018125	32.33	21.47	21.64	24.57	10.05	16.6	28.78	20.23	10.48	34.07	44.98	116.59	57.23	164.05	130.96	25.34	47.5	51.57
SLC6A12	10.9257	1.75676	0.583118	3.01271	0.0025893	0.0111318	0.6	0.73	0.89	0.45	0.31	0.45	0.81	0.21	2.51	2.22	0.74	3.76	1.34	0.15	2.51	2.51	1.05	0.62
TRPM4	374.203	1.75648	0.392481	4.47532	7.62978e-06	8.80118e-05	5.9	7.61	14.93	2.84	9.43	7.76	6.69	7.57	11.15	24.33	8.57	17.97	21.1	76.75	29.15	29.22	21.7	30.53
LEMD2	655.265	1.75612	0.494844	3.54884	0.000386928	0.0023782	33.16	18.46	19.67	20.72	25.68	15.27	13.99	22.59	17.11	50.39	27.06	21.31	29.55	256.24	42.98	26.39	24	52.07
NCAPD2	720.716	1.75596	0.346819	5.06304	4.12625e-07	7.23933e-06	11.16	11.4	14.29	4.45	13.88	7.49	13.7	25.4	16.03	65.07	19.1	35.99	33.99	181.13	26.69	73.46	74.52	42.08
TNFRSF21	1192.27	1.75459	0.652271	2.68998	0.00714572	0.0253264	6.64	18.62	11.11	9.16	59.03	14.93	61.69	7.99	15.75	12.75	44.49	55.81	41.94	274.07	49.75	13.45	33.91	99.04
SIRT6	158.684	1.75224	0.396309	4.42141	9.80607e-06	0.000108514	11.09	7.76	7.35	10.81	9.59	5.39	9.65	7.47	9.57	14.87	15	19.23	21.58	67.87	40.27	17.97	21.46	18.11
MAP1S	396.352	1.75128	0.55677	3.14544	0.0016584	0.00781037	26.4	10.84	28.32	12.99	15.26	5.06	17.13	6.79	11.39	11.74	19.81	33.53	11.31	90.78	31.53	18.86	6.86	30.24
NCBP2-AS2	112.579	1.75086	0.39404	4.44335	8.85697e-06	9.9656e-05	8.89	6.41	12.11	7.78	13.41	7.49	5.78	15.46	9.92	18.94	16.3	14.9	24.07	53.09	54.95	28.16	28.58	55.96
ZNF747	216.345	1.75049	0.497457	3.51888	0.000433378	0.0026033	9.46	5.03	9.19	2.94	4.54	3.08	2.83	3.64	2.51	5.34	8.74	12.67	7.89	49.83	9.87	7.94	8.9	13.51
DDR1	4049.04	1.74986	0.552593	3.16664	0.00154213	0.00736138	29.21	144.48	18.13	18.27	168.11	94.75	124.07	117.24	86.2	288.5	272.07	294.63	206.59	1735.92	359.26	262.98	166.55	367.19
VANGL2	404.893	1.74795	0.461969	3.78369	0.00015452	0.00111222	4.95	7.04	2.24	1.22	9.01	4.65	6.12	7.1	8.34	24.09	20.3	19.8	17.73	39.78	12.38	10.12	7.17	13.34
APBA3	217.404	1.7471	0.412392	4.2365	2.27029e-05	0.000220225	26.46	11.75	11.24	13.16	11.73	7.35	11.37	10.35	5.84	26.72	17.19	19.65	26.43	67.17	59.73	18.52	21.87	14.53
CENPE	179.973	1.74491	0.654459	2.66619	0.00767154	0.0267438	0.5	1.53	1.29	2.1	4.28	1.34	1.81	2.74	1.39	16.27	5.42	6.09	12.23	0	0.78	8.47	16.47	10.85
NPEPL1	384.734	1.74422	0.399857	4.36211	1.28814e-05	0.000136156	14.27	11.07	23.1	8.97	10.88	8.65	12.77	12.67	7.3	30.07	23.77	17.5	35.51	88.4	34.82	17.47	33.37	41.04
PPP1R37	583.244	1.74204	0.450064	3.87064	0.000108548	0.000828572	19.39	17.69	13.05	7.63	25.04	14.52	11.27	18.85	12.9	54.66	21	20.04	37.05	184	54.93	32.27	29.06	28.39
F12	157.943	1.74171	0.676559	2.57436	0.0100424	0.0330972	1.17	10.47	0.52	4.11	22.62	11.61	6.64	14.83	17.31	8.38	2.74	9.19	26.72	106.9	36.83	10.26	28.74	26.09
UFSP1	22.8539	1.74117	0.630104	2.7633	0.00572202	0.0212051	1.1	1.73	2.38	1.93	3.04	2.1	0.49	1.21	1.45	2.7	2.42	1.62	1.63	23.99	4.86	1.62	3.98	6
ATP5F1D	628.014	1.74085	0.568405	3.06268	0.00219361	0.00973526	67.8	89.11	61.97	60.01	138.56	99.72	77.47	107.62	95.01	62.43	107.38	129.01	172.09	1067.58	879.77	179.2	148.35	181.13
REX1BD	329.943	1.74044	0.475065	3.66359	0.000248706	0.00166038	26.2	40.35	46.76	28.27	27.37	30.93	21.72	34.1	15.13	30.23	49.52	63.39	78.14	290.64	144.85	47.41	70.13	85.46
BID	281.534	1.73926	0.35602	4.88529	1.03279e-06	1.59759e-05	23.06	9.46	5.48	30.52	21.24	10.28	12.06	11.49	16.32	40.77	49.09	44.39	104.59	122.57	154.68	174.64	58.47	69.91
ZNF688	127.375	1.73895	0.514455	3.38019	0.000724364	0.00398122	21.38	6.97	17.64	10.59	6.19	6.44	8.49	6.94	8.67	6.18	8.97	13.77	14.38	59.6	28.51	7.28	21.99	19.23
PTPN6	359.129	1.73854	0.251865	6.90269	5.1028e-12	3.10172e-10	19.3	20.65	10.06	17.92	13.03	12.67	15.97	20.95	13.63	40.47	49.98	93.01	41.33	140.58	80.66	37.41	61.9	49.62
MAP2K5	131.602	1.73813	0.419828	4.1401	3.47157e-05	0.000316707	20.52	3.75	7.11	8.19	7.81	3.63	4.65	4.43	2.96	14.16	12.03	14.43	9.81	38.62	9.61	14.65	9.68	13.64
CYB561A3	392.313	1.73786	0.314696	5.52234	3.34506e-08	8.15079e-07	17.45	15.91	30.13	9.89	14.58	8.58	15.76	21.56	12.43	68.57	20.9	53.38	43.52	116.81	54.08	33.19	66.23	44.59
RBL1	229.651	1.73634	0.328731	5.28193	1.27833e-07	2.6032e-06	14.62	5.19	4.14	6.33	4.84	2.71	3.64	6.1	4	34.36	16.6	13.48	18.54	28.18	8.78	28.26	21.29	7.88
BBC3	70.6763	1.73554	0.397408	4.36713	1.25887e-05	0.00013354	2.5	7.9	4.75	3.18	2.87	3.29	4.77	2	2.18	16.43	6.24	10.43	7.38	12.97	14.43	11.08	3.49	18.15
TRAF2	228.25	1.73502	0.315804	5.49397	3.92995e-08	9.37985e-07	7.09	5.79	9.64	7.96	12.51	8.07	5.76	9.87	8.41	31.09	7.47	27.45	19.21	100.24	40.98	23.63	26.75	28.31
SULT1A1	81.9134	1.73476	0.51004	3.40122	0.000670855	0.00374565	8.17	5.03	9.92	5.81	1.86	2.3	3.09	2.74	1.99	4.27	6.22	9.77	6.41	14.95	7.48	4.75	6.53	47.75
CD276	748.161	1.73471	0.590971	2.93536	0.00333163	0.0136974	45.92	33.61	57.72	20.59	22.2	13.32	25.62	17.62	22.54	7.94	59.06	47.75	12.07	483.19	153.42	41.18	12.94	84.58
HIST1H2BG	497.411	1.73431	0.546197	3.17524	0.00149712	0.0071849	12.4	32.56	13.87	6.91	42.9	19.1	15.8	51.15	16.68	101.61	45.7	55.42	70.48	2.3	26.85	176.6	218.85	168.8
KMT2B	824.743	1.73407	0.494089	3.50963	0.000448727	0.00266935	20.54	6.97	3.36	4.91	13	3.71	10.99	6.53	10.75	21.14	7.14	11.45	19.62	75.09	29.53	8.82	10.79	11.1
TSSK6	16.6221	1.73342	0.545679	3.17663	0.00148998	0.00715703	1.89	0.2	1.23	2.29	0.78	0.16	0.42	0.58	0.92	2.66	1.97	3.29	1.43	10.65	4.06	1.04	3.07	2.25
NRL	15.6165	1.73312	0.539351	3.21335	0.00131198	0.00645815	2.26	0.92	1.61	0.34	0.63	0.54	0.73	0.78	0.15	1.95	0.76	1.46	3.02	7.44	4.05	2.25	0.93	2.46
DCST2	10.7837	1.73284	0.702862	2.46541	0.0136855	0.0421972	0.76	0.98	0.08	0.72	0.63	0.05	0.74	0.88	1.09	1.56	1.48	2.34	1.54	4.18	0	0.3	1.92	6.94
HEXDC	229.189	1.73281	0.562237	3.08199	0.0020562	0.0092514	34.18	11.41	12.93	9.88	8.31	6.9	8.95	11.12	6.16	14.79	22.79	25.96	4.69	102.34	38.54	10.02	22.1	28.58
NCLN	778.267	1.73192	0.456435	3.79446	0.000147965	0.00107115	17.72	10.75	19.5	10.06	39.46	16.62	15.82	19.88	31.33	38.48	28.24	29.89	39.64	145.71	79.87	57.35	42.73	36.45
AC011337.1	15.2038	1.73163	0.562317	3.07946	0.00207376	0.00931283	0.2	0.18	0	0.57	0.4	0.21	0.14	0.65	0.41	2.75	0.71	0.59	0.79	1.82	1.12	0.33	0.89	0.98
WRAP73	184.333	1.73158	0.231891	7.46724	8.18913e-14	7.23103e-12	10.09	8.59	10.05	7.48	13.52	8.51	5.44	6.9	5.55	16.82	13.3	26.98	30.8	24.97	23.34	21.1	27.62	27.71
APOBEC3F	60.1917	1.73109	0.513659	3.37011	0.00075139	0.00409442	11.39	3	4.79	2.87	1.93	1.86	2.92	4.92	2.44	2.22	10	13.05	2.52	11.36	6.65	4.36	4.65	12.51
RNF157	23.2029	1.73065	0.539709	3.20663	0.001343	0.00658219	0.63	1.36	0.83	5.55	0.14	1.9	0.63	0.08	0.54	0.39	2.1	2.14	2.35	2.22	5.71	1.78	3.2	3.98
NUDT18	93.1694	1.72963	0.531028	3.25713	0.00112545	0.0056874	3.01	3.29	8.21	2.46	3.71	3.48	1.89	9.92	2.07	8.35	6.3	8.47	3.86	39.56	18.19	12.31	7.21	11.14
CTSZ	1041.03	1.72943	0.390922	4.42398	9.69001e-06	0.000107563	81.44	47.6	108.6	64.95	31.72	29.87	48.26	38.32	43.94	77.42	177.6	533.72	192.26	143.81	463.79	193.87	121.51	134.31
NTHL1	98.755	1.72889	0.472375	3.66	0.000252214	0.0016791	7.71	13.3	13.74	3.86	6.02	6.91	5.44	11.9	4.81	6.87	17.5	13.85	25.21	117.49	26.59	18.35	21.89	37.51
ANKRD34A	13.39	1.72824	0.698006	2.47596	0.0132878	0.0412137	0.68	0.04	0.18	1.33	0.31	0.26	0.36	0.04	0.2	0.72	0.24	0.78	0.49	2.96	1.5	0.08	0.59	0.44
HS6ST1	1167.27	1.72815	0.370257	4.66743	3.04993e-06	4.09271e-05	13.5	27.39	8.58	6.53	31.64	23.57	19.66	33.18	17.32	143.71	82.14	65.39	47.46	102.87	88.1	67.05	57.61	114.33
PPM1H	43.3195	1.72794	0.56349	3.06649	0.00216591	0.00964061	0.95	0.41	1.38	1.31	0.32	0.12	0.63	0.39	0.86	0.45	0.92	2.05	0.39	2.95	2.06	4.59	1.92	8.5
TMEM143	37.3192	1.72771	0.374957	4.60776	4.07023e-06	5.20161e-05	1.41	1.47	5.16	2.22	1.99	1.25	0.98	3.52	0.9	6.15	4.2	7.25	4.18	9.94	14.43	2.76	10.67	6.45
CLN3	276.429	1.72508	0.251244	6.86616	6.59523e-12	3.90922e-10	15.55	18.65	12.69	12.37	9.53	10.82	13.44	16.09	11.98	30.15	43.56	50.52	56.78	81.26	35.53	29.05	56.69	59.98
RILP	88.812	1.72306	0.595476	2.89359	0.00380864	0.0152239	3.3	8.08	13.54	3.73	3.74	3.94	4.39	5.67	3.13	1.96	6.12	11.17	5.01	43.26	38.82	4.52	5.59	37.22
HOMER3	292.692	1.72303	0.412242	4.17967	2.91931e-05	0.000272702	18.03	12.51	19.94	11.15	33.26	11.01	16.33	13.09	31.18	29.71	41.67	48.1	26.85	156.07	47.26	37.45	47.87	69.47
C15orf39	698.6	1.72301	0.385518	4.46934	7.84616e-06	9.00776e-05	15.77	10.53	8.19	6.21	22.87	5.02	18.09	8.91	13.91	45.22	30.99	24.12	30.07	74.77	46.65	29.88	20.75	33.34
DGKQ	324.835	1.72179	0.456031	3.77559	0.000159627	0.00114208	8.36	6.35	4.35	3.19	8.02	5.73	4.28	7.26	2.9	12.22	5.52	9.17	8.19	41.65	26.92	15.43	16.62	4.22
SPATC1L	83.2048	1.72136	0.465443	3.69832	0.000217033	0.00147744	6.77	7.05	6.81	2.68	4.38	4.79	3.95	5.21	5	9.66	8.07	14.14	39.45	38.19	19.16	8.67	4.81	8.35
TMEM94	532.62	1.72105	0.371342	4.63466	3.57521e-06	4.68335e-05	60.26	18.64	32.77	21.85	14.26	14.61	24.08	14.91	14.52	29.91	26.26	77.8	28.8	170.68	50.99	47.2	52	77.51
P2RY8	57.5056	1.72057	0.616717	2.78988	0.00527268	0.019838	1.32	0.75	1.58	2.86	0.45	0.41	2.05	0.82	1.04	2.04	2.77	6.7	0.75	4.64	11.11	1.25	0.5	1.79
MTFR2	13.9587	1.72021	0.540489	3.1827	0.0014591	0.00703708	1.25	0.78	0	1.19	2.25	0.88	0.4	1.2	1.75	4.99	4.31	2.66	4.45	0	3.23	5.79	5.4	2.28
AKR1B1	328.643	1.72018	0.324773	5.29655	1.1801e-07	2.43242e-06	42.45	16.27	28.72	20.9	12.85	11.75	17.42	16.65	13.45	86.32	44.12	69.81	113.34	18.07	50.26	67.67	126.27	74.92
HIST1H2BI	148.741	1.72017	0.57089	3.01315	0.00258555	0.0111201	13.05	41.14	12.72	13.69	103.05	31.64	30.97	109.73	29.1	217.26	94.47	103.63	193.32	7.18	94.84	313.77	459.48	224.1
FTL	13556	1.71987	0.411667	4.17782	2.94321e-05	0.000274218	2107.41	1000.8	1513.97	2675.92	579.63	869.03	777.81	970.78	955.87	1965.18	3213.05	8959.57	4871.34	2895.07	8502.09	3510.3	3018.61	2788.18
FN3K	35.7975	1.71968	0.496278	3.46516	0.00052991	0.00307304	5.76	3.43	2.51	1.48	1.19	1.03	3.94	0.83	1.55	8.91	24.2	3.52	4.52	11.04	5.76	6.84	1.18	15.36
AC092910.3	9.12702	1.71849	0.669549	2.56663	0.0102691	0.0336764	1.49	0.82	0.74	1.63	0.93	0.38	0.35	0.31	0.49	2.62	0.32	0.44	1.04	8.57	3.48	0.82	1.06	1.73
REXO1	496.708	1.71724	0.496406	3.45934	0.000541491	0.00312585	26.66	12.04	15.85	7.86	18.67	5.77	12.02	5.78	8.51	15.42	16.52	22.04	24.4	112.46	49.17	16.46	15.99	11.09
ASPSCR1	296.467	1.7172	0.52456	3.27359	0.00106189	0.00542952	18.25	15.24	13.25	9.56	14.93	7.81	10.03	16.76	8.68	11.91	28.96	15.7	15.04	121.28	31.65	22.84	18.68	42.01
FUCA1	326.273	1.71614	0.402986	4.25857	2.05743e-05	0.000202785	15.16	13.8	18.63	7.94	7.88	11.34	9.62	15.62	5.58	16.7	22.35	63.17	27.79	38.78	82.96	20.69	32.25	31.32
THEMIS2	322.445	1.71583	0.547599	3.13338	0.00172807	0.00805897	14.99	9.09	4.92	39.8	2.74	10.75	7.66	8.87	6.38	31.62	27.43	39.31	33.92	134.03	154.87	15.69	11.19	11.88
LYZ	937.991	1.71503	0.628151	2.73029	0.0063279	0.0229626	186.96	38.52	65.93	114.46	18.75	53.32	26.63	28.72	38.17	128.22	188.12	785.44	50.08	2.31	173.16	187.76	156.14	86.17
COLCA2	30.9877	1.71464	0.586873	2.92166	0.00348175	0.014168	3.38	2.15	2.62	1.62	2.49	1.78	0.67	3.57	0.66	3.16	1.4	2.09	1.48	10.36	1.66	1.73	21.79	14.57
TNFSF13B	83.7133	1.71434	0.552932	3.10045	0.00193229	0.00880464	8.69	2.28	2.46	12.37	1.11	3.36	4.11	5.57	2.2	9.48	16.78	53.31	11.65	29.09	64.23	8.71	12.17	14.31
ARID3A	151.181	1.7139	0.503535	3.40373	0.000664724	0.00371819	2.51	2.78	5.92	4.07	3.74	2.43	2.74	5.27	2.84	6.4	1.85	6.73	13.06	21.25	9.79	11.11	3.17	4.48
BOLA2	161.663	1.71365	0.505689	3.38875	0.000702127	0.00388087	12.6	7.65	5.38	17.4	13.73	10.54	5.01	11.3	12.64	16.36	16.39	13.49	23.59	111.57	68.87	18.15	37.05	28.51
DOK7	24.6605	1.71356	0.65602	2.61205	0.00900004	0.0303495	3.5	0.39	0.07	0.93	2.28	0.39	0.77	2.07	0.46	1.65	0.32	0.69	0.7	9.21	1.87	4.5	0.84	1.44
F8A1	139.721	1.71317	0.459611	3.72742	0.000193447	0.00133681	6.13	4.48	11.69	3.58	3.99	2.85	7.14	10.46	5.4	38.14	24.96	35.86	43.82	0.83	10.21	28.63	16.62	19.67
RELB	469.318	1.71244	0.501087	3.41744	0.000632119	0.00356931	41.77	15.66	17.45	18.61	24.11	6.28	18.94	4.72	19.76	18.13	14.04	34.6	33.42	244.36	86.13	25.41	36	23.37
GALNT2	1059.75	1.71218	0.358662	4.7738	1.80786e-06	2.59995e-05	33.18	10.4	28.06	18.84	23.65	13.96	20.39	12.51	13.87	75.03	19.67	60.11	33.91	130.98	46.27	46.08	53.1	28.56
PLBD2	358.544	1.71146	0.390635	4.38122	1.18018e-05	0.00012706	16.39	7.4	15.14	6.18	10.68	3.35	11.14	3.44	10.19	12.1	20.25	29.18	20.02	52.58	43.23	27.48	19.99	14.52
HOXA7	58.5488	1.70959	0.444528	3.84586	0.000120132	0.000902659	1.38	2.12	2.6	0	2	1.52	2.28	5.58	2.62	5.54	6.21	5.76	14.05	27.24	7.83	8.7	14.66	10.8
PDRG1	137.707	1.70956	0.379436	4.50552	6.62112e-06	7.78889e-05	4.57	4.89	5.88	2.52	7.39	5.17	4.04	6.5	4.26	31.1	20.35	14.38	46.15	3.11	9.3	20.87	15.29	16.59
CPOX	260.116	1.70891	0.380359	4.4929	7.02598e-06	8.22457e-05	12.56	7.5	5.93	5.63	7.9	9.3	9.71	12.27	6.49	35.08	24.26	13.69	23.34	179.02	14.88	31.35	27.69	9.64
GLMP	323.308	1.70871	0.346311	4.93404	8.05469e-07	1.29267e-05	19.12	25.46	32.99	8.2	10.25	14.68	13.92	22.78	13.5	101.8	85	94.28	87.51	55.09	44.6	36.75	29.15	44.42
C9orf40	83.4835	1.70755	0.421867	4.04761	5.17438e-05	0.00044431	7.18	2.2	3.37	1.76	2.66	1.86	2.6	1.8	1.81	5.4	3.29	6.87	4.84	21.33	11.6	5.15	6.49	5.35
CHST7	110.03	1.70548	0.560519	3.04268	0.00234483	0.0102785	1.75	2.3	6.5	4.61	1.99	4.47	3.04	3.37	2.22	2.82	2.68	2.49	7.71	33.92	11.74	17.58	3.2	8.81
PITPNM1	733.503	1.70528	0.420088	4.05934	4.92116e-05	0.000426812	25.12	21.07	14.67	16.98	37.06	18.25	16.51	12.39	20.87	35.28	20.88	44.78	40.87	176.13	64.95	25.13	53.64	27.07
MRM1	61.2367	1.70527	0.458744	3.71725	0.0002014	0.00138508	6.77	1.71	3.05	2.56	2.94	0.85	0.81	3.46	1.75	4.4	4.79	4.63	4	19.91	10	6.37	8.02	6.51
LRRC56	32.0446	1.70501	0.520429	3.27617	0.00105226	0.00538606	0	1.72	0.29	0.21	1.43	0.87	0.79	0.92	0.67	3.24	1.47	3.03	0.81	5.57	1.52	3.34	3.11	3.28
TBL3	624.738	1.70276	0.51181	3.32695	0.000878035	0.00464268	30.4	13.51	14.76	7.92	36.42	19.59	16.73	17.65	22.86	20.62	17.36	24.12	49.73	176.83	59.64	37.21	28.71	23.68
LINC01003	49.6353	1.70275	0.501691	3.39403	0.000688727	0.00382027	2.9	2.14	3.89	2.37	2.23	1.1	1.37	0.86	2.36	4.45	1.59	3.13	6.75	19.29	7.27	4.49	1.35	6.44
PHLDA3	898.083	1.69874	0.377235	4.50313	6.69606e-06	7.87273e-05	29.35	63.79	31.29	15.97	57.45	28.96	27.52	55.54	40.08	262.64	183.52	87.89	159.61	259.39	80.16	136.66	92.5	62.69
MED25	327.786	1.69864	0.294005	5.77759	7.57784e-09	2.22128e-07	10.28	11.88	10.34	9.6	14.1	5.36	12.85	8.82	11.82	32.62	29.74	32.9	45.96	47.63	48.22	27.66	20.2	31.42
ZBTB42	216.532	1.69859	0.465442	3.64941	0.000262844	0.00173374	2	4.63	2.33	1.29	9.64	3.49	5.71	6.97	3.98	15.07	6.97	7.17	20.49	63.41	12.4	18.15	9.82	13.8
ESRRA	695.99	1.6976	0.495061	3.42907	0.000605652	0.0034416	10.05	19.38	12.67	14.58	61.76	31.57	21.73	22.96	20.4	62.82	22.03	31.32	72.67	247.47	121.35	62.66	53.49	45.96
PASK	118.693	1.69703	0.346117	4.90307	9.43512e-07	1.47881e-05	15.84	3.77	1.36	1.66	4.53	2.12	5.44	7.88	2.37	18.7	4.74	6.38	4.78	33.11	8.91	12.03	13.05	11.56
CPTP	544.448	1.697	0.527467	3.21727	0.00129415	0.00638507	5.67	12.17	13.34	7.25	22.48	25.13	21.12	32.81	23.11	43.38	23.87	24.32	83.99	242.28	68.14	32.64	20.81	32.07
ALKBH7	354.817	1.69582	0.58437	2.90196	0.00370836	0.0149072	16.77	42.73	45.07	24.49	33.92	35.7	21.81	39.01	13.98	21.6	41.57	35.39	53.21	220.32	115.39	42.9	33.15	41.87
STAT1	2416.28	1.69544	0.46441	3.65074	0.000261483	0.00172688	101.96	41.08	44.02	46.22	29.12	30.88	35.17	57.52	52.25	77.54	414.96	663.18	49.15	62.84	247.44	72.81	94.01	185.14
UBL4A	517.101	1.69532	0.355165	4.77332	1.81209e-06	2.60255e-05	14.08	17.62	24.7	9.08	22.68	15.59	14.51	25.55	15.55	149.42	60.68	36.97	138.21	51.27	35.08	45.89	60.04	56.98
HMGB2	613.059	1.69469	0.314349	5.39109	7.0031e-08	1.54763e-06	51.25	48.74	43.2	35.19	39.01	30.59	30.72	58.8	22.34	155.12	100.7	167.27	292.24	32.88	78.28	146.33	163.42	190.54
CDKN3	47.1157	1.69465	0.539061	3.14371	0.00166818	0.00783239	3.43	5.24	1.76	6.93	8.43	6.04	5.4	7.84	3.99	35.21	11.46	11.06	23.61	0	5.24	18.23	60.91	21.18
BCL2L15	5.23837	1.69214	0.670008	2.52555	0.0115519	0.0369044	1.11	0.07	0.17	0.21	0.03	0	1.63	0.57	0.1	2.54	0.72	4.47	0.29	0.07	0.04	2.91	6.51	3.3
RPS6KA1	473.635	1.69134	0.38146	4.43385	9.25632e-06	0.000103444	11.91	12.21	4.19	21.44	22.66	9.67	11.41	10.43	13.54	17.59	22.66	57.28	25.06	93.25	77.36	37.26	70.03	45.45
WARS	1497.68	1.69045	0.603707	2.80012	0.00510831	0.0193314	187.36	48.23	74.39	64.04	54.59	56.9	54.91	46.25	105.03	90.07	764.55	1264.25	93.55	3.87	320.23	101.68	83.46	210.56
ZNF236-DT	6.29269	1.6904	0.672924	2.51202	0.0120041	0.0380237	0.27	0.23	0.81	0.24	0.11	0.36	0.36	0.55	0.36	0.57	0.61	1.32	1.1	12.96	4.46	0.6	0.51	0.82
C15orf40	160.807	1.69032	0.45084	3.74927	0.000177351	0.00124608	17.06	17.14	13.73	8.63	14.94	8.43	6.5	18.68	8.66	23.04	16.88	19.38	14.47	22.72	11.25	10.99	15.78	42.59
FLOT2	1109.84	1.69002	0.344389	4.90729	9.23454e-07	1.45695e-05	54.89	40.43	37.41	36.42	35.77	23.74	38.5	36.55	19.48	62.97	97.39	146.36	72.35	141.72	152.37	43.39	99.45	123.06
ABHD17C	607.721	1.68874	0.594855	2.8389	0.0045269	0.0175205	5.79	16.01	2.94	6.63	50.19	19.96	18.61	29.03	30.73	28.73	31.09	36.48	60.49	208.05	33.71	67.99	48.83	45.77
ELF3-AS1	18.6022	1.68839	0.608225	2.77593	0.00550447	0.0205515	4.51	1.75	0.19	1.79	2.78	2.23	2.45	3.38	1.91	26.49	2.44	1.55	5.87	4.47	1.4	23.5	4.97	3.8
ADGRF1	116.824	1.68775	0.633644	2.66356	0.00773194	0.026901	1.03	4.68	0.08	2.77	7.16	3.95	4.52	5.46	4.72	5.26	5.44	2.92	16.46	8.57	1.91	58.38	11.28	12.04
GZMA	47.5444	1.68559	0.60487	2.7867	0.0053247	0.0200091	2.92	3.76	3.96	2.55	2.77	3.52	6.71	7.55	5.3	6.59	12.02	61.76	2.93	1.19	23.68	1.66	16.52	21.87
LSM4	500.493	1.68423	0.256891	6.5562	5.51955e-11	2.69779e-09	38.81	46.83	46	22.19	55.26	45.48	32.74	60.27	29.86	135.48	95.39	93.7	151.86	152.12	112.62	204.83	197.85	213.07
FAM20C	359.58	1.68211	0.564185	2.98149	0.00286852	0.0121161	39.45	8.75	16.17	15.27	13.49	2.87	6.93	2.67	5.13	5.5	8.93	27.63	18.21	102.54	27.18	22.84	30.34	18.85
AL035461.2	3.03306	1.68193	0.683251	2.46166	0.0138294	0.0425187	1.64	0.36	1.27	0	0.34	0.57	0.37	0.35	0.37	1.75	2.97	1.4	0.78	2.49	3.04	4.03	2.37	1.15
CTU1	104.665	1.68187	0.520307	3.23245	0.00122734	0.00611209	4.68	3.16	2.92	2.83	7.18	3.59	3.57	2.03	3.64	5.23	2.8	3.26	6.98	36.48	17.42	7.55	6.17	6.08
PLK4	104.099	1.68082	0.480328	3.49932	0.000466449	0.00275415	3.14	2.57	2.89	1.91	8.18	2.46	2.35	5.63	1.89	10.02	7.91	14.53	17.59	10.38	5.08	14.89	15.1	8.37
SRRM3	178.612	1.68056	0.403051	4.1696	3.0513e-05	0.000282328	4.81	6.38	4.05	3.19	8.89	7.64	4.55	8.22	4.83	12.5	30.42	14.97	4.48	37.47	19.91	21.56	29.56	23.15
GPR137	187.669	1.68051	0.330746	5.08095	3.75553e-07	6.65421e-06	10.82	10.21	13.98	5.96	15.76	7.72	10.89	14.56	13.01	38	18.22	44.03	40.02	154.25	77.22	32.47	47.05	32.17
GLI4	106.698	1.67977	0.47153	3.56239	0.000367497	0.00227967	25.66	8.37	7.42	4.97	7.48	3.77	5.76	6.25	4.36	16.43	12.2	14.35	10.47	44.97	26.34	3.57	13.15	19.27
NRROS	86.3889	1.67909	0.560925	2.99342	0.00275867	0.0117306	8.72	1.43	3.23	3.75	1.28	0.86	2	2.9	3.38	1.01	3.73	12.14	1.95	27.35	14.6	6.08	1.39	13.03
FCMR	37.6409	1.67908	0.582603	2.88203	0.00395119	0.0156653	3.25	2.28	4	6.46	1.25	1.28	4.43	2.18	2.59	3.09	8.58	11.59	2.79	8.48	20.26	1.98	1.37	7.29
DUSP10	265.503	1.67898	0.643726	2.60822	0.00910149	0.0306242	4.66	11.2	4.87	5.74	11.06	7.18	14.57	2.6	6.45	173.54	33.6	25.94	22.11	6.92	7.76	7.3	13.78	9.9
HPS3	260.376	1.67564	0.328169	5.10604	3.28982e-07	5.92692e-06	8.49	7.31	12.82	10.24	2.79	4.21	3.96	6.46	4.2	16.33	17.65	21.67	10.22	101.47	33.45	24.77	28.41	41.84
ZFYVE19	235.683	1.67442	0.30169	5.55014	2.85439e-08	7.12171e-07	13.41	13.46	20.08	6.48	8.08	11.53	9.79	19.19	6.31	44.83	28.85	30.52	43.62	70.62	37.69	33.34	53.79	36.08
PIGZ	50.0476	1.67422	0.486089	3.44427	0.000572608	0.00327639	1.76	1.3	3.92	0.86	2.36	1.35	2.61	1.61	2.08	5.83	5.42	4.57	3.32	16.18	2.51	5.39	4.59	25.15
PPDPF	1444.77	1.67233	0.51451	3.25034	0.00115268	0.00580701	55.95	183.7	74.49	25.34	243.67	172.26	190.09	208.46	126.83	400.85	456.02	428.37	1657.97	794.89	273.59	239.11	216.51	417.49
DCAF15	275.34	1.67191	0.335023	4.99044	6.02433e-07	1.00205e-05	23.17	14.7	10.36	6.7	14.54	7.72	10.53	10.96	11.33	30.01	20.43	24.2	33.36	100.32	52.95	23.64	28.38	27.52
NUDT22	305.248	1.67151	0.374104	4.46802	7.89459e-06	9.03918e-05	23.97	22.7	24.74	22.67	28.96	26.44	19.19	26.77	21.56	63.05	38.58	44.76	50.13	172.56	110.42	64.67	70.71	75.61
SPINDOC	158.194	1.67127	0.318279	5.25096	1.51305e-07	3.00329e-06	16.66	6.19	9.9	5.11	6.03	3.01	6.59	3.65	5.33	19.37	7.92	12.05	16.6	31.14	17.46	16.62	16.58	36.5
PPP6R1	1317.61	1.67077	0.355848	4.69517	2.66384e-06	3.629e-05	34.04	20.99	26.2	12.27	43.18	20.36	33.29	20.43	29.42	78.3	41.88	50.11	84.73	137.81	117.78	61.42	56.8	54.77
EXOC3L1	22.8095	1.67006	0.508331	3.28538	0.00101845	0.00524299	1.2	0.68	1.92	0.26	0.37	0.45	0.76	1.12	0.33	1.26	2.38	3.87	2.12	6.47	6.71	2.01	2.64	9.81
NUDT4B	12.0452	1.66988	0.615842	2.71155	0.00669701	0.0240137	1.12	0.61	1.48	1.5	0	0.48	0.52	0.71	0.94	2.15	2.92	3.59	3.28	0.34	2.13	1.09	0.77	10.43
AL133352.1	29.4993	1.66956	0.691448	2.41459	0.0157531	0.047222	7.75	0.65	8.17	4.99	0.48	2.87	1.26	4.24	3.3	0	6.9	10.46	10.97	47.94	28.02	5.05	0.86	7.58
NOTCH3	5368.71	1.6689	0.512493	3.25643	0.00112823	0.00569878	45.86	44.28	23.48	18.67	151.52	49.34	136.78	38.17	91.74	209.99	80.73	99.38	84.36	464.32	169.57	211.83	124.69	95.54
SPAG4	28.7644	1.66881	0.559998	2.98003	0.00288218	0.0121642	9.05	2.3	3.69	2.84	1.07	0.39	6.01	1.82	1.72	7.25	7.1	3.61	14.67	23.9	21.39	3.48	1.26	2.31
NAA60	414.498	1.66866	0.372711	4.47708	7.56702e-06	8.73873e-05	42.33	14.71	26.06	15.82	26.68	11.72	19.85	13.2	14.39	32.1	38.76	56.34	54.05	105.06	52.27	22.19	31.21	52.6
HAUS5	236.7	1.66479	0.314334	5.29626	1.18201e-07	2.43402e-06	11.55	8.37	10.06	3.18	8.98	5.37	6.83	3.53	2.77	28.16	14.59	13.34	13.87	33.51	21.86	15.57	20.54	14.77
CMTM7	75.9244	1.66421	0.578042	2.87905	0.00398879	0.0157794	14.68	5.49	5.83	10.69	1.25	3.67	3.7	1.68	2.93	3.28	7.93	19.73	4.86	23.53	60.56	11.59	4.94	15.26
TEDC1	119.951	1.6641	0.436088	3.81599	0.000135641	0.000998778	4.47	9.04	2.1	3.99	8.22	6.37	10.77	4.45	3.69	11.94	9.77	11.95	22.97	200.2	45.31	25.5	26.92	16.77
ITGAL	204.13	1.66395	0.535793	3.10558	0.00189909	0.00868474	13.1	3.07	8.56	13.51	5.66	3.9	11.43	6.2	12.88	12.08	12.35	42.23	4.3	20.29	71.09	4.67	6.63	11.72
TMEM102	168.457	1.66345	0.59514	2.79505	0.00518913	0.0195889	0.86	10.4	1.69	1.36	10.87	7.79	8.09	7.05	6.74	13.24	10.35	14.7	7.74	59.99	26.96	8.3	16.06	10.65
SLC15A2	105.684	1.66342	0.638013	2.60718	0.00912903	0.0306976	3.15	7.53	0.62	2.85	4.3	3.34	2.97	5.26	0.66	55.31	49.42	2.91	5.27	0.73	0.47	21.32	6.47	6.54
ZFPM1	97.5547	1.66293	0.388611	4.27916	1.87598e-05	0.000188097	3.96	2.94	1.6	3.1	4.2	1.16	3.71	1.18	1.09	3.51	4.01	4.49	5.11	9.94	5.77	4.29	3.55	6.31
KPTN	69.56	1.66231	0.365726	4.54524	5.48728e-06	6.67611e-05	6.23	3.17	6.24	7.28	7.18	3.5	4.03	6.96	2.1	23.44	6.2	7.62	18.49	42.4	28.56	16.61	12.06	15.59
POU5F1	8.92524	1.66206	0.473156	3.5127	0.000443577	0.00264973	1.51	0.97	0	1.25	0.14	0.5	0.99	0.42	0.64	2.37	0.3	0.61	1.07	81.66	4.27	1.59	2.63	4.53
TMC4	155.82	1.66196	0.542864	3.06147	0.00220254	0.00976443	4.28	17.3	0.66	3.35	9.17	6.68	9.06	13.1	4.63	43.8	23.15	44.47	26.14	18.82	5.81	22.66	12.76	33.03
TACO1	163.368	1.66151	0.396399	4.19151	2.77105e-05	0.000260978	8.52	7.58	9.34	5.2	11.33	9.47	6.61	10.78	6.66	11.52	21.35	23.58	17.35	64.14	34.34	18.71	24.11	26.98
TFAP4	126.74	1.66054	0.427365	3.88553	0.000102109	0.000787826	7.89	6.1	4.46	1.52	12.58	5.5	6.23	13.6	5.06	5.65	8.55	11.62	9.72	25.35	15.67	21.07	12.05	21.48
PILRA	56.6043	1.66045	0.506549	3.27796	0.00104561	0.00535967	5.98	3.51	5.47	6.32	1.94	3.79	3.71	2.65	2.37	3.45	10.66	47.84	18.63	6.04	15.85	8.29	9.24	2.53
PNKP	301.117	1.65742	0.391124	4.23758	2.25942e-05	0.000219368	58.36	14.13	13.37	38.21	18.79	11.04	12.35	12.25	10.92	63.5	24.05	25.96	44.83	129.16	84.11	24.86	45.19	41.62
IER5	1042.04	1.65634	0.480673	3.44588	0.00056921	0.00326207	12.03	25.09	11.5	10.88	28.26	9.93	19.67	25.66	16.83	65.85	45.61	26.16	136.24	126.35	30.05	32.4	25.03	18.81
FSCN1	2070.63	1.65616	0.629943	2.62907	0.0085619	0.029159	15.67	74.24	20.07	17.36	172.36	38.44	58.57	33.95	64.62	22.09	43.51	74.32	239.79	1952.7	583.02	153.6	138.6	76.43
NQO1	405.133	1.65604	0.539727	3.06829	0.00215289	0.0095959	12.86	17.48	59.8	10.12	20.23	26.53	31.75	44.84	18.83	20	12	65.24	74.42	6.05	15.11	173.99	293.17	247.38
GEMIN7	102.945	1.65475	0.415881	3.97889	6.92373e-05	0.000571394	10.56	9.48	9.65	7.72	12.2	9.74	6.48	15.17	8.27	27.04	22.22	18.08	46.72	112.56	83.7	19.44	23.02	27.57
SETD1A	384.846	1.65434	0.414685	3.98939	6.62446e-05	0.000549656	10.26	3.56	4.34	3.74	8.44	1.5	5.6	2.86	5.04	8.39	10.16	14.52	12.08	31.84	16.76	7.33	7.13	13.21
PRICKLE3	190.896	1.65409	0.407925	4.0549	5.01567e-05	0.000433607	7.75	6.79	3.79	4.11	21.45	7.65	6.21	8.22	12.65	16.77	30.94	28.1	22.44	53.32	19.21	29.44	27.77	20.13
IGKC	9364.87	1.65388	0.642423	2.57444	0.0100401	0.0330972	2841.18	2130.76	517.26	727.53	323.39	247.9	5086.97	2020.79	2699.51	1285.23	14204.5	7279.17	606.63	4410.87	17631.8	3394.13	3645.18	10535.9
TFAP2A	341.878	1.6526	0.646546	2.55605	0.0105869	0.0344501	0.43	11.94	0.38	4.91	29.95	7.68	10.65	14.56	19.91	30.82	60.87	55.79	62.77	154.15	68.57	20.54	12.48	39.12
FZD2	43.767	1.6526	0.563742	2.93148	0.00337356	0.0138169	3.35	1.42	5.07	0.7	0.53	0.69	0.92	1.61	0.83	1.33	6.91	6.34	0.71	9.66	5.88	5.3	1.93	9.54
HCAR3	111.643	1.65251	0.609124	2.71292	0.00666925	0.0239541	1.46	6.08	0.62	3.11	0.95	0.96	6.14	6.58	8.31	34.42	8.14	5.12	15.13	2.7	21.9	6.93	24.09	2.64
PCED1B	46.4222	1.64987	0.567039	2.90963	0.00361857	0.014625	4.38	1.09	5.01	2.74	0.93	1.62	2.01	1.11	1.2	4.66	4.82	17.53	2.45	27.31	23.44	2.31	1.58	4.72
TMEM191B	14.1771	1.6497	0.563256	2.92886	0.00340211	0.0139019	0	4.5	1.01	0.57	4	1.12	1.84	6.64	2.05	2	1.67	2.46	8.32	14.99	6.26	5.83	13.54	3.55
ADAMTS7	84.2933	1.64892	0.60456	2.72748	0.00638207	0.0231396	6.14	0.44	3.22	1.37	0.66	0.56	1.47	0.34	1.53	0.63	4.14	1.7	0.65	8.21	3.69	2.33	9.11	4.19
IRF2BP1	387.923	1.64857	0.468862	3.5161	0.000437931	0.00262477	11.54	10.02	19.3	2.16	16.86	8.73	11.97	15.56	6.8	21.03	17.62	18.81	22.48	83.59	52.81	23.56	18.33	34.12
AC067852.2	148.666	1.64816	0.412436	3.99615	6.43806e-05	0.00053668	8.55	3.27	7.45	2.63	8.21	2.85	2.73	6.15	3.47	7.8	14.26	15.71	7.12	35.88	17.14	12.5	11.16	14.68
CHCHD10	300.606	1.64709	0.5891	2.79594	0.00517487	0.0195385	32.42	124.91	32.71	26.99	104.4	76.74	76.4	97.26	29.93	50.69	34.87	49.23	53.42	237.36	73.56	232.37	220.84	134
HOXB3	74.4085	1.64685	0.462542	3.56044	0.00037023	0.00229397	2.54	2.95	5.79	3.7	3.41	1.17	1.85	3.98	2.84	1.81	12.95	13.33	1.3	13.88	6.12	9.71	5.47	22.9
RNF166	194.069	1.64627	0.461951	3.56374	0.000365613	0.00226864	20.32	6.49	15.21	13.38	7.47	5.3	8.03	6.7	4.41	12.71	14.4	28.71	17.69	59.87	63.85	10.01	11.99	31.44
MGAT3	79.8967	1.64538	0.542843	3.03104	0.0024371	0.0105963	0.77	0.41	3.28	0.56	0.92	0.57	1.91	1.77	0.86	0.76	2.84	4.63	0.9	5.05	4.96	10.74	16.56	9.36
AC008771.1	35.6413	1.64378	0.445748	3.68769	0.000226298	0.00153031	3.7	4.04	2.15	1.9	1.08	1.98	3.19	6.12	2.18	9.29	9.77	10.69	9.11	23.79	1.13	8.34	19.26	10.67
TOLLIP-AS1	9.68829	1.64367	0.641813	2.56098	0.0104378	0.0340733	0.39	0.34	1.77	0.34	0.98	0.13	1.05	1.78	0.69	1.66	0.91	1.4	0.88	8.98	1.35	1.21	1.85	5.37
CTSW	50.5232	1.64307	0.625951	2.62492	0.00866682	0.0294487	8.5	7.28	1.32	0.7	2.76	2.17	6.02	0.66	1.06	14.57	19.08	20.6	11.17	5.79	21.2	0.95	7.71	1.22
TRABD	516.913	1.64303	0.405989	4.04699	5.188e-05	0.000445275	21.88	16.31	10.06	17.86	33.46	13.97	18.09	16.98	18.75	24.73	27	25.56	54.3	101.46	95.13	42.4	46.88	53.8
[truncated: 4,308 more rows]

## Sheet: Supplementary Table 4
Supplementary Table 4. Correlation analysis of top 5 potential transcription factors and EFNA1 expression in CC samples from the TCGA database
Correlated genes	Spearman's correlation	P-value
FOSL2	0.305	7.92e-07
ZNF687	0.268	1.57e-05
NR2F6	0.246	7.8e-05
GATA3	0.176	0.004892
FOS	0.174	0.005535

## Sheet: Supplementary Table 5
Supplemental Table 5. sgRNA and siRNAs; and primers for qRT-PCR and cloning
Symbol	Target sequence
siRNA	（5'-3'）
si-N F	UUCUCCGAACGUGUCACGUTT
si-N R	AAACGUGACACGUUCGGAGTT
si-FOSL2-1371 F	GGCCCAGUGUGCAAGAUUATT
si-FOSL2-1371R	UAAUCUUGCACACUGGGCCTT
si-FOSL2-1459 F	GCGCUGUAGUGGUGAAACATT
si-FOSL2-1459 R	UGUUUCACCACUACAGCGCTT
si-EFNA1-213 F	ACCAUACAUGUGCAGCUGATT
si-EFNA1-213R	UCAGCUGCACAUGUAUGGUTT
si-EFNA1-467 F	AGGACACAGCUACUACUACTT
si-EFNA1-467 R	GUAGUAGUAGCUGUGUCCUTT
List of sgRNA sequences used for double-CRISPR genome editing by CRISPR/Cas9	（5'-3'）
sg-E1-left-F1	CACCGCCAATGTTAACAGCAGCCGG
sg-E1-left-R1	AAACCCGGCTGCTGTTAACATTGGC
sg-E1-left-F2	CACCGTCCCCAGCAAAAAGCTGGCA
sg-E1-left-R2	AAACTGCCAGCTTTTTGCTGGGGAC
sg-E1-right-F3	CACCGATCGACCCCCATATGGATAG
sg-E1-right-R3	AAACCTATCCATATGGGGGTCGATC
sg-E1-right-F4	CACCGAATATCCCCTACCGGCCTGG
sg-E1-right-R4	AAACCCAGGCCGGTAGGGGATATTC
sg-P-left-F1	CACCGCAGCGAATACGGCCTCCAG
sg-P-left-R1	AAACCTGGAGGCCGTATTCGCTGC
sg-P-left-F2	CACCGACCAACGGCCTCTAACCCCG
sg-P-left-R2	AAACCGGGGTTAGAGGCCGTTGGTC
sg-P-left-F3	CACCGCGCCTTTTGCTCACCTAGG
sg-P-left-R3	AAACCCTAGGTGAGCAAAAGGCGC
sg-P-right-F4	CACCGCGCTCACTTGTGGGTCTGCG
sg-P-right-R4	AAACCGCAGACCCACAAGTGAGCGC
sg-P-right-F5	CACCGCATCTCTGAGCAGATCTGCG
sg-P-right-R5	AAACCGCAGATCTGCTCAGAGATGC
sg-P-right-F6	CACCGCTTTGTGAGCCTGTCCCGG
sg-P-right-R6	AAACCCGGGACAGGCTCACAAAGC
sg-E2-left-F1	CACCGAGCCTAGAGTAGATGACCG
sg-E2-left-R1	AAACCGGTCATCTACTCTAGGCTC
sg-E2-left-F2	CACCGACACCAGGTATCTGTCAGTG
sg-E2-left-R2	AAACCACTGACAGATACCTGGTGTC
sg-E2-left-F3	CACCGTAGACACAAGCATGCCCCG
sg-E2-left-R3	AAACCGGGGCATGCTTGTGTCTAC
sg-E2-right-F4	CACCGATTACAGAATGGACCTGTG
sg-E2-right-R4	AAACCACAGGTCCATTCTGTAATC
sg-E2-right-F5	CACCGAAATGTGAGATCTACTCAG
sg-E2-right-R5	AAACCTGAGTAGATCTCACATTTC
sg-E2-right-F6	CACCGATATCAGGTAAGTATCAGGG
sg-E2-right-R6	AAACCCCTGATACTTACCTGATATC
List of primer sequences used for EFNA1 shRNA	（5'-3'）
EFNA1-sh-N-F	CCGGTTCCTGGAACAATTGCTTTTACTCGAGTAAAAGCAATTGTTCCAGGAATTTTTG
EFNA1-sh-N-R	AATTCAAAAATTCCTGGAACAATTGCTTTTACTCGAGTAAAAGCAATTGTTCCAGGAA
EFNA1-shRNA-213-F	CCGGAAACCATACATGTGCAGCTGACTCGAGTCAGCTGCACATGTATGGTTTTTTTTG
EFNA1-shRNA-213-R	AATTCAAAAAAAACCATACATGTGCAGCTGACTCGAGTCAGCTGCACATGTATGGTTT
EFNA1-shRNA-467-F	CCGGAAAGGACACAGCTACTACTACCTCGAGGTAGTAGTAGCTGTGTCCTTTTTTTTG
EFNA1-shRNA-467-R	AATTCAAAAAAAAGGACACAGCTACTACTACCTCGAGGTAGTAGTAGCTGTGTCCTTT
List of primer sequences used for dual-luciferase reporter assays	（5'-3'）
PGL3-EFNA1 P1.2K -F	CGGGGTACCCCCTCACTCGTGAGCCTAATCAAACACC
PGL3-EFNA1 P1.2K -R	CCCAAGCTTGGGTCCTATGGGTCTGGGTTCCCACTG
PGL3-EFNA1 P2.5K -F	CGGGGTACCCCGGATGGGATCAATGCCCTAAGTGAGAT
PGL3-EFNA1 P2.5K -R	CCCAAGCTTGGGTCCTATGGGTCTGGGTTCCCACTG
PGL3-E1-EFNA1-2.5k-promoter-F	GCCAGAACATTTCTCTATCGATA GGTACC ACACTCCCTTTAAAACATTGTTTAC
pGL3-E1-EFNA1-2.5k-promoter-R	ATCTCACTTAGGGCATTGATCCCATCCGGGGTACC TCAGCTCTTGCCTGCGT
pGL3-E2-EFNA1-2.5k-promoter-F	GCCAGAACATTTCTCTATCGATA GGTACC AGTAAGCCTCGAGACTCCCGCT
pGL3-E2-EFNA1-2.5k-promoter-R	ATCTCACTTAGGGCATTGATCCCATCCGGGGTACC CCTGGGGACACACACAGGG
List of primer sequences used for vector construction in which delete the binding site of FOSL2 to the EFNA1 promoter	（5'-3'）
PGL3-2.5kPRO-FOSL2-DEL-F	GCATCTAGGCCTCCAGAACA
PGL3-2.5kPRO-FOSL2-DEL-R	TGTTCTGGAGGCCTAGATGC
Primers for the qRT-PCR	（5'-3'）
EFNA1-F	CTTAAAGAGGGACAGGCTGAAG
EFNA1-R	GGCTGCTAGGTGATAGCTTATG
GAPDH-F	ACAACTTTGGTATCGTGGAAGG
GAPDH-R	GCCATCACGCCACAGTTTC
Primers for the ChIP experiments	（5'-3'）
E1-F	CACGACTACACCCAGCTAATTT
E1-R	CACTTGAGGTCAGGAGTTTGAG
P-F	CAGGTGCTGGCAGTAAGATAAT
P-R	CAGTTCGGGCATTCCATAGAG
E2-F	GGGCATGCTTGTGTCTACTT
E2-R	CAGCATGAGTCCCTCACTTTAG
Primers of truncated versions of EphA2
EphA2WT-F	GAAGATTCTAGAGCTAGCGAATTCATGGAGCTCCAGGCAGCC
EphA2WT-R	CAGATCCTTCGCGGCCGCGGATCCTCACTTGTCATCGTCGTCCTTGTAATCGATGGGGATCCCCACA
EphA2ΔLBD-F1	GAAGATTCTAGAGCTAGCGAATTCATGGAGCTCCAGGCAGCC
EphA2ΔLBD-R1	TCAGGGAAGTGGGCCAGGCCCTTGCCCTGCGCCGC
EphA2ΔLBD-F2	GGCCTGGCCCACTTCCCT
EphA2ΔLBD-R2	CAGATCCTTCGCGGCCGCGGATCCTCACTTGTCATCGTCGTCCTTG
EphA2ΔLSEF-F1	GAAGATTCTAGAGCTAGCGAATTCATGGAGCTCCAGGCAGCC
EphA2ΔLSEF-R1	GGCTCTGTCTGGTTGATGCTCTTGCCCTGCGCCGC
EphA2ΔLSEF-F2	AGCATCAACCAGACAGAGCCC
EphA2ΔLSEF-R2	CAGATCCTTCGCGGCCGCGGATCCTCACTTGTCATCGTCGTCCTTG
EphA2ΔEXT-F	GAAGATTCTAGAGCTAGCGAATTCGAGGGATCTGGCAACTTGG
EphA2ΔEXT-R	CAGATCCTTCGCGGCCGCGGATCCTCACTTGTCATCGTCGTCCTTG
EphA2ΔLBD-KD-F1	GAAGATTCTAGAGCTAGCGAATTCATGGAGCTCCAGGCAGCC
EphA2ΔLBD-KD-R1	TCAGGGAAGTGGGCCAGGCCCTTGCCCTGCGCCGC
EphA2ΔLBD-KD-F2	GGCCTGGCCCACTTCCCT
EphA2ΔLBD-KD-R2	ATCGCAGATCCTTCGCGGCCGCGGATCCTCACTTGTCATCGTCGTCCTTGTAATCACAGGATGGATGGATCTCGGTAG
EphA2ΔFN-F1	GAAGATTCTAGAGCTAGCGAATTCATGGAGCTCCAGGCAGCC
EphA2ΔFN-R1	GCCAAGTTGCCAGATCCCTCTCGTGTGCAAGGCATCGAC
EphA2ΔFN-F2	GAGGGATCTGGCAACTTGGCGGTGATTGGCGGCGTGG
EphA2ΔFN-R2	CAGATCCTTCGCGGCCGCGGATCCTCACTTGTCATCGTCGTCCTTG
Primers for the overexpression vectors	（5'-3'）
EFNA1-F	CCGGAATTCCGGATGGAGTTCCTCTGGGC
EFNA1-R	CGCGGATCCGCGTCACGGGGTTTGCAGC
FOSL2-F	TGCTCTAGAGCAATGTACCAGGATTATCCCGG
FOSL2-R	CGGGATCCCGTTACAGAGCCAGCAGAG
EFNA2-F	GAAGATTCTAGAGCTAGCGAATTCATGGCGCCCGCGCAG
EFNA2-R	ATCGCAGATCCTTCGCGGCCGCGGATCCCTAGGAACCCAGGAGGGTCCAGAG
EFNA5-F	GAAGATTCTAGAGCTAGCGAATTCATGTTGCACGTGGAGATGTTGAC
EFNA5-R	ATCGCAGATCCTTCGCGGCCGCGGATCCCTATAATGTCAAAAGCATCGCCAGG
EFNA2-HA-F	GAAGATTCTAGAGCTAGCGAATTCATGGCGCCCGCGCAG
EFNA2-HA-R	ATCGCAGATCCTTCGCGGCCGCGGATCCCTAAGCGTAGTCTGGGACGTCGTATGGGTAGGAACCCAGGAGGGTCCAGAG
EFNA5-HA-F	GAAGATTCTAGAGCTAGCGAATTCATGTTGCACGTGGAGATGTTGAC
EFNA5-HA-R	ATCGCAGATCCTTCGCGGCCGCGGATCCCTAAGCGTAGTCTGGGACGTCGTATGGGTATAATGTCAAAAGCATCGCCAGG

## Sheet: Supplementary Table 6
Supplemental Table 6. Antibodies for Western-Blot, IHC, Co-IP and ChIP
Name	Manufacturer	Cat. Number	Application
AKT	Cell Signaling Technology	9272S	Western Blot
p-AKT	Cell Signaling Technology	9271S	Western Blot
STAT3	Cell Signaling Technology	9139S	Western Blot
p-STAT3	Cell Signaling Technology	9145S	Western Blot
FOSL2	Cell Signaling Technology	19967S	Western Blot
Phospho-Src (phospho Y419) Antibody	Abcam	ab185617	Western Blot
SRC	Cell Signaling Technology	2190S	Western Blot
PARP	Cell Signaling Technology	9542S	Western Blot
CCND1	Cell Signaling Technology	2922S	Western Blot
Vimentin	Cell Signaling Technology	5741S	Western Blot
β-Actin	Abclonal	ac004	Western Blot
EFNA1	Abclonal	A5341	IHC
EFNA1	Abcam	ab243022	Western Blot
GAPDH	Abcam	ab128915	Western Blot
EphA1	Abclonal	A7328	Western Blot
EphA2	Cell Signaling Technology	6997S	Western Blot
Phospho-EPHA2-S897	Abclonal	AP1516	Western Blot
EphA4	Abclonal	A8346	Western Blot
EphA10	Huabio	ER1908-21	Western Blot
Histone H3(acetyl K27)	Abcam	ab177178	ChIP，Western Blot
BRD4	Cell Signaling Technology	13440S	ChIP
Mono-Methyl-Histone H3 (Lys4)	Cell Signaling Technology	5326S	ChIP
Normal Rabbit IgG	Cell Signaling Technology	2729S	ChIP,Co-IP
Monoclonal Anti-Flag M2 antibody produced in mouse	Sigma-Aldrich	F1804	Western Blot, Co-IP
HA tag Polyclonal antibody	Proteintech	51064-2-AP	Western Blot, Co-IP
Ki-67	BD	550609	IHC
