# Supplementary material for: Super-enhancer–driven EFNA1 fuels tumor progression in cervical cancer via the FOSL2-Src/AKT/STAT3 axis
Source: J Clin Invest. 2025 Feb 18;135(8):e177599. doi: 10.1172/JCI177599 (PMC11996870; doi:10.1172/JCI177599)
Supplement: Supporting data values [file jci-135-177599-s012.xlsx]

## Sheet: Fig.1
Fig.1B
	Sample name	PC1	PC2	Group
	N1	-15.2665	1.95054	N
	N2	-16.4811	-19.7843	N
	N3	-19.7035	-12.4632	N
	N4	-39.9584	0.230699	N
	N5	-24.5131	-9.83113	N
	N6	-24.0421	-0.438691	N
	N7	-28.6773	3.52525	N
	N8	-19.7126	9.11458	N
	N9	-11.6777	-21.0712	N
	T1	14.1927	2.30988	T
	T2	28.533	-13.6507	T
	T3	50.2229	0.911072	T
	T4	-14.1106	17.3437	T
	T5	11.3684	54.3351	T
	T6	52.23	20.5888	T
	T7	12.0729	0.0711538	T
	T8	43.0683	-44.4765	T
	T9	2.45488	11.3349	T
Fig.1C
	Peak ID	T1	T2	T3	T4	T5	T6	T7	T8	T9	N1	N2	N3	N4	N5	N6	N7	N8	N9
	SE_peak_5	0.351065	0.377856	0.230672	0.912498	0.516016	0.310867	0.669655	0.303976	0.564609	0.80512	0.588401	0.730505	0.825817	0.9331	0.743546	0.806209	0.921336	0.454776
	SE_peak_10	0.310761	0.484448	0.227908	0.80059	0.501438	0.26053	0.486633	0.251008	0.42687	0.848236	0.746128	0.810614	0.937598	0.813769	0.767608	0.633049	0.826643	0.699028
	SE_peak_20	0.00570386	0.0521827	0.017017	0.119673	0.0432937	0.0158307	0.0213534	0.0122017	0.0545531	0.0810594	0.0803033	0.0634437	0.0518185	0.137096	0.0586312	0.100483	0.0940585	0.0625477
	SE_peak_22	0.158882	0.158867	0.0824155	0.316376	0.226302	0.0925484	0.168894	0.108048	0.242125	0.431297	0.411644	0.447263	0.582116	0.470936	0.320277	0.344688	0.420496	0.340844
	SE_peak_24	0.132038	0.103986	0.206571	0.137249	0.117331	0.0858061	0.0964505	0.225621	0.0616023	0.0559372	0.0510074	0.0537313	0.0804572	0.0877262	0.0891253	0.0879372	0.0782618	0.0570472
	SE_peak_33	0.0996666	0.0701397	0.0892042	0.355892	0.127246	0.0621327	0.215835	0.169745	0.241975	0.181589	0.259049	0.218063	0.271636	0.269448	0.267945	0.274174	0.284791	0.228933
	SE_peak_35	0.0735216	0.228087	0.217196	0.294903	0.181639	0.177647	0.15543	0.131836	0.149943	0.283404	0.220719	0.288627	0.333965	0.443517	0.222278	0.209519	0.217706	0.244422
	SE_peak_36	0.0165387	0.0267012	0.0534537	0.097594	0.0230144	0.0390168	0.0619156	0.0530694	0.0519029	0.153427	0.0691257	0.151109	0.181553	0.139131	0.189621	0.112901	0.0968904	0.0976559
	SE_peak_38	0.484215	0.380988	0.263507	0.783798	0.488802	0.158187	0.514172	0.362454	0.573525	0.825838	0.783887	0.6215	0.976732	0.862251	0.802549	0.858062	0.797282	0.571002
	SE_peak_48	0.267506	0.43188	0.205268	0.541336	0.27908	0.207151	0.361018	0.238437	0.359294	0.557986	0.49111	0.509028	0.71507	0.571526	0.556217	0.482892	0.578995	0.551584
	SE_peak_50	0.0636468	0.0789284	0.0811828	0.172366	0.10362	0.0675868	0.103597	0.0813959	0.115792	0.227219	0.119313	0.12312	0.249305	0.206928	0.153166	0.112125	0.175326	0.179737
	SE_peak_51	0.126498	0.128588	0.146766	0.801753	0.291602	0.0312078	0.263094	0.180404	0.260456	0.909952	1.39755	0.670017	1.1705	0.705689	0.377866	0.606643	0.646538	0.462388
	SE_peak_57	0.0774633	0.056278	0.0548876	0.138402	0.0646762	0.0279493	0.0666995	0.0662838	0.109974	0.108557	0.109059	0.107703	0.159808	0.127229	0.153127	0.12623	0.0991662	0.104548
	SE_peak_61	0.692367	1.5492	1.18697	1.26806	1.42397	1.01077	1.35821	0.496584	0.995595	1.61501	1.53391	1.62275	2.11881	2.00191	1.73363	1.76928	2.14259	2.25955
	SE_peak_62	0.84155	1.01964	0.643217	1.3274	1.10718	0.533867	1.09097	0.552932	1.37404	1.4883	1.66295	1.56645	1.85308	1.66441	2.00767	1.87223	2.14109	2.2797
	SE_peak_63	0.3894	0.871911	0.477145	1.22186	0.661501	0.297207	0.989213	0.90738	0.806381	1.72385	1.29103	0.906032	1.94253	1.79019	1.38556	1.36586	1.88295	1.87697
	SE_peak_64	0.493186	0.82234	0.520612	0.98334	0.783456	0.534058	0.840433	0.431666	0.969005	1.48092	0.962788	1.08129	1.54451	1.7871	1.42988	1.5976	1.75661	1.63337
	SE_peak_66	0.595318	0.676463	0.336777	1.10955	0.727916	0.331537	1.03177	0.411279	0.813229	0.816746	1.46158	2.18655	1.77914	1.46998	1.36278	1.12784	1.13332	1.37314
	SE_peak_68	0.742674	0.58216	0.405489	1.29033	0.649501	0.296773	0.813073	0.529576	1.11422	1.03146	0.829227	1.02805	1.43477	1.30894	1.17119	1.22589	1.18082	0.893196
	SE_peak_69	0.178138	0.225153	0.145461	0.358966	0.264633	0.138797	0.20435	0.124985	0.202223	0.224513	0.427101	0.337594	0.426858	0.328216	0.332108	0.263436	0.24255	0.299149
	SE_peak_76	0.616118	0.698243	0.433404	1.20595	0.726231	0.325905	0.693321	0.299457	0.72034	0.894184	0.923227	0.941575	1.34308	1.04339	0.852548	0.932164	1.01443	0.966053
	SE_peak_82	0.486954	0.34167	0.237534	0.998244	0.439789	0.272013	0.544592	0.321408	0.707446	0.827317	0.536959	0.653784	0.982308	1.01898	0.823691	0.988159	0.872016	0.870913
	SE_peak_89	0.221264	0.27711	0.207892	0.485954	0.276359	0.195408	0.443815	0.469456	0.40139	0.46656	0.451502	0.47813	0.671417	0.690245	0.550985	0.491826	0.59732	0.589698
	SE_peak_94	0.0406276	0.0743376	0.0323224	0.0532758	0.0246699	0.00902073	0.0486709	0.0173821	0.0194286	0.0769829	0.157296	0.0516455	0.135334	0.099821	0.0963738	0.0429434	0.0775745	0.0959573
	SE_peak_98	0.129881	0.12426	0.0394666	0.307515	0.160654	0.0640847	0.0918441	0.092614	0.224289	0.170906	0.247618	0.240777	0.431554	0.285199	0.410793	0.20974	0.375751	0.255636
	SE_peak_99	0.0764468	0.0534824	0.0228073	0.0852093	0.0618933	0.0212173	0.0572384	0.0204419	0.082255	0.193139	0.221982	0.091105	0.144688	0.204161	0.11485	0.101005	0.119428	0.206352
	SE_peak_106	0.441293	0.104493	0.500294	0.705986	0.214369	0.421324	0.303979	1.51986	0.40096	0.195109	0.0621286	0.0841454	0.0801813	0.150852	0.251233	0.233224	0.199162	0.253125
	SE_peak_116	0.879339	1.22812	2.13206	1.26291	2.50873	4.22331	0.871586	0.246332	0.863549	0.826492	0.501095	0.622115	0.681569	0.436129	0.599283	0.671279	0.537866	0.455644
	SE_peak_120	4.67505	3.27128	4.8999	3.52103	2.24428	3.82047	3.36569	9.57566	3.64956	1.44135	0.875502	0.815208	1.3283	1.90868	1.53484	1.86433	1.73867	1.6767
	SE_peak_127	0.837603	0.548223	0.450256	0.860881	0.458206	0.301584	0.745792	0.653765	0.960784	1.28686	1.65333	0.881301	2.10803	1.22124	1.5394	1.17648	1.41464	1.35579
	SE_peak_133	1.11287	0.423304	0.369388	1.35618	0.835848	0.401044	0.996838	0.539073	1.07622	1.25814	0.869009	1.30542	1.49535	1.34287	1.59175	1.51144	1.28951	0.936276
	SE_peak_134	0.833087	0.479574	0.409912	1.46262	0.686681	0.299697	0.972591	1.12005	1.02635	1.51142	1.16216	1.32262	2.03715	1.80625	1.55387	1.33339	1.53427	1.67603
	SE_peak_135	0.858689	0.470196	0.417365	1.36811	0.932026	0.389659	0.994936	0.538444	1.16005	1.46268	1.04081	1.28258	1.58133	1.78414	1.33079	1.56189	1.37502	1.1716
	SE_peak_137	0.668281	0.364341	0.24542	0.661544	0.4332	0.227906	0.418607	0.308342	0.738899	1.01731	0.687964	0.704459	1.23673	0.979852	1.12245	0.984923	1.10316	0.781093
	SE_peak_138	0.116871	0.065314	0.0625828	0.247566	0.197887	0.0474076	0.100968	0.120197	0.182715	0.29456	0.253139	0.128567	0.350514	0.244893	0.209702	0.281117	0.276992	0.212335
	SE_peak_144	0	0.00372209	0	0.00680219	0.0104994	0	0	0.00184944	0.00620156	0.0136515	0.0121718	0.0192326	0.0157085	0.0129297	0.0136721	0.00304609	0.0120056	0.00291707
	SE_peak_156	0.35877	0.235381	0.141435	0.372996	0.234343	0.141229	0.303941	0.178875	0.350313	0.39272	0.418823	0.414502	0.53024	0.392417	0.454344	0.399113	0.44412	0.385825
	SE_peak_161	0.031524	0.0848244	0.0195936	0.0465054	0.0558309	0.0262479	0.0413056	0	0.037688	0.0559998	0.0624122	0.137752	0.0596646	0.138912	0.124632	0.0485931	0.0410401	0.0531828
	SE_peak_162	0.992032	0.810007	0.833464	1.07658	1.3744	0.839287	1.36772	0.735436	1.42321	1.3774	1.75184	0.924056	1.82838	1.61884	2.18552	1.44029	1.49635	2.29112
	SE_peak_163	0.0517176	0.0715684	0.123681	0.0339092	0.0548323	0.0915914	0.0866654	0.0276586	0.0868564	0.0330545	0.0303384	0.0606559	0.0372893	0.0118387	0.0272624	0.0520625	0.0320617	0.0145417
	SE_peak_164	0.419547	0.210211	0.154662	0.407877	0.287334	0.136519	0.322254	0.150872	0.404291	0.425471	0.499651	0.477004	0.627036	0.594999	0.674918	0.516097	0.565028	0.570509
	SE_peak_165	0.731549	0.3954	0.309981	0.686522	0.557517	0.230932	0.504394	0.258894	0.66773	1.15665	1.16427	1.03304	1.77419	1.61426	1.41593	1.08255	1.39903	1.66183
	SE_peak_169	0.674265	0.612802	0.238362	0.749696	0.465656	0.15573	0.51838	0.268977	0.607397	0.633477	0.742664	0.806049	1.00189	0.845368	0.801585	0.707439	0.778224	0.747079
	SE_peak_175	0.00358193	0.00192764	0.00534321	0.0187883	0.00906259	0.00397657	0.00268192	0.00574685	0.0107058	0.019796	0.0567329	0.0227667	0.0325412	0.0248716	0.0226581	0.0126204	0.0217616	0.0241717
	SE_peak_186	4.94725	2.49794	3.40323	2.96396	2.52965	2.9702	3.34586	5.46427	3.25027	2.04857	1.57284	1.695	2.14335	2.63321	2.11549	2.21441	2.27701	2.73832
	SE_peak_193	0.189071	0.0581428	0.15445	0.451592	0.259684	0.172419	0.23257	0.0938927	0.201822	0.245238	0.594172	0.321892	0.378297	0.432804	0.491215	0.285498	0.316473	0.410108
	SE_peak_212	0.176589	0.0994186	0.226946	0.153189	0.1251	0.312163	0.185106	0.0261525	0.177014	0.145855	0.0310769	0.0366936	0.0575894	0.0870651	0.116001	0.0741833	0.110821	0.0664579
	SE_peak_218	0.337591	0.249278	0.470406	0.234214	0.248295	0.346458	0.208679	0.0881726	0.373096	0.213847	0.0828989	0.109157	0.16048	0.0985448	0.251417	0.152139	0.156721	0.192052
	SE_peak_220	1.39187	0.964047	1.58443	0.711908	0.70757	1.45937	0.837091	0.342894	1.05735	0.635941	0.578349	0.430047	0.678101	0.344182	0.682757	0.760579	0.710271	0.698469
	SE_peak_221	30.4605	22.5519	45.2825	11.2191	20.753	30.4601	15.9294	21.0295	24.3117	12.5935	12.1253	11.9434	7.82429	10.1412	7.29962	10.0376	10.0448	15.4514
	SE_peak_222	1.47159	0.795216	1.75373	0.821328	1.01851	1.09365	0.751247	0.985382	1.51942	0.748957	0.519023	0.425153	0.695156	0.620365	0.995308	0.942709	0.691381	0.656568
	SE_peak_226	16.3033	14.9119	24.7194	7.28386	12.2363	20.2132	10.6023	9.47188	11.5274	7.7858	9.63444	9.2276	6.03933	7.29445	6.46549	6.73209	7.15918	10.1231
	SE_peak_229	11.5028	9.68396	13.2848	5.93737	7.71244	9.76771	6.70116	6.03156	8.67228	5.47595	5.13108	5.65674	4.69136	5.30385	4.54877	4.83594	5.42523	6.748
	SE_peak_232	0.0572781	0.0217585	0.0184287	0.0419732	0.0460329	0.0299241	0.0100909	0.0162171	0.038267	0.0372417	0.0978359	0.07763	0.117336	0.0521892	0.058611	0.0504526	0.0497124	0.0397893
	SE_peak_239	1.61392	0.181692	0.826666	0.494714	0.264027	0.425927	0.239382	0.675728	0.313428	0.15953	0.0765203	0.0975408	0.108437	0.267764	0.188084	0.211775	0.230867	0.248113
	SE_peak_240	10.7465	4.88768	6.54286	4.8288	3.35175	3.95739	4.50824	10.0673	6.43106	3.14994	3.27183	2.76922	3.08896	4.58034	3.3472	3.52599	3.57125	4.74122
	SE_peak_241	4.03232	1.90763	4.14984	2.19347	0.965283	1.54685	1.86265	5.0724	3.22093	1.06775	0.732801	0.74083	1.31217	2.06442	0.962428	1.47966	1.5568	1.74121
	SE_peak_249	1.82513	1.97069	1.09889	1.29607	0.669793	0.482278	1.09149	5.9095	1.75676	0.441961	0.246284	0.463279	0.551817	0.77552	0.673162	0.785844	0.814802	0.447601
	SE_peak_255	2.32866	4.0832	2.74761	3.08516	3.40599	2.78952	2.51806	0.874845	2.52658	3.5099	4.45158	5.13559	4.48569	3.86502	4.44345	3.44121	4.51609	4.68344
	SE_peak_257	0.139694	0.331393	0.0850542	0.155145	0.115408	0.0949497	0.192111	0.0335425	0.10225	0.148555	0.21072	0.226503	0.291373	0.338047	0.281779	0.256139	0.230112	0.353507
	SE_peak_263	1.39615	0.646191	1.00965	1.14565	1.33557	0.993492	0.894803	0.322595	0.963229	0.632754	0.41864	0.544495	0.527419	0.447735	0.770303	0.805719	0.639051	0.4491
	SE_peak_264	0.171111	0.126477	0.166065	0.128411	0.138744	0.191107	0.115768	0.0297683	0.122001	0.0699889	0.0471647	0.0655165	0.0671123	0.0429444	0.092916	0.0853476	0.0733599	0.0678207
	SE_peak_267	0.399289	0.27538	0.366241	0.381259	0.564946	0.413154	0.333792	0.16171	0.354545	0.198941	0.0648109	0.190956	0.152612	0.252611	0.214568	0.327805	0.25234	0.12753
	SE_peak_271	1.70147	0.937556	1.45752	1.0311	2.01364	0.735746	1.0889	0.577482	0.960327	0.655608	0.413743	0.601671	0.452956	0.581986	0.924122	0.86153	0.69847	0.430953
	SE_peak_274	0.0344158	0.0164632	0.00950711	0.0150434	0.017415	0	0.0143157	0.0122704	0.0205726	0.0211337	0.016824	0.0182288	0.0202651	0.0347222	0.0302365	0.0336829	0.0232321	0.0193538
	SE_peak_277	0.431951	0.153025	0.0971376	0.274674	0.188919	0.0879559	0.199901	0.107958	0.307511	0.407869	0.487042	0.512188	0.476556	0.418535	0.446243	0.397685	0.40127	0.483375
	SE_peak_283	1.54303	0.823491	0.495708	0.824265	0.805839	0.514725	0.724479	0.386146	0.935518	1.65231	1.13038	1.0352	1.87297	1.7061	1.93882	1.40758	1.73685	2.33421
	SE_peak_286	0.68048	0.564824	0.160577	0.438601	0.379351	0.102434	0.362694	0.123363	0.523971	1.0745	1.25843	0.989644	0.908094	0.277216	0.611019	0.609549	0.450455	0.729665
	SE_peak_291	0.75278	0.546306	0.41445	0.980519	0.786347	0.399934	0.497145	1.13113	0.909623	0.30593	0.227307	0.195619	0.31933	0.407468	0.315966	0.34487	0.327549	0.234929
	SE_peak_296	0.00221281	0.0107176	0.00330088	0.0116068	0.00447888	0.00736982	0.00331362	0.00355024	0.00396823	0.0122294	0.0116826	0.0281291	0.0184277	0.0118192	0.0122478	0.00974561	0.00960263	0.00746627
	SE_peak_304	1.31456	1.54191	2.58693	1.21147	2.12393	3.40599	1.26968	0.428055	1.65674	0.955395	0.559853	0.551846	0.657311	0.360852	0.943964	1.03124	0.741775	0.756409
	SE_peak_305	0.465212	0.178284	0.40189	0.593096	0.221138	0.376916	0.248047	0.559161	0.471906	0.172516	0.115776	0.156804	0.160089	0.225892	0.17835	0.33527	0.322195	0.158553
	SE_peak_308	0.116972	0.13639	0.0533158	0.242864	0.0739871	0.0162324	0.153267	0.677696	0.180631	0.0307838	0.0514631	0.0464669	0.0516574	0.0728906	0.0308302	0.103033	0.0338404	0.0657793
	SE_peak_310	0.743106	0.321977	0.341077	1.0719	0.755905	0.29403	0.479352	0.26698	0.662888	0.902609	1.29769	0.762972	1.42521	0.98312	1.14804	0.939872	1.10468	0.993285
	SE_peak_311	1.09066	0.442448	0.496238	1.61716	0.919821	0.432625	1.06214	0.576932	1.32096	1.60213	1.95703	1.48952	2.02199	1.63089	2.06674	1.9779	2.06643	2.21282
	SE_peak_312	0.928965	1.56595	0.444448	1.52399	0.781148	0.411658	1.07109	0.472805	1.05461	2.06317	2.70297	3.06698	3.09979	1.93991	2.32553	1.61074	1.83949	2.73275
	SE_peak_316	0.144351	0.0926224	0.0455505	0.158348	0.079365	0.0523909	0.116394	0.0920447	0.183362	0.133693	0.173428	0.184159	0.252192	0.164582	0.199744	0.125927	0.122874	0.194354
	SE_peak_321	0.632968	0.413702	0.183516	1.13972	0.460601	0.173022	0.373699	0.352829	0.760162	0.656757	0.844699	1.69555	1.03947	1.02447	1.04937	0.673764	0.853085	0.774272
	SE_peak_322	0.610683	0.607418	0.444906	0.918332	0.684908	0.433425	0.658563	0.524012	0.726458	0.925911	1.37547	1.84781	1.67565	1.29823	1.34892	0.812219	1.02048	1.36855
	SE_peak_324	0.471828	0.276372	0.156407	0.702897	0.652915	0.249434	0.52871	0.418839	0.640831	0.81092	0.920722	0.823684	1.31947	0.870909	0.728391	0.69267	0.835724	0.492761
	SE_peak_325	0.533381	0.326995	0.276007	0.757096	0.520727	0.318263	0.402782	0.47705	0.660204	0.642943	0.892439	1.04173	0.888891	0.850407	0.699906	0.600606	0.728591	0.735097
	SE_peak_330	1.5222	1.4441	1.55898	2.01596	3.06827	2.07245	1.27771	0.819475	1.87417	1.26559	0.801877	0.888488	1.03583	1.21485	1.38127	1.36527	1.32333	0.911378
	SE_peak_334	0.589394	0.397855	0.362026	0.749485	0.602678	0.346976	0.491691	0.331568	0.621131	0.932285	0.937646	0.813399	1.17188	1.06153	0.876444	0.709577	0.863781	1.0924
	SE_peak_335	0.0241602	0.00162524	0.004505	0.0198011	0.0152818	0.0117346	0.011306	0.00807554	0.0198579	0.0214593	0.0186017	0.0407898	0.0434409	0.0564575	0.0286555	0.037242	0.0445589	0.0254747
	SE_peak_336	1.94271	0.714072	1.43308	1.53894	0.720281	1.01826	1.0394	2.81545	1.832	0.541826	0.525802	0.748413	0.636111	0.963779	0.792301	0.883758	0.95119	0.611908
	SE_peak_351	0.0871297	0.0803818	0.080459	0.133297	0.0986755	0.0736983	0.105622	0.0621293	0.141368	0.147408	0.186192	0.16482	0.248147	0.203881	0.141069	0.157148	0.147641	0.279986
	SE_peak_352	0.592597	0.207127	0.221755	0.777085	0.352417	0.215339	0.404818	0.287516	0.642734	0.566745	0.798287	0.995024	0.684517	0.59878	0.799471	0.446643	0.6946	0.716311
	SE_peak_353	1.10186	0.64945	0.480799	1.14511	0.659971	0.324539	0.791332	0.400869	0.860286	0.923204	2.29528	2.54886	2.47418	1.62147	2.89825	1.16203	1.6264	2.65558
	SE_peak_354	0.164997	0.0963194	0.0862145	0.165024	0.176889	0.0745122	0.146572	0.0822583	0.208961	0.196507	0.285449	0.177749	0.304875	0.222564	0.205648	0.125629	0.184465	0.290155
	SE_peak_355	0.591314	0.337802	0.276834	1.04858	0.522935	0.262585	0.525837	0.310397	0.854847	1.18653	1.22313	1.39494	1.79479	1.3994	1.12214	0.99202	1.21591	1.29685
	SE_peak_358	1.62187	3.17107	2.12999	2.57612	3.34772	2.22443	1.92537	0.655041	1.99947	2.73018	3.463	4.23128	3.85077	3.44944	3.57205	2.81983	2.86437	3.55741
	SE_peak_367	16.7224	16.0011	19.4136	8.08722	13.8708	24.8617	14.524	14.0397	11.5474	8.42247	7.90388	8.53954	6.02623	8.08754	8.89142	8.16265	8.76263	13.5874
	SE_peak_383	0.303795	0.480559	0.640852	0.452696	0.440213	0.827832	0.499727	0.187086	0.440237	0.279827	0.17011	0.223079	0.320596	0.238479	0.283888	0.373008	0.271657	0.260142
	SE_peak_385	0.136901	0.127124	0.0760806	0.262241	0.138548	0.0715217	0.164808	0.0660367	0.184529	0.133518	0.380283	0.270852	0.262156	0.199294	0.348094	0.243539	0.19337	0.244545
	SE_peak_396	0.865082	0.459083	0.639251	1.36286	0.741736	0.42684	0.791655	0.295579	0.940864	1.23319	2.12503	0.85913	2.11941	1.32201	1.71007	1.01599	1.44949	1.26687
	SE_peak_398	1.6547	1.62901	2.7775	1.90511	3.97721	3.62452	1.64697	0.602763	1.7976	1.33967	1.08547	1.13753	1.34836	1.00554	1.44745	1.51207	1.18245	0.888038
	SE_peak_401	0.282474	0.167475	0.180927	0.513244	0.336749	0.147496	0.267062	0.135704	0.397807	0.568886	0.431813	0.395596	0.753919	0.662323	0.677636	0.53769	0.733411	0.494723
	SE_peak_402	0.219593	0.410033	0.193564	0.318498	0.444471	0.304733	0.356237	0.129894	0.395784	0.740774	0.764117	0.745445	0.891687	0.632656	0.797139	0.729741	0.808553	0.923357
	SE_peak_405	0.879376	1.44178	0.581444	1.3722	0.636367	0.279931	0.840135	0.392751	1.00045	1.88128	1.45604	0.934052	1.28616	1.42256	1.50032	1.60747	1.42523	1.26288
	SE_peak_406	0.243337	0.321431	0.263991	0.37711	0.14552	0.405219	0.265011	0.0946448	0.476046	0.768476	0.759145	0.333934	0.60291	0.0236314	0.769635	0.526107	0.729583	1.19425
	SE_peak_411	0.405357	0.254503	0.923809	0.398665	0.205117	0.468767	0.354089	0.325177	0.34327	0.0800091	0.178341	0.214703	0.0511471	0.108256	0.18697	0.178526	0.263861	0.313435
	SE_peak_414	0.24609	0.188536	0.0896493	0.369764	0.239971	0.117629	0.271906	0.173194	0.274799	0.311003	0.373682	0.455529	0.474176	0.395698	0.36147	0.333426	0.367098	0.355343
	SE_peak_417	0.321077	0.349727	0.2018	0.545662	0.393828	0.114065	0.321177	0.160723	0.436063	0.575944	0.452038	0.508149	0.702007	0.559762	0.637744	0.583733	0.682177	0.431173
	SE_peak_434	0.0651981	0.0789452	0.0162094	0.160304	0.0659826	0.0180953	0.0610202	0.017434	0.0487164	0.154425	0.258162	0.479147	0.209777	0.121884	0.206211	0.143572	0.0707327	0.15124
	SE_peak_437	0.91859	0.507848	0.405467	1.18812	0.756129	0.335031	0.885035	0.433861	1.00571	1.18306	0.950567	1.14733	1.37821	1.21432	1.42071	1.31989	1.51466	1.49915
	SE_peak_445	0.0706076	0.0647372	0.0676167	0.26748	0.108509	0.0493546	0.0998588	0.0727248	0.123494	0.365446	0.554561	0.34074	0.768164	0.427417	0.444573	0.214222	0.435777	0.35515
	SE_peak_449	1.90758	1.22893	1.77797	1.95693	0.758498	1.16012	1.08952	3.87252	1.49967	0.916353	0.702075	0.833885	1.00444	1.29973	0.995086	1.04478	1.12143	0.899959
	SE_peak_451	0.369161	0.193031	0.124977	0.405124	0.213298	0.104638	0.229357	0.130218	0.385002	0.291459	0.640452	0.449306	0.434086	0.303459	0.49685	0.40358	0.38857	0.377652
	SE_peak_452	0.628432	0.388505	0.178191	0.664029	0.436261	0.172976	0.521083	0.236093	0.633336	0.516661	1.27047	1.24616	0.715615	0.640809	0.985601	0.686213	0.851943	0.740387
	SE_peak_456	0.450789	0.622728	0.367642	1.38507	0.810781	0.338173	0.83745	0.544704	0.782467	1.41543	1.47876	1.1741	1.87631	1.48043	1.28782	1.25268	1.5306	1.04848
	SE_peak_458	0.635357	0.671632	0.431573	1.48778	0.899438	0.383118	0.873559	0.461142	0.857929	2.37227	2.04658	2.51794	3.02777	2.35128	2.04392	1.84216	2.82118	2.26658
	SE_peak_462	0.331819	0.248993	0.104573	0.389158	0.253041	0.121928	0.332426	0.262436	0.243049	0.424329	0.822466	0.909707	0.831468	0.601594	0.606044	0.588673	0.786902	0.713544
	SE_peak_468	1.0687	2.39141	1.37563	1.35168	1.49412	1.24959	1.48161	0.503323	1.40852	1.70792	2.86813	3.8811	2.53945	1.7189	3.00667	1.51223	1.7294	2.58956
	SE_peak_469	0.00498567	0.0107323	0	0.0228823	0.00756849	0.00276748	0.0111988	0.0106653	0.00596052	0	0.026322	0.0712998	0.0301959	0.0186408	0.0118266	0.039524	0.0173085	0.046261
	SE_peak_470	0.714008	0.897781	0.743852	1.12267	0.635907	0.369241	0.945947	0.526709	0.921702	0.961955	0.964305	1.16649	1.39631	1.3123	1.33802	1.1845	1.2776	1.24655
	SE_peak_472	0.638655	1.24385	0.315882	0.938843	0.498861	0.203514	0.789382	0.397123	0.732223	0.853055	1.74017	2.34442	1.6686	1.26883	1.75878	0.944279	1.28676	1.30833
	SE_peak_480	0.353606	0.158694	0.145993	0.396732	0.236421	0.137468	0.281962	0.205493	0.336519	0.448499	0.392021	0.376275	0.667809	0.529108	0.490561	0.454272	0.527378	0.45549
	SE_peak_482	0.477874	0.63963	0.289405	0.99219	0.539427	0.282265	0.651382	0.307991	0.783724	1.75585	3.15369	3.35374	2.99167	1.81289	1.54535	1.45166	1.90893	2.03617
	SE_peak_485	0.0579078	0.0538277	0.0444996	0.107	0.0559407	0.0379882	0.114306	0.0957226	0.0660837	0.116376	0.0741154	0.108745	0.135506	0.177145	0.0624384	0.157659	0.155345	0.133218
	SE_peak_488	0.154961	0.17211	0.150826	0.305887	0.348687	0.162883	0.208598	0.0996242	0.202013	0.264212	0.262554	0.248852	0.461776	0.389189	0.284163	0.259922	0.369139	0.361549
	SE_peak_490	0.588792	0.309134	0.289199	0.969827	0.574077	0.18733	0.478483	0.299526	0.583738	0.793667	0.985638	0.958406	1.15244	0.874432	0.987903	1.19538	1.00958	0.490605
	SE_peak_491	0.500748	0.546264	0.337385	1.18961	0.696985	0.359312	0.647233	0.356341	0.715471	1.55783	1.3947	1.87169	1.99926	1.88021	1.61919	1.5348	1.85855	1.82351
	SE_peak_493	0.0295377	0.0222543	0.0117498	0.0658468	0.0298931	0.00983759	0.0132696	0.0379122	0.0247193	0.0466411	0.0519818	0.0469352	0.0536689	0.104127	0.0140134	0.07285	0.0922901	0.0896971
	SE_peak_501	0.315541	0.264444	0.180597	0.582949	0.340128	0.172416	0.413449	0.229396	0.430288	0.460622	0.493121	0.560149	0.639517	0.56355	0.57957	0.473366	0.477832	0.5864
	SE_peak_505	0	0	0.00168604	0	0.00343161	0	0	0.00181341	0.00405382	0.00535421	0.00895096	0.00808196	0.00513415	0.00181112	0.00268115	0.00896024	0.00294293	0.00572048
	SE_peak_508	0.199714	0.133621	0.0791757	0.376908	0.210311	0.0749044	0.224299	0.132787	0.293615	0.372887	0.280223	0.25945	0.502628	0.35173	0.394789	0.349453	0.405227	0.336928
	SE_peak_509	0.339404	0.224803	0.155782	0.502127	0.2789	0.144922	0.262812	0.18927	0.386693	0.471802	0.321622	0.382588	0.456803	0.519062	0.367001	0.439495	0.412905	0.357259
	SE_peak_510	0.0272725	0.0260922	0.00602707	0.00794734	0.00306674	0.00168207	0.0158822	0.00162059	0.00905698	0.0143548	0.0399962	0.0168528	0.018353	0.064742	0.0119803	0.0266918	0.0289302	0.0281173
	SE_peak_523	0.875205	2.15273	1.72636	1.71289	2.98969	1.93013	1.77107	0.698575	1.63706	3.57115	3.18915	4.20549	4.13073	3.99244	3.18376	2.97252	4.55532	5.2321
	SE_peak_526	0.531915	0.388141	0.367593	1.0374	0.802912	0.280246	0.651398	0.559294	0.832626	1.10684	0.729832	1.09949	1.33436	1.30498	1.0087	1.05618	1.25977	0.726261
	SE_peak_528	0.789839	0.432647	0.93275	0.823037	0.428219	0.289676	0.792027	1.12013	0.826242	1.38638	1.14178	0.750788	1.36677	1.64606	0.892189	1.14296	1.68317	1.83219
	SE_peak_530	0.555727	0.41286	0.660491	0.680746	0.857339	0.409296	0.529757	0.548013	0.6336	0.338164	0.23615	0.247684	0.244224	0.308411	0.405122	0.456074	0.411738	0.198942
	SE_peak_532	0.472943	0.276915	0.182488	0.649949	0.469061	0.182717	0.495753	0.299469	0.447811	0.743807	0.615907	0.715431	0.882235	0.935671	0.969305	0.756518	0.899757	0.750008
	SE_peak_535	0.365108	0.204282	0.250705	0.936649	0.604106	0.16728	0.468634	0.330082	0.632229	1.70439	0.726676	0.656127	1.55317	1.14687	0.900452	1.12815	1.28513	0.965489
	SE_peak_538	0.781183	0.444083	0.317311	0.851247	0.690368	0.164899	0.62609	0.476618	0.466964	1.39856	1.75234	1.29374	2.39895	1.25175	1.22668	1.20174	1.34645	0.918816
	SE_peak_540	0.41951	0.355522	0.331414	0.667075	0.518794	0.240481	0.45354	0.305079	0.553097	0.800167	0.808995	0.822345	1.14572	0.959106	0.950179	0.787386	0.922153	0.897898
	SE_peak_541	0.594732	0.547883	0.348348	0.704279	0.536345	0.214824	0.610288	0.348898	0.621789	1.02828	1.1766	1.6196	1.55406	1.19091	1.27401	0.916931	1.00973	1.06197
	SE_peak_547	0.126294	0.0893426	0.0703948	0.164945	0.171621	0.0446632	0.116676	0.0778914	0.102283	0.187361	0.172967	0.156175	0.267563	0.200739	0.211804	0.221592	0.228948	0.134025
	SE_peak_551	0.541706	0.397807	0.220255	0.754748	0.491118	0.192632	0.545018	0.463226	0.595344	0.576932	0.898703	0.719548	0.948375	0.679645	1.28723	0.745553	0.901127	0.706835
	SE_peak_553	0.808684	1.28326	0.485281	0.875732	0.760502	0.275058	0.975565	0.443919	0.852534	1.34546	2.05395	2.8118	2.18327	1.76739	2.16393	1.40359	1.87201	1.87776
	SE_peak_554	0.0270538	0.017471	0.0322852	0.0674049	0.0410691	0.00901034	0.0931784	0.0636609	0.0485156	0.0939818	0.0428495	0.0472872	0.110601	0.109821	0.0984019	0.0571919	0.122098	0.0684619
	SE_peak_557	0.612625	0.520852	0.488927	0.66158	0.583526	0.397213	0.63215	0.498331	0.855506	0.886066	1.01018	0.875293	0.802878	0.852418	1.02581	0.730076	0.933834	0.911939
	SE_peak_562	0.0650918	0.0175148	0.0453125	0.0170713	0.0461126	0.021679	0.0438629	0.0208867	0.0389097	0.0462521	0.246286	0.284434	0.0936299	0.111255	0.138966	0.0458681	0.0677928	0.159229
	SE_peak_563	0.264339	0.320902	0.162006	0.266021	0.211527	0.133082	0.230139	0.203834	0.12494	0.388279	0.448968	0.576324	0.497979	0.252829	0.413169	0.351966	0.272106	0.331873
	SE_peak_567	2.05414	1.23797	1.59647	1.40307	0.668836	0.80248	1.34531	3.08241	1.31526	0.618359	0.307538	0.501088	0.584524	1.0785	0.776313	0.838211	0.970689	0.700862
	SE_peak_570	0.213856	0.142222	0.0881818	0.270174	0.159242	0.104232	0.213495	0.134826	0.294126	0.251205	0.257022	0.269366	0.252727	0.262812	0.3107	0.318547	0.30331	0.25079
	SE_peak_573	0.683168	0.468377	0.339696	1.21492	0.767157	0.296101	0.882884	0.395388	0.777589	0.956833	1.22697	1.37181	1.47722	1.23715	1.39117	1.19115	1.53106	1.53935
	SE_peak_575	0.935475	0.40472	0.415901	1.12328	0.545763	0.244362	0.807547	1.16146	0.721471	1.14117	1.09107	0.865646	1.4581	1.17175	1.31113	1.32809	1.35	0.81076
	SE_peak_579	0.546178	0.4779	0.281349	0.645367	0.658131	0.317354	0.526625	0.23746	0.563718	0.76006	0.930072	1.02397	1.23602	0.909813	0.93675	0.854892	0.942954	0.813711
	SE_peak_586	0.403316	0.546638	0.259964	0.767851	0.429334	0.291867	0.483164	0.178946	0.435745	0.686384	0.601994	0.572033	0.655911	0.732433	0.668521	0.686827	0.580812	0.753498
	SE_peak_596	0.0108589	0.00779168	0.00179981	0.00711972	0.00183159	0.0040184	0.0108405	0	0.00649105	0.022862	0.0159249	0.0115031	0.0328835	0.0212666	0.0314827	0.0191297	0.0157075	0.0213727
	SE_peak_598	0.69897	0.350455	0.289268	0.74863	0.514059	0.163871	0.526594	0.356396	0.663062	0.910037	0.823236	0.832993	0.974522	1.01566	1.02984	0.925428	0.951414	0.787354
	SE_peak_601	0.259337	0.323958	0.256341	0.419425	0.297452	0.156169	0.33304	0.212664	0.546808	0.555931	0.503416	0.530716	0.628275	0.705186	0.566712	0.545471	0.521099	0.627106
	SE_peak_604	0.0184093	0.0330235	0.0335638	0.0643745	0.0745231	0.0885624	0.0643238	0.0557899	0.051354	0.106586	0.107992	0.131635	0.074331	0.186824	0.121303	0.14594	0.085214	0.087996
	SE_peak_606	3.89297	2.63449	3.50125	2.39613	2.07086	3.50341	3.09698	4.82234	2.3329	1.65588	1.3231	1.20625	1.66519	2.30286	1.33132	1.84312	1.84987	2.52854
	SE_peak_609	0.41806	0.370558	0.282989	1.02962	0.536862	0.317863	0.528708	0.34758	0.627904	0.843193	0.83155	1.08576	0.994713	0.955108	0.975024	0.854073	0.881181	0.560083
	SE_peak_614	0.786119	0.460354	0.377283	0.876585	0.696823	0.407003	0.760667	0.42822	0.752299	1.01666	0.800859	1.07959	1.25381	1.23433	1.08887	1.08927	1.12394	1.07236
	SE_peak_620	0.00360859	0.00194199	0.00179432	0.0141961	0.00913003	0.00200308	0.00540376	0.00578962	0.0107854	0.0199433	0.0127011	0.00860103	0.0191236	0.0212018	0.0142667	0.0190714	0.00939581	0.0273955
	SE_peak_621	0.436829	0.233546	0.262637	0.836771	0.479648	0.263081	0.489536	0.308435	0.67243	0.660465	0.793875	1.23172	0.920798	0.759439	0.873671	0.696618	0.716133	0.599679
	SE_peak_624	7.49107	6.08364	9.61319	4.65762	9.2309	9.23527	5.43718	5.02173	5.81617	5.36884	3.8954	3.77473	4.58679	4.84481	3.48795	4.40775	4.15921	4.70118
	SE_peak_627	0.184938	0.152499	0.174275	0.34519	0.193955	0.079476	0.198771	0.0877381	0.240713	0.436858	0.703418	0.460941	0.605206	0.469205	0.472896	0.423014	0.526834	0.425226
	SE_peak_632	0.682135	0.816397	0.501571	0.802975	0.623707	0.42835	0.700047	0.42678	0.686416	1.23931	1.49014	1.31199	1.56721	1.34062	1.32031	0.978988	1.24807	1.62178
	SE_peak_638	0.587555	0.340235	0.193061	0.820035	0.462486	0.156396	0.609718	0.3326	0.462131	1.13394	0.973538	0.758908	1.32405	0.873579	0.858531	0.774795	0.966213	0.652129
	SE_peak_643	0.360492	0.126957	0.125211	0.31283	0.299107	0.0853386	0.254036	0.16444	0.221828	0.544117	0.64374	0.600197	0.895007	0.525259	0.427567	0.434275	0.510723	0.592518
	SE_peak_644	1.19552	1.12253	0.519629	1.28815	1.08934	0.450145	1.04536	0.570062	0.947022	1.46863	1.85749	2.16868	2.49057	2.26621	1.83773	2.28653	1.93372	2.14384
	SE_peak_645	0.40224	0.227292	0.158757	0.562081	0.342202	0.166063	0.39717	0.201673	0.405751	0.498197	0.360577	0.657133	0.603336	0.593514	0.530754	0.546962	0.556392	0.37323
	SE_peak_646	0.0908261	0.0499649	0.0501801	0.117779	0.0571941	0.0347313	0.0997403	0.0453356	0.0687708	0.148198	0.07992	0.0801789	0.221565	0.164943	0.106928	0.119115	0.0735738	0.0817219
	SE_peak_652	0.296658	0.0817249	0.0719987	0.173667	0.109011	0.0803752	0.142791	0.109546	0.170999	0.184028	0.211315	0.258141	0.286085	0.186748	0.240156	0.217756	0.245213	0.181721
	SE_peak_653	0.228767	0.221603	0.120252	0.188563	0.155449	0.119729	0.171286	0.0524334	0.214891	0.206418	0.33933	0.316773	0.39092	0.370062	0.397954	0.184234	0.31768	0.501725
	SE_peak_654	0.525451	0.232465	0.128232	0.384676	0.234894	0.112732	0.340324	0.182744	0.281338	0.628643	0.902021	0.70688	0.898105	0.549261	0.675472	0.707032	0.663084	0.617262
	SE_peak_659	0.427603	0.274732	0.222021	0.370002	0.247285	0.171963	0.246111	0.154788	0.274733	0.338748	0.389056	0.391728	0.640842	0.474655	0.502564	0.456077	0.502403	0.48338
	SE_peak_660	0.97751	0.350702	0.272107	0.879203	0.577076	0.280577	0.919563	0.542879	0.636761	1.09168	0.764563	0.95585	1.28084	1.14463	1.2783	0.993491	1.20733	0.961982
	SE_peak_665	0.637049	0.396214	0.272921	0.60413	0.498594	0.228811	0.513291	0.293539	0.509937	0.664814	0.68857	0.711038	1.01464	0.71114	0.759938	0.761124	0.667692	0.652651
	SE_peak_666	0.0759011	0.0894737	0.0485239	0.0663538	0.0402361	0.00802509	0.100129	0.0347931	0.0496921	0.131265	0.178099	0.146451	0.218904	0.175676	0.145752	0.146447	0.301145	0.207318
	SE_peak_672	0.688072	1.62462	0.451403	0.992039	0.552341	0.293953	1.06274	0.344862	0.764468	1.18319	1.80684	2.16092	1.40457	1.0987	1.75753	0.866278	1.37259	1.77465
	SE_peak_673	0.575662	0.283147	0.24469	0.545866	0.422847	0.194131	0.570057	0.17876	0.453265	0.723284	1.02125	0.971279	0.885689	0.639748	0.810027	0.632467	0.631246	0.485587
	SE_peak_674	1.35838	1.42293	2.00121	1.48615	2.33478	2.34272	1.53391	0.582895	1.26202	1.11549	0.738827	0.822648	0.854184	0.774056	1.14271	1.12717	0.94246	0.728698
	SE_peak_676	3.03659	1.4805	1.93338	1.72101	4.02061	2.04064	2.08643	2.17446	1.29362	1.19679	0.756949	0.983327	1.0539	1.35553	1.4166	1.3827	1.32413	1.07192
	SE_peak_678	0.855922	0.843319	0.415571	0.939729	0.665896	0.369304	0.84533	0.371491	0.749383	1.26181	1.4063	1.95708	1.58182	1.25893	1.35212	1.1995	1.13577	1.23991
	SE_peak_682	0.468656	0.233958	0.156378	0.517523	0.34012	0.133495	0.394762	0.140159	0.272774	0.455213	1.27241	1.0166	0.947702	0.62745	1.08977	0.439968	0.580693	0.689217
	SE_peak_685	0.191773	0.127487	0.103771	0.221891	0.13129	0.13776	0.0675707	0.657594	0.195555	0.0890639	0.0645205	0.0537753	0.0854032	0.120507	0.0802784	0.134143	0.107698	0.114188
	SE_peak_686	5.51365	3.79316	2.92227	3.59138	1.28706	1.56741	3.41225	8.19256	1.88351	1.21602	0.833519	1.20215	1.36996	1.99486	1.52089	1.81048	1.97534	1.55386
	SE_peak_688	0.582403	0.342306	0.223371	0.952691	0.433509	0.180951	0.628054	0.372062	0.567956	1.14876	0.855282	0.838576	1.33178	1.13176	1.10806	1.29213	1.09721	0.954041
	SE_peak_691	0.401195	0.160188	0.0729315	0.294161	0.218292	0.0957842	0.348839	0.145347	0.306867	0.452988	0.30747	0.270765	0.529082	0.345627	0.446849	0.398985	0.423085	0.433031
	SE_peak_693	0.10879	0.0402504	0.0169045	0.0980777	0.0653712	0.0245326	0.0560002	0.0072726	0.0548698	0.123469	0.107693	0.124248	0.239362	0.185217	0.236558	0.209619	0.194741	0.172063
	SE_peak_696	0.287288	0.124739	0.107949	0.372446	0.245316	0.13863	0.303099	0.170228	0.258572	0.358271	0.337534	0.307358	0.426342	0.36967	0.387206	0.382455	0.419346	0.352487
	SE_peak_715	0.12194	0.118355	0.0931148	0.207016	0.128916	0.0592262	0.13369	0.0756941	0.165307	0.235526	0.176275	0.181651	0.329702	0.270992	0.206612	0.216736	0.175758	0.189188
	SE_peak_721	1.53544	2.16279	1.52078	2.57592	2.32616	1.39233	2.33885	0.987381	1.96201	2.41961	2.6912	3.4103	3.32259	2.96173	2.96149	2.67483	2.7354	2.60873
	SE_peak_729	1.3996	1.36842	2.24319	1.46756	1.48132	2.29363	1.32591	0.534239	1.9415	1.08814	0.719182	0.804273	1.03735	0.656256	1.27986	1.27752	1.05941	0.680422
	SE_peak_734	0.487065	0.50278	1.72806	0.301165	0.342943	1.16612	0.524313	0.380063	0.826826	0.286015	0.245556	0.275424	0.303129	0.174979	0.375533	0.317569	0.314414	0.307043
	SE_peak_735	0.980878	0.583431	0.593261	1.15085	0.725644	0.321589	0.876148	0.677958	1.53956	1.14578	1.22146	1.28061	1.61546	1.00493	1.25636	1.48546	1.27946	1.36448
	SE_peak_742	10.7807	16.2655	23.1334	6.26847	11.8792	23.1795	13.8571	10.749	14.0214	7.80304	5.95117	5.51522	4.63156	5.23582	4.65563	6.83823	4.83219	7.53656
	SE_peak_745	0.0298873	0.0107227	0.0173379	0.0359259	0.0277264	0.013825	0.0298369	0.0293035	0.0178656	0.0432604	0.0613632	0.0435332	0.0565668	0.0904602	0.0669578	0.0745897	0.0648489	0.079834
	SE_peak_753	0.322605	0.816831	0.286636	0.366403	0.34076	0.225066	0.439535	0.227211	0.498439	0.591522	1.29214	1.44401	0.948909	0.386995	0.80429	0.487579	0.498785	0.669163
	SE_peak_759	1.20841	1.13476	0.593569	1.25743	0.913501	0.627323	0.857161	1.37624	1.38036	1.80384	1.72626	1.03782	1.62228	1.82658	1.48161	1.88319	1.82584	1.63423
	SE_peak_764	0.210756	0.154663	0.127932	0.303287	0.185591	0.0866013	0.155751	0.152235	0.337044	0.434357	0.334771	0.417524	0.540834	0.577469	0.374413	0.479773	0.420472	0.34863
	SE_peak_776	0.310909	0.113537	0.0993828	0.300923	0.192911	0.0801272	0.160735	0.116788	0.241164	0.175335	0.237751	0.502855	0.285818	0.276774	0.561917	0.293421	0.33409	0.346558
	SE_peak_787	0.674005	0.327843	0.291636	1.13879	0.778858	0.32017	0.608979	0.376055	0.871652	1.15126	0.707125	0.890775	1.50136	0.962316	1.11457	1.12743	0.970274	0.861012
	SE_peak_789	0.546611	0.580758	0.313744	1.1616	0.69193	0.331709	0.732996	0.397603	0.800578	1.28219	1.2527	1.20928	1.29203	1.25608	1.25772	1.07132	1.27221	1.25278
	SE_peak_790	4.30631	2.53465	4.25267	4.83474	1.22201	2.14439	3.89841	11.386	5.48269	1.11717	0.857407	0.974049	1.40481	2.39288	1.63385	1.86058	2.21568	1.93366
	SE_peak_793	6.25152	3.07621	5.36489	6.20075	1.70934	2.43012	4.83276	13.6628	6.26931	1.33837	1.03412	1.40303	1.51627	3.05152	1.94125	2.46874	3.05199	2.63666
	SE_peak_794	0.635502	1.06596	0.586382	1.46337	1.46863	0.495802	1.0285	0.573451	1.35634	2.2311	2.52501	2.11678	2.58249	2.49037	2.07733	2.0448	2.33323	2.24004
	SE_peak_796	2.2813	3.20938	5.09752	2.53685	2.31018	2.17285	2.07684	3.1167	2.82211	1.76537	1.44451	2.10932	1.99281	2.07417	1.69418	1.96956	1.80555	1.68081
	SE_peak_797	0.14482	0.196946	0.1411	0.282292	0.252524	0.204228	0.279872	0.14548	0.287782	0.341469	0.365071	0.469565	0.361511	0.311499	0.351269	0.275811	0.411044	0.437464
	SE_peak_801	0.39507	0.391544	0.25135	0.682974	0.524613	0.24654	0.52087	0.406819	0.622668	0.684856	0.75464	0.82272	0.955801	0.876178	0.858574	0.731646	0.715587	0.836234
	SE_peak_802	0.376887	0.80449	0.469134	0.817619	0.537575	0.395945	0.662859	0.244847	0.739375	1.0764	1.05054	0.904335	1.13366	0.97545	0.996027	0.793176	1.06913	0.868397
	SE_peak_805	0.080084	0.0377105	0.0709306	0.116502	0.0848467	0.072237	0.0543403	0.0414905	0.176526	0.104721	0.121116	0.196844	0.181887	0.133671	0.138519	0.101402	0.143356	0.278656
	SE_peak_807	0.722405	0.444857	0.437838	1.24658	0.845672	0.359102	0.97414	0.455538	1.27185	1.19745	1.09422	1.58478	1.7278	1.78146	1.58007	1.38661	1.34131	1.13688
	SE_peak_811	1.19258	0.519802	0.475377	1.86112	0.982503	0.596335	1.15121	0.764298	1.685	1.76641	1.25752	1.29988	1.96989	1.90044	1.69893	1.75367	1.77927	1.3801
	SE_peak_813	0.404958	0.432402	0.396327	0.906122	0.73184	0.388917	0.56791	0.415955	0.803057	1.07589	0.808816	0.934571	1.19226	0.889226	1.09784	0.911569	1.14366	1.14949
	SE_peak_815	0.796648	0.875306	0.534916	1.51753	0.945187	0.437184	1.263	0.80126	1.27169	1.78327	1.59847	1.78492	2.08692	1.90996	1.7442	1.49779	1.52427	1.4509
	SE_peak_819	0.00928171	0.0324676	0.011538	0.0243426	0.00587088	0.0064402	0	0.0037229	0.0305156	0.0439685	0.0387942	0.0147486	0.0509449	0.043379	0.0311913	0.0163513	0.0161114	0.0332748
	SE_peak_829	0.111359	0.117924	0.114316	0.113053	0.0908861	0.135592	0.112964	0.165216	0.199699	0.0737392	0.0695393	0.0684961	0.0135978	0.0518048	0.0795312	0.0696114	0.0904142	0.106055
	SE_peak_838	1.21063	1.12144	1.60501	1.1688	2.64238	2.0128	1.21979	1.00679	1.68713	1.03356	0.632021	0.827229	0.862808	0.822207	1.06031	0.960493	0.992905	0.731696
	SE_peak_842	0.196301	0.299604	0.12801	0.327042	0.294738	0.0928873	0.31564	0.0877716	0.392422	0.444623	0.436072	0.488335	0.638305	0.580968	0.529264	0.374163	0.536252	0.583619
	SE_peak_843	0.195716	0.133852	0.11151	0.289396	0.172281	0.0933621	0.189281	0.135198	0.288216	0.256731	0.201815	0.254301	0.33184	0.295099	0.364318	0.265774	0.325574	0.308688
	SE_peak_844	0.499594	0.224719	0.253978	0.606238	0.345246	0.186258	0.449435	0.259207	0.706485	0.57694	0.698774	0.613162	0.801614	0.535683	0.760587	0.640386	0.588925	0.625842
	SE_peak_847	0.984974	0.83334	0.623046	1.39431	1.23378	0.612176	0.883773	0.598439	1.30305	1.38321	2.29889	2.53113	2.27497	1.80512	1.8079	1.35402	1.80924	2.01992
	SE_peak_849	0.245257	0.559265	0.810248	0.327061	0.391243	0.521481	0.27078	0.262327	0.496969	0.210044	0.138994	0.145316	0.242323	0.208708	0.213648	0.234338	0.19843	0.175323
	SE_peak_856	0.671521	1.32594	0.396814	0.992246	0.737055	0.303424	0.827055	0.33831	0.949232	0.942538	1.21603	1.65082	1.55709	1.26576	1.29153	1.23443	1.18535	0.834618
	SE_peak_859	0.585859	0.907973	0.527722	0.980898	0.712678	0.450457	0.728506	0.389709	0.892634	0.937623	1.07353	1.11952	1.25851	0.966041	1.13274	0.999876	1.01216	0.883019
	SE_peak_860	0.44574	0.389497	0.415478	0.771749	0.529091	0.340523	0.564532	0.330502	0.598831	0.674016	0.866866	0.823523	0.916277	0.736841	0.695343	0.637514	0.73963	0.672965
	SE_peak_861	0.078962	0.0368281	0.0261752	0.0759327	0.0399561	0.0438308	0.0236487	0.0168916	0.0881081	0.116372	0.162121	0.138017	0.274986	0.129339	0.162334	0.0788262	0.0913761	0.128773
	SE_peak_862	0.326912	0.884582	0.344855	0.815306	0.633863	0.318835	0.697711	0.236923	0.591729	0.757423	1.46517	1.10932	1.81342	1.35283	1.16201	0.976896	1.23834	1.13654
	SE_peak_879	0.349595	0.130413	0.120497	0.651181	0.219116	0.101438	0.386683	0.227331	0.479695	0.404608	0.653686	0.735412	0.760918	0.92515	0.986346	0.566881	0.741305	0.790849
	SE_peak_885	6.99128	11.2006	15.6243	5.37504	9.94283	16.8408	9.26732	10.0046	9.39907	7.78917	6.42705	5.14268	4.60132	5.82332	5.19308	5.98653	5.73735	8.34463
	SE_peak_886	0	0.0087826	0.00162296	0.00856019	0.00330323	0.00181178	0.00733153	0.00174556	0.00195108	0.0154617	0.0229763	0.00777961	0.0172973	0.00871681	0.00258084	0.00575002	0.016997	0.0110129
	SE_peak_890	0	0	0	0.0082513	0.00477606	0.0017464	0	0.00336515	0.0112841	0.0198717	0.0193788	0.0124981	0.00476374	0.0235264	0.0124386	0.0221701	0.0245755	0.00530777
	SE_peak_891	0.302111	0.171338	0.164087	0.678052	0.379831	0.150928	0.320162	0.193883	0.436199	0.627497	0.498951	0.452357	0.652728	0.61443	0.622931	0.636618	0.572819	0.437147
	SE_peak_892	0.704871	0.432437	0.371517	1.28849	0.664845	0.349008	0.711424	0.411646	0.985954	1.15309	1.4315	1.34404	1.59237	1.35386	1.42904	1.13993	1.42909	1.02267
	SE_peak_895	0.26195	0.465201	0.283296	0.758276	0.514297	0.242099	0.470715	0.250062	0.573099	0.995809	0.950794	1.1561	1.32969	1.17038	1.18269	1.00139	1.19131	1.20535
	SE_peak_896	0.315864	0.269975	0.227274	0.557951	0.34411	0.167081	0.382571	0.269285	0.540893	0.886034	0.431618	0.431049	0.85665	0.852487	0.793345	0.852675	1.024	0.866713
	SE_peak_912	0.407087	0.228366	0.210287	0.529106	0.311537	0.11019	0.358653	0.246174	0.485826	0.476993	0.417695	0.673145	0.580447	0.463299	0.576668	0.625925	0.734098	0.482929
	SE_peak_915	0.212218	0.215839	0.109395	0.234883	0.193097	0.0832159	0.189508	0.106205	0.27117	0.247482	0.296378	0.368149	0.431874	0.469002	0.451065	0.293255	0.346405	0.435211
	SE_peak_916	0.577683	0.498121	0.199113	0.649924	0.463389	0.185839	0.403041	0.275593	0.572915	0.798159	0.739369	0.85274	1.153	1.07644	1.10042	0.864455	0.934386	0.841685
	SE_peak_919	0.0211726	0.0455766	0.0280741	0.0647827	0.0499971	0.0352578	0.0554843	0.0490667	0.0611718	0.0947247	0.0900461	0.128965	0.0748023	0.0810464	0.12835	0.0932477	0.0826917	0.0892982
	SE_peak_920	1.28576	1.62177	2.69008	1.29028	2.3606	2.43756	1.73049	0.884429	1.79604	1.11257	0.993154	0.843252	1.10931	0.823387	1.19586	1.12068	1.04581	1.09403
	SE_peak_921	0.69655	0.588585	0.385846	0.636977	0.624545	0.27133	0.635903	0.434601	0.971538	0.906916	1.55916	1.4175	1.55425	0.79957	1.94218	1.08716	1.14015	1.82968
	SE_peak_924	0.0684689	0.071391	0.0553236	0.131871	0.162405	0.00950155	0.121755	0.091543	0.107437	0.141901	0.233459	0.339989	0.23002	0.326853	0.196254	0.275164	0.35655	0.292387
	SE_peak_929	0.643567	0.392137	0.539513	0.627711	0.605558	0.329188	0.603323	0.254579	0.759866	0.921733	0.992177	0.794435	1.11538	0.776978	0.878965	0.869054	1.05711	1.26744
	SE_peak_943	0.628335	0.578273	0.756174	0.459739	0.635896	1.55182	0.620458	0.262983	0.90361	0.53203	0.328527	0.564324	0.399857	0.165373	0.583235	0.497311	0.371463	0.322619
	SE_peak_945	0.308058	0.252443	0.16014	0.443555	0.300693	0.151567	0.340083	0.214361	0.446241	0.430467	0.626843	0.593799	0.889816	0.758667	0.658784	0.533446	0.634997	0.73601
	SE_peak_948	0.665599	0.699414	1.25603	0.818097	1.32559	1.4225	0.816118	0.301534	0.818863	0.696653	0.458511	0.49809	0.595592	0.447925	0.630106	0.764678	0.636863	0.49363
	SE_peak_951	0.275681	0.169204	0.143876	0.327149	0.277846	0.0973809	0.29853	0.108444	0.279194	0.359761	0.36888	0.521323	0.465715	0.496507	0.407143	0.475625	0.500286	0.3517
	SE_peak_952	0.468799	0.715512	0.341435	0.598166	0.587144	0.230531	0.529423	0.246553	0.583138	0.722589	1.09203	1.58952	1.41891	1.13094	1.47274	0.752192	1.09148	1.43246
	SE_peak_954	0.270551	0.253623	0.0998109	0.177389	0.229644	0.106579	0.21564	0.154025	0.375621	0.461662	0.721871	0.381366	0.521974	0.219093	0.662483	0.422809	0.492352	0.500605
	SE_peak_955	0.12656	0.0540177	0.0499103	0.351952	0.130292	0.0532946	0.161746	0.130701	0.232178	0.294597	0.163205	0.265248	0.2924	0.264569	0.265709	0.332514	0.282183	0.189586
	SE_peak_956	0.266464	0.338943	0.292092	0.757075	0.65681	0.358571	0.468548	0.249383	0.539389	1.31805	1.11194	0.792287	1.38155	1.00598	0.884281	0.985072	1.0442	1.09149
	SE_peak_960	0.554228	0.257647	0.198185	0.766974	0.361599	0.13484	0.367293	0.277482	0.515979	0.985004	0.688974	0.477807	1.08557	0.995154	0.779495	0.747855	0.849462	0.933022
	SE_peak_961	0.447286	0.307175	0.237345	0.947649	0.628331	0.185286	0.46486	0.258845	0.646482	1.24917	1.02213	0.665651	1.3166	1.16244	0.852511	1.13197	1.12985	1.08121
	SE_peak_963	0.768037	1.63105	2.71438	0.859495	1.32776	2.77717	1.21283	0.582375	1.48462	0.748096	0.478621	0.599831	0.655579	0.585708	0.746645	0.818333	0.659035	0.60473
	SE_peak_982	0.197004	0.311821	0.115244	0.258336	0.211103	0.135085	0.338392	0.111555	0.290942	0.93323	1.31541	0.211761	0.605355	0.272347	0.476482	0.70432	0.563236	0.615837
	SE_peak_984	0.298831	0.255417	0.300093	0.610846	0.367656	0.315492	0.438717	0.3541	0.588431	0.874338	0.81978	0.647087	0.909377	0.613416	0.74593	0.655472	0.686539	0.598053
	SE_peak_985	7.88599	6.73983	12.4829	4.93915	5.75638	11.2894	5.3206	7.85234	5.5591	4.29122	4.21903	4.52943	3.61347	4.83811	3.82744	3.97011	4.45639	6.61346
	SE_peak_992	0.379623	0.286754	0.206956	0.416839	0.411964	0.149791	0.383549	0.227483	0.378665	0.532633	0.376297	0.470583	0.607695	0.48615	0.549711	0.475391	0.474371	0.353016
	SE_peak_995	0.877929	0.587954	0.358932	1.02333	0.750283	0.400691	0.796108	0.38083	0.962125	1.08592	1.17593	1.80578	1.52131	1.23483	1.68919	1.3404	1.39694	1.83493
	SE_peak_996	0.780838	0.484105	0.359501	1.08181	0.681635	0.302474	0.904883	0.532369	0.849809	0.940952	0.921461	1.03275	1.63977	1.1699	1.48396	1.27637	1.22197	0.935988
	SE_peak_999	0.453522	0.265634	0.204006	0.526251	0.375189	0.211933	0.414589	0.351406	0.539047	0.481304	0.722028	0.667014	1.09392	0.830931	1.21258	0.819394	0.793642	1.10319
	SE_peak_1003	1.42332	0.771829	1.97513	1.13319	2.23232	1.93687	1.28046	0.646623	1.13514	0.845667	0.693298	0.637529	0.722946	0.60702	0.915847	1.10979	0.882367	0.903517
	SE_peak_1012	0.0145311	0.0189914	0.0123864	0.0272213	0.0178572	0.0172843	0.0310855	0.018873	0.0285403	0.0409734	0.0383587	0.0230898	0.0675776	0.0875931	0.0492422	0.0548549	0.0360334	0.070042
	SE_peak_1024	0.540878	0.405317	0.254485	0.646346	0.35021	0.222754	0.52908	0.283041	0.584059	0.817332	1.14121	1.86446	1.25046	0.939691	1.52216	0.855515	0.805106	1.2559
	SE_peak_1038	0.511053	0.294555	0.276669	1.10437	0.818649	0.253464	0.443776	0.228029	0.51879	0.735346	1.30915	1.00667	1.2271	1.00626	1.06164	0.737825	0.850354	0.75759
	SE_peak_1039	0.219473	0.166065	0.192823	0.628613	0.465102	0.152054	0.276761	0.2321	0.432049	0.80776	0.656314	0.444447	0.886996	0.54911	0.707204	0.486932	0.582906	0.535906
	SE_peak_1042	0.0589964	0.0433907	0.0459585	0.159884	0.0835889	0.057855	0.0736212	0.0273445	0.104623	0.121105	0.16785	0.109369	0.186101	0.147054	0.130617	0.142041	0.13825	0.139342
	SE_peak_1043	0.213119	0.0823188	0.106825	0.387648	0.201768	0.0562877	0.199462	0.171883	0.314379	0.420653	0.246509	0.207556	0.503554	0.495721	0.436237	0.434487	0.453471	0.389989
	SE_peak_1046	0.2222	0.200891	0.091335	0.650738	0.310325	0.103606	0.299464	0.201223	0.317005	0.409338	0.76904	0.43075	0.65718	0.430422	0.480234	0.469731	0.516837	0.457333
	SE_peak_1047	0.268446	0.288932	0.348535	0.472618	0.709377	0.527057	0.43549	0.239275	0.341737	0.211943	0.236212	0.126388	0.180651	0.196489	0.24764	0.29776	0.189842	0.205475
	SE_peak_1056	0.61508	0.363568	0.19303	0.79665	0.484719	0.176308	0.558679	0.374781	0.584661	0.704542	0.421444	0.576801	0.893145	0.727074	0.697632	0.972547	0.892643	0.684694
	SE_peak_1060	0.129079	0.0481515	0.0554304	0.122139	0.100943	0.0545515	0.117512	0.0556956	0.121876	0.142442	0.117451	0.142175	0.148803	0.139455	0.143817	0.116281	0.157859	0.157135
	SE_peak_1070	0.161015	0.275117	0.830647	0.256009	0.680325	0.719485	0.180836	0.131319	0.368152	0.197042	0.0814663	0.0959441	0.198086	0.169854	0.0986697	0.273018	0.157215	0.101865
	SE_peak_1081	0.0324171	0.0187874	0.016119	0.0114448	0.0252363	0.00830507	0.0224048	0.0106687	0.0119248	0.041344	0.0504666	0.0633976	0.035869	0.0306339	0.0532368	0.0329471	0.0281352	0.0778273
	SE_peak_1091	0.443282	0.13331	0.157209	0.305602	0.224308	0.108556	0.239164	0.113304	0.300049	0.295938	0.433075	0.372903	0.446637	0.320333	0.371125	0.410556	0.379072	0.28044
	SE_peak_1092	0.00718733	0.00386791	0.00357381	0.00471245	0.0109107	0	0	0.00384379	0.00429634	0.0113491	0.0063243	0.00571031	0	0.0153557	0.0170493	0.0316543	0.0124759	0.0181881
	SE_peak_1093	0.440593	0.296385	0.440766	0.25105	0.350346	0.521161	0.420214	0.145866	0.395057	0.25261	0.119999	0.241701	0.190605	0.137277	0.223959	0.38347	0.259483	0.168128
	SE_peak_1094	2.43352	3.7135	6.52932	1.91146	5.16527	5.81349	2.26535	1.63554	3.18515	1.71177	1.72454	1.48575	1.86707	1.78614	1.66915	1.79107	1.52382	1.94252
	SE_peak_1101	0.545027	0.220794	0.123003	0.398231	0.292076	0.110521	0.29665	0.134447	0.378696	0.598621	0.537981	0.442609	0.717141	0.532812	0.535914	0.667859	0.630132	0.525908
	SE_peak_1102	1.43948	0.90216	0.499541	0.810102	0.804274	0.334596	0.851003	0.275857	0.864055	1.32591	1.80758	1.27232	1.44396	0.586256	1.28048	1.09624	1.17906	1.08522
	SE_peak_1115	0.898748	0.407963	0.221502	0.740435	0.541783	0.20823	0.631964	0.242415	0.686734	0.916281	1.04183	1.20147	1.19812	0.776419	1.2081	0.888024	0.976739	0.695491
	SE_peak_1117	1.06031	1.04773	1.6889	1.01334	1.78996	1.96021	0.897051	0.46934	0.963256	1.02395	0.500757	0.556848	0.700683	0.731119	0.805238	0.891743	0.720085	0.684694
	SE_peak_1121	1.61437	0.750559	0.501076	1.67163	1.00557	0.389323	1.23741	0.738333	1.3915	1.9413	3.07691	2.29781	3.12794	2.58252	3.57132	1.72379	2.52763	3.39846
	SE_peak_1132	0.602818	0.157608	0.131062	0.483254	0.228468	0.0934758	0.445869	0.221886	0.433288	0.3873	0.281323	0.463425	0.585711	0.688282	0.854889	0.71801	0.709594	0.726713
	SE_peak_1133	3.83289	2.893	3.96273	2.72416	2.60035	2.88961	2.86527	4.58369	2.54897	1.35721	1.14381	1.08585	1.7107	2.21271	1.45531	1.93687	1.86101	2.17763
	SE_peak_1139	1.38211	0.93977	1.41154	1.9346	2.35929	1.11418	1.27959	1.35562	1.72777	0.946311	0.734232	0.676619	0.976884	1.0139	1.04977	1.26793	1.18462	0.735306
	SE_peak_1141	0.145342	0.425845	0.104389	0.111177	0.11849	0.0179283	0.199508	0.0604556	0.139974	0.286874	0.532872	0.230947	0.311761	0.49166	0.510768	0.348504	0.301343	0.381421
	SE_peak_1150	0.174185	0.126745	0.317168	0.196242	0.304147	0.40854	0.091844	0.0472331	0.143717	0.125901	0.0453332	0.0545761	0.0854367	0.073381	0.0969927	0.138301	0.0979458	0.0558747
	SE_peak_1154	0.952215	0.68373	0.499414	0.788383	0.944883	0.575676	0.784452	0.342806	0.876792	1.00937	1.1055	1.35642	1.39091	1.00115	1.09758	0.899489	0.96533	0.962819
	SE_peak_1155	0.794377	0.307553	0.282747	1.34332	0.60006	0.30454	0.693195	0.441643	0.988988	1.03777	1.10632	1.22821	1.43643	1.26221	1.08227	1.0093	1.21274	0.780954
	SE_peak_1161	4.35636	3.29403	7.61901	2.51662	1.79685	2.75647	1.88078	8.35756	3.02913	1.37829	1.2054	0.958089	1.61937	2.05091	1.20252	1.35364	1.69021	1.67822
	SE_peak_1166	0.623197	0.304682	0.277313	0.763193	0.465005	0.189968	0.608966	0.615732	0.548055	0.66215	0.503753	0.664647	0.871635	0.968131	0.750009	0.824332	0.700394	0.682498
	SE_peak_1168	16.2118	13.4957	17.4205	7.50831	11.8679	12.8836	9.83378	13.3803	11.0575	4.96033	4.64638	5.13474	4.30693	6.45266	4.93772	5.5184	4.49927	7.15325
	SE_peak_1169	10.5286	11.9327	21.9231	5.05084	7.85855	10.1689	6.89847	8.15023	8.58771	4.073	5.60026	5.14982	4.19779	4.14436	3.88407	3.66786	4.14416	7.88762
	SE_peak_1171	1.72147	9.2704	3.28718	1.35444	1.91874	2.48959	2.2993	0.818072	2.88129	7.98511	5.57309	5.49833	4.34189	3.4138	4.59695	3.29725	3.53766	5.81426
	SE_peak_1180	0.656397	0.388194	0.2618	0.664569	0.772272	0.258784	0.56267	0.244364	0.632231	0.578667	0.802079	0.794235	0.939438	0.581026	0.834465	0.704845	0.662295	0.87651
	SE_peak_1182	0.171488	0.17655	0.233566	0.615965	0.271646	0.115884	0.329372	0.275136	0.374383	0.859451	0.721679	0.385045	0.824126	0.860208	0.754628	0.702724	0.821837	1.06919
	SE_peak_1183	0.0301555	0.0286383	0.0132304	0.0604783	0.0421871	0.0177235	0.0358599	0.0313056	0.0477156	0.0434151	0.0343388	0.0591914	0.0617746	0.0691645	0.0645196	0.0718737	0.0600423	0.0553628
	SE_peak_1188	0.318373	0.989014	0.351551	1.00773	0.552191	0.26204	0.631289	0.941747	0.690375	1.12853	1.37947	1.40254	1.24338	1.21147	1.21877	1.1024	1.23486	1.18165
	SE_peak_1190	0.0508261	0.161379	0.0833996	0.176621	0.213467	0.0987452	0.14461	0.0788273	0.34028	0.341089	0.259394	0.262478	0.311678	0.276905	0.373755	0.411879	0.273498	0.647385
	SE_peak_1196	0.419478	0.288386	0.27301	0.836625	0.756811	0.220656	0.56238	0.415786	0.731243	1.01263	0.815516	0.895127	1.10236	0.872753	0.942957	0.94017	1.09412	0.759553
	SE_peak_1197	0.721219	1.32905	0.980762	1.91299	1.43491	0.72789	1.39092	0.657457	1.36848	3.22237	2.56732	3.95895	3.23884	3.42905	4.5838	3.18119	3.00648	3.26767
	SE_peak_1204	0.893022	0.761683	1.73009	1.08542	2.03561	1.71626	0.958801	0.466324	1.0626	0.751617	0.633822	0.645915	0.838719	0.724478	0.666151	0.805157	0.537427	0.550753
	SE_peak_1210	0.590836	0.22969	0.138986	0.550903	0.366729	0.216476	0.511306	0.324036	0.56429	0.594658	0.428578	0.686174	0.884469	0.737547	0.664375	0.681129	0.755391	0.475797
	SE_peak_1211	0.0234476	0.0270396	0.0133246	0.0702795	0.0644092	0	0.01254	0.00537418	0.0400461	0.047603	0.0825282	0.0824999	0.0938288	0.0751436	0.0635664	0.0383564	0.0407008	0.070638
	SE_peak_1213	1.00717	1.39344	0.606234	1.47311	0.901679	0.334987	1.0533	0.405611	1.26016	1.48734	2.18149	4.11111	1.96026	1.45705	2.05382	1.24632	1.70226	1.48246
	SE_peak_1216	0.15414	0.147399	0.12381	0.303191	0.32999	0.0835868	0.175779	0.129358	0.228223	0.344495	0.185711	0.285435	0.358163	0.409751	0.370328	0.395828	0.450737	0.235039
	SE_peak_1218	0.527183	0.584301	0.355754	0.678961	1.0607	0.567846	0.568585	0.292006	0.701543	0.787845	0.712387	0.932428	0.959771	1.1699	0.833696	0.773935	0.985907	1.2282
	SE_peak_1221	0.590713	0.716849	0.479789	0.98447	1.54338	0.636199	0.604401	0.432965	0.934118	1.28765	2.01286	1.72395	1.76389	1.29348	1.4273	1.14636	1.59934	1.23876
	SE_peak_1226	0.880716	0.630749	0.639403	1.13075	1.03535	0.576239	0.875052	0.438771	0.974855	1.11307	1.30241	1.3223	1.5769	1.37904	1.41926	1.09138	1.12478	0.799403
	SE_peak_1227	0.0960142	0.0820652	0.174117	0.233295	0.188623	0.172429	0.156465	0.101187	0.1131	0.30099	0.26588	0.208656	0.408342	0.229268	0.223292	0.298492	0.289211	0.197712
	SE_peak_1234	0.154941	0.120932	0.0811242	0.252963	0.229497	0.0962582	0.162875	0.091094	0.196891	0.336202	0.192316	0.296745	0.346465	0.367753	0.316425	0.387741	0.263607	0.289957
	SE_peak_1235	0.455746	0.578477	0.29995	0.783191	0.609819	0.202826	0.579003	0.296317	0.680677	0.858113	0.727218	0.748458	1.00693	0.921185	0.810029	0.94332	0.794555	0.880949
	SE_peak_1246	0.673446	0.542445	0.51652	1.38238	1.00673	0.586386	0.97551	0.527292	1.07613	1.42481	0.863696	1.189	1.55952	1.35888	1.59054	1.28719	1.4746	1.11386
	SE_peak_1255	0.0846657	0.216426	0.263118	0.476478	0.631923	0.34856	0.29583	0.215076	0.299444	0.228387	0.211081	0.106505	0.197634	0.184657	0.200838	0.142938	0.195953	0.101175
	SE_peak_1259	0.607971	0.485078	0.31133	0.795262	0.495903	0.191405	0.507298	0.329996	0.793747	1.30867	0.81709	0.672879	1.39457	1.32317	1.45175	1.10035	1.21809	1.23235
	SE_peak_1260	0.048245	0.016976	0.0138399	0.0669146	0.0328633	0.0133901	0.0402908	0.0426716	0.0510232	0.0717855	0.0538812	0.0619185	0.0856926	0.0961377	0.0586889	0.0441303	0.0515353	0.0845224
	SE_peak_1264	0.579968	0.415448	0.385807	1.08169	0.612724	0.341509	0.783397	0.404474	0.929958	1.25302	0.993068	0.971379	1.51599	1.55725	1.29829	1.39795	1.71415	1.37179
	SE_peak_1269	0.560108	0.297316	0.644363	0.444028	0.328514	0.698131	0.53756	0.232829	0.601142	0.27136	0.228504	0.277116	0.287191	0.223016	0.340214	0.475423	0.349126	0.229791
	SE_peak_1277	0.0127956	0.0361516	0.0318122	0.065019	0.0437047	0.031962	0.0287415	0.0461908	0.0535413	0.0732419	0.090073	0.0406642	0.0992929	0.0990994	0.0505879	0.0704425	0.105502	0.118728
	SE_peak_1278	0.658841	0.487181	0.402623	1.58281	1.00652	0.396423	1.0412	0.615937	1.33933	1.68955	1.31656	1.39653	1.91519	1.96771	1.74777	1.56822	1.56049	1.49119
	SE_peak_1284	0.356592	0.842936	0.303251	0.541899	0.445201	0.292285	0.484081	0.253086	0.507994	0.620958	0.841617	1.14913	1.01426	0.925624	1.03561	0.537197	0.572702	0.936119
	SE_peak_1287	0.148041	0.164978	0.115954	0.419181	0.210812	0.0843571	0.224629	0.149937	0.339878	0.375467	0.326237	0.392406	0.485997	0.420553	0.449582	0.384274	0.449134	0.343686
	SE_peak_1293	0.142313	0.660299	0.263927	0.607768	0.428182	0.121696	0.489575	0.290036	0.482827	0.595195	0.683656	0.718127	0.806596	0.743692	0.653878	0.606442	0.594206	0.587245
	SE_peak_1294	0.294401	0.264056	0.212073	0.440497	0.296033	0.163418	0.310861	0.270483	0.379039	0.694324	0.577881	0.51578	1.00868	0.82857	0.761029	0.65827	0.714129	0.939216
	SE_peak_1303	0.0870371	0.102195	0.135736	0.176388	0.112107	0.08345	0.213276	0.0867475	0.260139	0.237387	0.229758	0.355183	0.242606	0.221878	0.328464	0.156815	0.223188	0.373765
	SE_peak_1308	0.492643	0.302348	0.352326	1.26454	0.584495	0.272296	0.555643	0.418181	0.98997	1.47139	0.793191	0.791134	1.449	1.21825	1.17358	1.39414	1.44464	0.928373
	SE_peak_1309	0.930546	0.532719	0.496429	1.39675	0.912783	0.533006	1.0078	0.620086	1.43053	1.71537	1.47348	1.41295	2.07494	1.61789	1.45817	1.47688	1.57111	1.35353
	SE_peak_1311	0.151477	0.106601	0.0753197	0.175715	0.126767	0.197271	0.113416	0.0560836	0.0626867	0.110394	0.0820232	0.0277725	0.0441069	0.0466774	0.0276401	0.102635	0.0910165	0.0442296
	SE_peak_1313	0.0951026	0.23729	0.154762	0.436485	0.30624	0.153572	0.304247	0.129464	0.144707	0.327645	0.304302	0.384662	0.458176	0.438699	0.273449	0.373156	0.285141	0.517794
	SE_peak_1319	0.259977	0.227277	0.171815	0.400609	0.280867	0.147963	0.256253	0.166021	0.319334	0.469405	0.391883	0.420073	0.639457	0.637468	0.52389	0.50244	0.558856	0.503366
	SE_peak_1321	0.247461	0.255248	0.230713	0.561117	0.203482	0.103022	0.208444	0.198514	0.394464	0.464016	0.61695	0.466942	0.733768	0.539716	0.554398	0.517685	0.599579	0.574036
	SE_peak_1323	0.231493	0.299486	0.407829	0.544803	0.356849	0.387199	0.277783	0.264003	0.421551	0.624559	0.489681	0.532274	0.844943	0.614957	0.487309	0.564459	0.759755	0.544431
	SE_peak_1325	0.0925271	0.0719248	0.0434519	0.168518	0.132657	0.0285337	0.0808248	0.0549817	0.116765	0.304383	0.271389	0.35531	0.377488	0.219649	0.280454	0.181114	0.218609	0.212467
	SE_peak_1326	0.0749816	0.0972112	0.0305048	0.102794	0.0655361	0.0567563	0.043382	0.0437456	0.0916802	0.115708	0.176941	0.230167	0.167718	0.163839	0.172476	0.129091	0.121281	0.126498
	SE_peak_1329	0.483557	0.241641	0.266985	0.792623	0.66733	0.291074	0.399672	0.371117	0.778943	1.30399	0.491803	0.608707	1.02219	0.90398	1.0105	1.14228	1.04376	0.712489
	SE_peak_1332	0.140318	0.0854161	0.0640521	0.131214	0.109414	0.0663967	0.0792261	0.0713513	0.145753	0.168899	0.155854	0.328963	0.161957	0.156038	0.23827	0.158042	0.137755	0.0911967
	SE_peak_1339	0.0618187	0.0522785	0.0483034	0.136072	0.100547	0.0294126	0.074388	0.0684828	0.146493	0.217888	0.394369	0.0806885	0.376079	0.260614	0.251386	0.231421	0.327668	0.314737
	SE_peak_1344	0.215466	0.166127	0.187491	0.57324	0.373216	0.181703	0.308693	0.223814	0.516431	0.422014	0.298974	0.365418	0.624256	0.682768	0.491454	0.613167	0.589786	0.44564
	SE_peak_1345	0.020025	0.0258639	0.0597431	0.0971592	0.060798	0.017785	0.0539765	0.0128513	0.0335168	0.129643	0.109247	0.0700032	0.166763	0.164717	0.136172	0.190499	0.135564	0.155403
	SE_peak_1346	0.908943	0.808268	0.937279	1.44307	1.04363	0.780839	0.832873	0.572907	1.22638	1.50531	1.36537	1.95669	2.20693	1.92924	1.72319	1.63366	2.01728	1.98069
	SE_peak_1353	0.00525246	0	0.00261172	0.00688766	0.00265783	0	0	0	0.00313974	0.00622037	0.00231088	0.00417306	0.00994117	0.00841642	0.0166127	0.0208195	0.0159554	0.00664589
	SE_peak_1356	0.30377	0.140688	0.119005	0.301772	0.235692	0.1165	0.239849	0.16541	0.37307	0.377916	0.341812	0.336419	0.44601	0.365802	0.414879	0.40541	0.536878	0.270214
	SE_peak_1360	0.562082	0.69818	0.336638	0.947661	0.718626	0.298021	0.604752	0.490056	0.737867	0.922353	1.1014	1.50984	1.3517	1.23453	1.37939	1.08867	1.11779	1.09967
	SE_peak_1368	0.0104587	0.00984977	0.00780071	0.0342869	0.0224923	0.00435413	0.0215348	0.00559334	0.0171927	0.0598659	0.0529166	0.0872491	0.132626	0.0432937	0.0868332	0.0529715	0.0885034	0.152184
	SE_peak_1377	0.061576	0.0621328	0.0420995	0.105979	0.109055	0.042725	0.0403411	0.0329308	0.119626	0.176231	0.176092	0.146766	0.209777	0.242558	0.200841	0.183054	0.126926	0.155823
	SE_peak_1386	0.322873	0.277071	0.377496	0.297518	0.680011	0.450479	0.163342	0.158672	0.2243	0.241135	0.130534	0.145593	0.0792768	0.139828	0.124199	0.192161	0.106031	0.176661
	SE_peak_1387	0.0436906	0.0911105	0.103192	0.125327	0.232136	0.10004	0.106316	0.0467315	0.0685565	0.0819245	0.04325	0.0433901	0.0413459	0.0670918	0.0604565	0.0865895	0.0473995	0.041461
	SE_peak_1395	0.0411747	0.0728062	0.114067	0.10413	0.101199	0.127338	0.0616579	0.0817894	0.0879029	0.0185761	0.0362305	0.060753	0.0356252	0.0377013	0.0744164	0.067355	0.0765771	0.0694639
	SE_peak_1402	0.0475369	0.138144	0.0520016	0.0623361	0.0481089	0.0369419	0.128133	0.05593	0.0681982	0.202669	0.468483	0.377679	0.323898	0.1625	0.202974	0.125616	0.198038	0.152375
	SE_peak_1407	0.111476	0.0542782	0.0607092	0.0382856	0.102073	0.111972	0.0397459	0.0198725	0.0602904	0.0461018	0	0.03374	0.0321505	0.0113414	0.0335792	0.0187033	0.0322506	0.0268667
	SE_peak_1408	0.64425	0.28342	0.424584	0.898458	0.644241	0.246925	0.612537	0.511349	0.819124	1.10207	1.07529	1.00746	1.21935	1.16888	1.22906	0.87824	1.37126	0.953181
	SE_peak_1410	0.674331	1.20965	0.732076	1.24639	2.28375	1.04094	0.919631	0.467104	0.982775	1.59465	1.76312	1.51669	1.93752	2.0067	1.64657	1.54433	1.74602	2.10868
	SE_peak_1414	3.16729	2.96997	4.06733	2.78529	1.71852	2.84515	3.12095	7.5612	3.13487	1.47564	0.999466	1.14841	1.5631	2.18327	1.53719	1.90647	2.20574	1.94589
	SE_peak_1415	0.331826	0.35551	0.457145	0.243513	0.187935	0.226438	0.289478	0.680536	0.218371	0.206702	0.123221	0.0991652	0.182073	0.222765	0.190164	0.176979	0.208731	0.233681
	SE_peak_1418	0.13027	0.216486	0.115041	0.208408	0.181936	0.0914014	0.178689	0.0908477	0.168201	0.213106	0.214583	0.229354	0.338475	0.291682	0.226613	0.228575	0.230648	0.267244
	SE_peak_1420	0.0394161	0.31111	0.0849297	0.11486	0.108591	0.0656381	0.0786994	0.0468439	0.0654489	0.228212	0.520248	0.306201	0.228779	0.294744	0.190463	0.273895	0.24707	0.288154
	SE_peak_1421	0.433179	0.626219	0.34491	0.911458	0.72922	0.378751	0.69531	0.384593	0.676966	1.40378	1.64424	1.67806	1.98054	1.74058	1.19322	1.48883	1.6906	1.41622
	SE_peak_1424	0.255452	0.261199	0.263566	0.549924	0.311308	0.160704	0.414409	0.250462	0.425015	0.532781	0.443936	0.414367	0.589852	0.678805	0.444373	0.547526	0.509932	0.502787
	SE_peak_1426	0.155318	0.16717	0.117051	0.195715	0.174379	0.0646611	0.174438	0.102532	0.210349	0.226092	0.390784	0.618925	0.387666	0.250174	0.433677	0.267206	0.330686	0.237464
	SE_peak_1427	0.298322	0.490489	0.20051	0.508554	0.262351	0.149606	0.325033	0.185949	0.367721	0.355732	0.409138	0.492012	0.585651	0.51209	0.509188	0.527357	0.467836	0.461634
	SE_peak_1430	1.07141	1.35559	1.16656	1.86955	1.71105	1.14306	1.23033	0.824945	1.7533	2.03526	2.44717	1.92131	2.55708	2.68175	2.25313	1.94771	2.37749	2.09917
	SE_peak_1437	0.456848	0.464115	0.418394	0.767181	0.680543	0.522706	0.642231	0.488644	0.866635	0.774746	0.966008	1.29445	1.177	1.01714	1.01919	0.946478	0.859765	1.10104
	SE_peak_1440	0.181405	0.162341	0.131755	0.236989	0.182556	0.135769	0.202973	0.0981054	0.246523	0.246214	0.261852	0.275296	0.371887	0.256567	0.33845	0.270502	0.264764	0.265922
	SE_peak_1442	0.108122	0.177165	0.0770323	0.16506	0.164951	0.0833071	0.166742	0.0768103	0.176531	0.22424	0.183178	0.233347	0.17715	0.231002	0.210542	0.21464	0.250707	0.179685
	SE_peak_1444	0.175882	0.366526	0.232594	0.284618	0.282147	0.305354	0.2942	0.1521	0.433968	0.360451	0.365504	0.65112	0.501456	0.337796	0.411298	0.428512	0.331284	0.419832
	SE_peak_1447	0.27927	0.43335	0.316957	0.566562	0.453096	0.173788	0.440702	0.251155	0.545729	0.752429	1.16146	1.19297	1.12634	1.28964	1.30215	0.922189	1.07713	1.11236
	SE_peak_1448	0.909639	0.784983	1.10534	1.35517	1.39722	0.687181	1.16066	0.647674	1.45107	1.69558	1.8329	1.7918	2.07005	1.22472	2.11522	1.58826	1.29401	2.0068
	SE_peak_1450	0.995726	0.672583	0.557639	1.26365	1.08043	0.524224	0.885804	0.510555	1.27633	1.47098	1.5649	1.24578	2.37418	1.65858	1.68018	1.42637	1.4344	1.26638
	SE_peak_1452	8.05162	9.0094	16.4067	3.95141	6.71908	10.3795	6.29834	8.31	5.96838	5.09392	4.98796	3.79689	4.70745	4.25009	3.88622	3.48624	4.24618	6.64227
	SE_peak_1454	0.604259	0.726249	0.408625	1.63758	0.998833	0.389083	1.26379	0.495509	1.03546	1.48847	1.70499	1.87552	2.09214	1.62881	1.98762	1.44418	1.78311	1.5699
	SE_peak_1458	0.0524269	0.0423208	0.0990606	0.158121	0.135297	0.0232812	0.0981347	0.0616834	0.100285	0.190403	0.110716	0.124959	0.305618	0.22402	0.161672	0.189336	0.127405	0.154782
	SE_peak_1474	0.00467482	0.0100631	0	0.00613018	0.0070966	0.00259493	0.0105006	0	0.0111778	0.00369085	0.0246809	0.0111424	0.0212349	0.0124847	0.0110893	0.0123532	0.0162293	0.00788667
	SE_peak_1482	0.189339	0.192143	0.223261	0.216361	0.136869	0.141133	0.267327	0.587298	0.291034	0.115318	0.0761616	0.111747	0.12696	0.127136	0.111214	0.0524153	0.145549	0.187091
	SE_peak_1486	1.13715	1.89574	1.41987	2.02358	1.79104	1.78518	2.49878	0.950515	1.7311	2.60828	3.43319	4.67124	3.47804	3.09	3.49273	3.05093	3.45651	3.78998
	SE_peak_1489	0.60989	1.36604	1.16038	1.27514	1.68767	1.30287	1.16344	0.501039	1.21524	1.72853	1.9102	2.44706	2.20047	2.01719	1.91325	1.79071	2.0655	2.16876
	SE_peak_1493	1.43674	3.02278	3.55622	2.83955	4.15504	4.31502	2.99449	4.25909	2.73575	4.64875	5.61642	5.45165	4.53811	5.44462	4.69965	4.83163	5.36634	7.099
	SE_peak_1495	0.647858	0.744841	1.02813	0.748183	1.4848	1.36666	0.932351	0.405533	0.87701	0.606986	0.459939	0.481298	0.69749	0.69039	0.559669	0.735554	0.621616	0.576649
	SE_peak_1496	0.598744	0.818629	0.347452	1.05293	0.898379	0.279147	0.783227	0.364785	0.723291	1.27887	1.04514	1.41055	1.70588	1.29332	1.31265	1.30074	1.20329	1.1355
	SE_peak_1501	0.376379	0.537635	0.26224	1.1562	0.599578	0.252771	0.67147	0.40506	0.729123	0.968515	1.21026	0.917401	1.21365	1.09452	0.870774	0.957748	0.957811	0.887785
	SE_peak_1502	6.84859	11.5942	10.2804	6.21563	7.56109	12.0307	8.31176	12.2883	5.96874	6.56641	5.1683	5.8985	4.0376	5.42113	4.93224	4.35622	5.56674	7.35251
	SE_peak_1516	0.197539	0.218688	0.126287	0.381154	0.505501	0.0971196	0.371874	0.159975	0.499318	0.499073	0.352604	0.399086	0.619565	0.491377	0.660485	0.671139	0.563323	0.6808
	SE_peak_1519	0.905833	1.31849	1.83642	0.856997	1.29973	1.69574	0.949066	0.341384	1.26829	0.844766	0.6874	0.743832	0.713392	0.595856	0.800374	0.880892	0.714952	0.658968
	SE_peak_1525	0.574218	0.356071	0.170373	0.489595	0.352742	0.133792	0.366243	0.231267	0.531116	0.630593	0.345162	0.433685	0.787151	0.650011	0.767943	0.761809	0.680902	0.584033
	SE_peak_1539	0.414887	0.167825	0.155747	0.344084	0.220367	0.150228	0.255096	0.199106	0.44181	0.308037	0.340892	0.62105	0.54915	0.439534	0.544223	0.454993	0.48528	0.511046
	SE_peak_1546	0.129115	0.0661755	0.0356672	0.0846559	0.0622234	0.0398168	0.104346	0.0306893	0.0624797	0.116502	0.126235	0.0830424	0.198601	0.121508	0.163673	0.115535	0.133406	0.0933535
	SE_peak_1562	0	0.013375	0	0	0.0125762	0	0	0.0132916	0.0148565	0.0196222	0.021869	0.0592377	0.0376313	0.0265496	0	0.0218917	0.0431411	0.0209645
	SE_peak_1567	1.83921	0.40581	0.246921	0.436534	0.191718	0.15518	0.275416	1.35738	0.400187	0.223621	0.119759	0.169504	0.186582	0.157179	0.247227	0.165244	0.194745	0.121011
	SE_peak_1570	0.730146	0.956939	0.52853	0.762057	0.691178	0.424594	0.688007	0.204538	0.950109	1.29802	1.24998	0.907637	1.28228	0.989566	0.958295	0.835643	0.95271	0.95946
	SE_peak_1571	0.33664	0.405549	0.16739	0.43423	0.410276	0.186254	0.307243	0.161796	0.460992	0.696596	0.56533	0.631938	0.887843	0.921957	0.839438	0.663788	0.947178	0.654233
	SE_peak_1590	0.913282	1.47649	2.37337	1.52781	4.54719	3.50485	1.48862	0.506513	1.38167	1.34418	0.628344	0.534495	0.842219	0.764834	0.832096	1.18185	0.769815	0.55797
	SE_peak_1594	0.37821	0.217289	0.246511	0.618268	0.33233	0.163129	0.438163	0.2706	0.582006	0.542733	0.697073	0.546155	0.673264	0.59921	0.644583	0.562738	0.667596	0.416033
	SE_peak_1596	0.271326	0.586179	0.199926	0.533693	0.378557	0.169163	0.360667	0.168763	0.393132	0.762176	0.727483	0.743551	1.14167	0.92309	0.81152	0.713516	0.928296	0.987626
	SE_peak_1597	0.157705	0.0688569	0.0784169	0.230214	0.179177	0.07763	0.149271	0.0859322	0.128066	0.244324	0.274919	0.321515	0.270325	0.252703	0.214106	0.217542	0.302157	0.180718
	SE_peak_1598	0.0112984	0.039522	0.011236	0.0407436	0.0228687	0.0031358	0.0465274	0.0030212	0.0472766	0.0267609	0.0695921	0.0583476	0.0684293	0.0512955	0.0893376	0.0497602	0.0343211	0.104836
	SE_peak_1604	0.0499545	0.0332842	0.0177423	0.0670661	0.0457408	0.0237678	0.0712433	0.0457983	0.0540344	0.0732457	0.278389	0.156865	0.181891	0.13468	0.131665	0.0817175	0.0825831	0.164539
	SE_peak_1608	0.150018	0.130215	0.105876	0.380752	0.259568	0.174605	0.199284	0.137167	0.225635	0.615133	0.672796	0.330653	0.359039	0.635857	0.478309	0.426261	0.52921	0.420453
	SE_peak_1621	0.782822	2.55611	0.766556	1.43168	1.05227	0.544723	1.219	0.535089	1.2	2.20426	2.37637	3.72279	2.80084	2.56091	2.96961	2.06861	2.39117	2.7426
	SE_peak_1627	0.657476	2.23844	0.89103	1.55995	1.01486	0.586962	1.54694	0.597855	1.52133	2.90274	3.00852	3.38993	3.39048	3.57375	3.42159	2.70231	3.38145	3.77193
	SE_peak_1628	13.4963	12.8827	24.5234	6.85212	14.618	20.6004	10.3323	20.5577	10.1943	9.82694	8.77204	10.1012	7.11733	9.25474	8.19743	8.916	8.76827	13.4651
	SE_peak_1634	4.41739	2.48278	4.50515	3.17376	1.81299	2.24661	2.7621	4.59158	3.43467	1.57152	1.26365	1.47951	1.66432	2.56892	1.61469	1.99744	2.22407	1.93523
	SE_peak_1636	0.391694	0.420835	0.311208	0.694598	0.567102	0.297894	0.557328	0.28328	0.568272	0.857315	1.08795	1.15952	1.31385	1.12127	1.003	0.807907	0.925503	1.03002
	SE_peak_1641	0.339571	0.320792	0.253271	0.607429	0.477198	0.341129	0.381374	0.227003	0.467746	0.601762	0.548876	0.734586	0.933306	0.772809	0.680011	0.725007	0.675929	0.580659
	SE_peak_1642	0.115204	0.0837804	0.0433496	0.281723	0.185913	0.0916011	0.200489	0.0999095	0.160064	0.250741	0.268494	0.259744	0.332367	0.297687	0.2265	0.359277	0.264829	0.20486
	SE_peak_1656	0.380315	0.233227	0.098951	0.562503	0.28643	0.13992	0.314555	0.212852	0.367443	0.590056	0.692643	0.541075	0.656198	0.625941	1.31826	0.471329	0.614101	1.1452
	SE_peak_1661	0.0147553	0.068819	0.0171194	0.0322482	0.0174216	0.0300317	0.0405086	0.0157823	0.0176404	0.0582478	0.0865568	0.121138	0.0707481	0.112963	0.0661138	0.0519879	0.0554939	0.0871254
	SE_peak_1673	1.02933	1.05086	1.41879	1.30015	2.49705	1.7015	0.850031	0.380482	1.03153	0.872428	0.466184	0.661454	0.641752	0.768089	0.592471	0.780001	0.624042	0.50436
	SE_peak_1678	3.64548	2.52405	4.43716	3.31006	3.56342	5.17351	3.04689	4.97566	3.66514	1.63881	1.33315	1.51878	1.94827	2.55188	1.80779	2.09574	2.18368	1.93085
	SE_peak_1683	0.77214	0.37797	0.365499	1.10548	0.57614	0.266364	0.759406	0.499261	0.942674	1.14519	0.763872	0.866472	1.39205	1.32347	1.27627	1.2469	1.35544	1.03218
	SE_peak_1686	0.523616	0.251901	0.266278	0.938912	0.489771	0.206979	0.430661	0.362766	0.566718	0.720325	0.432818	0.608258	0.66369	0.862335	0.737095	0.929426	0.750535	0.652487
	SE_peak_1692	0.124189	0.105023	0.207307	0.125046	0.152615	0.349601	0.0797009	0.066416	0.140517	0.0875438	0.04293	0.0528575	0.12424	0.0947604	0.0771548	0.101576	0.0885375	0.0561195
	SE_peak_1701	1.06103	0.543937	0.595093	1.59247	1.29771	0.533137	1.06551	0.623913	1.3737	1.31015	1.03982	1.52216	1.83876	1.64913	1.49503	1.70972	1.80684	1.06467
	SE_peak_1706	0.0381711	0.0903848	0.0436541	0.0800872	0.0328358	0.0105941	0.022864	0.0428692	0.0479164	0.216984	0.278777	0.0788496	0.167609	0.124368	0.105638	0.131127	0.172271	0.154552
	SE_peak_1708	0.326644	0.388824	0.111865	0.44961	0.30102	0.127281	0.296399	0.188572	0.407323	0.442343	0.563422	0.902296	0.714034	0.596198	0.744053	0.472546	0.550099	0.458005
	SE_peak_1712	28.2194	24.5802	32.1044	11.654	17.0975	36.3876	18.8328	26.2441	18.9107	14.7789	13.9185	13.9268	9.19382	10.7812	9.16104	11.0102	12.1475	20.6117
	SE_peak_1715	0.447012	0.3849	0.339757	0.757842	0.504093	0.241041	0.468571	0.187834	0.469523	0.670555	0.904673	1.18214	0.628491	0.569614	0.706913	0.613115	0.681713	0.576373
	SE_peak_1716	0.526775	0.17181	0.182558	0.697748	0.38368	0.206751	0.328679	0.260377	0.508909	0.625947	0.655484	0.636236	0.815735	0.673568	0.753112	0.555396	0.671937	0.556558
	SE_peak_1722	1.71778	1.83379	2.79651	2.01003	0.911763	1.98947	2.00163	4.28312	2.10391	0.862846	0.638632	0.754741	0.848596	1.07766	0.970504	0.957707	0.975274	0.801318
	SE_peak_1738	0.167129	0.157398	0.14543	0.187199	0.243139	0.162349	0.161633	0.130347	0.299711	0.335376	0.69241	0.343023	0.495567	0.740178	0.308351	0.251489	0.429115	0.769503
	SE_peak_1744	0.527132	0.340416	0.244636	0.873266	0.394772	0.241886	0.407839	0.186061	0.478954	0.885077	0.85655	0.608663	0.843378	0.610035	0.728025	0.715047	0.786907	0.675868
	SE_peak_1746	0.0876459	0.084901	0.0697293	0.0689592	0.150791	0.0486511	0.0262495	0.12187	0.0209567	0.276792	0.138819	0.487441	0.305228	0.196618	0.221768	0.123523	0.273848	0.354872
	SE_peak_1757	0.282686	0.319174	0.209465	0.830424	0.401084	0.233835	0.566495	0.250486	0.500314	0.868675	0.724279	0.984247	1.09944	1.08505	0.863411	0.893471	0.764905	0.540027
	SE_peak_1764	0.821076	0.843982	0.474666	1.20709	0.610997	0.340643	0.829619	0.384412	0.886516	1.19333	1.03498	1.12636	1.57661	1.33236	1.10976	1.16118	1.08003	1.00415
	SE_peak_1771	0.603228	0.486947	0.293207	0.955452	0.553897	0.364942	0.530318	0.206613	0.630018	0.73847	0.65902	1.23047	0.939025	0.886954	0.919121	0.743285	0.80003	0.525991
	SE_peak_1777	1.96021	1.68332	1.69692	2.4815	1.23947	1.34269	1.4715	5.52405	1.56055	1.00593	0.670427	0.782993	1.03693	1.45566	1.14295	1.26481	1.33195	1.06937
	SE_peak_1779	0.233599	0.163229	0.16967	0.500382	0.302011	0.180585	0.292118	0.190991	0.429148	0.891255	0.555307	0.529574	1.0324	0.824405	0.929348	0.608669	0.902263	0.889292
	SE_peak_1780	0.315991	0.173302	0.106083	0.533133	0.234244	0.0860254	0.358658	0.153923	0.358527	0.394084	0.40556	0.375781	0.70549	0.477311	0.599975	0.579719	0.597416	0.353132
	SE_peak_1783	1.09127	0.313213	0.280354	1.01959	0.510786	0.287731	0.810265	0.432846	1.23942	1.18467	1.59239	1.40889	1.34252	0.757738	1.28713	1.28965	0.8682	0.851478
	SE_peak_1787	0.0849111	0.249248	0.184237	0.227753	0.296859	0.179962	0.271643	0.144488	0.364527	0.505839	0.570553	0.269846	0.490892	0.486516	0.305182	0.312769	0.455571	0.651135
	SE_peak_1794	0.0259811	0.0297116	0.0193782	0.0447164	0.0353323	0.0153231	0.0328269	0.0173684	0.0330026	0.0653838	0.0542958	0.129012	0.0958887	0.0997423	0.0603466	0.0557824	0.115565	0.0876632
	SE_peak_1795	0.67531	0.430173	0.322083	0.849403	0.65554	0.382506	0.629456	0.42012	0.926809	1.01737	1.29152	0.925242	1.21032	0.813415	1.10609	0.825487	1.3935	0.895151
	SE_peak_1804	0.484595	0.254676	0.165659	0.695034	0.392724	0.11138	0.425196	0.23284	0.552192	0.394553	0.506358	0.764002	0.639158	0.614732	0.730425	0.716972	0.670309	0.494994
	SE_peak_1805	0.231366	0.0768012	0.0709614	0.310483	0.161935	0.0468102	0.126281	0.0901989	0.231366	0.293634	0.245442	0.188973	0.383059	0.212508	0.311174	0.272362	0.294639	0.184219
	SE_peak_1810	1.64598	1.83507	3.24862	1.82323	2.33096	2.4884	1.7792	0.844217	2.129	1.78297	0.865045	1.17383	1.06749	0.993178	1.36368	1.34592	1.19453	0.88139
	SE_peak_1811	0.025415	0	0.00842485	0.0166636	0.0128604	0.00470251	0.0190291	0.0135919	0.0101281	0.0535082	0.0819985	0.0403842	0.0256545	0.0226246	0.0200959	0.052235	0.0808792	0.0643147
	SE_peak_1814	0.411992	0.2761	0.251241	0.728834	0.392038	0.215747	0.430699	0.267449	0.455376	0.623956	0.462842	0.55172	0.86706	0.763966	0.792902	0.627653	0.744382	0.531126
	SE_peak_1817	0.323343	0.312193	0.215159	0.480124	0.382574	0.185642	0.332292	0.20683	0.450046	0.518078	0.707108	0.538975	0.802774	0.711987	0.784556	0.71901	0.700207	0.768776
	SE_peak_1824	0.119414	0.1422	0.0985408	0.218227	0.131136	0.121288	0.144577	0.0611451	0.200476	0.234696	0.245921	0.23012	0.326995	0.331124	0.299337	0.290935	0.255795	0.248608
	SE_peak_1825	0.434822	0.613069	0.343861	1.10567	0.593505	0.289459	0.511777	0.341521	0.692485	1.09704	1.15912	1.04659	1.28396	1.15096	1.13041	0.963876	1.02772	0.733568
	SE_peak_1831	0.169482	0.0974981	0.0624781	0.12645	0.260239	0.0389285	0.15534	0.0922018	0.16594	0.186871	0.305976	0.334311	0.314137	0.288743	0.205638	0.205911	0.15724	0.204585
	SE_peak_1832	0.194148	0.118811	0.118051	0.264773	0.232974	0.102842	0.170285	0.171468	0.255984	0.388901	0.404147	0.258258	0.5157	0.310505	0.324573	0.302935	0.393816	0.283554
	SE_peak_1836	0.185742	0.0976863	0.0713672	0.105177	0.128166	0.0328054	0.148554	0.130941	0.275052	0.286627	0.41974	0.325327	0.322785	0.103719	0.290397	0.230538	0.212501	0.291991
	SE_peak_1847	2.04018	2.4149	2.24166	1.40438	1.40597	0.651681	1.38496	0.668327	2.73697	2.70657	5.99625	2.45003	2.62298	2.05819	2.80555	1.86141	2.29828	2.97095
	SE_peak_1848	0.828077	1.59551	0.54829	1.03805	0.920543	0.445365	0.97981	0.578237	1.26442	1.42613	2.33317	1.82373	1.74755	1.43918	1.6454	1.19425	1.63476	1.98332
	SE_peak_1849	0.238722	0.0946621	0.0531033	0.111212	0.14305	0.069743	0.141111	0.144467	0.127679	0.243034	0.818118	0.374337	0.318654	0.184551	0.327846	0.276678	0.294428	0.32325
	SE_peak_1850	0.389502	0.136566	0.115911	0.375333	0.243382	0.0884485	0.320356	0.156229	0.407454	0.335475	0.620553	0.487631	0.603163	0.455488	0.660297	0.348286	0.509642	0.480388
	SE_peak_1851	0.022254	0.0179642	0.00829912	0.0255343	0.0168913	0.0123529	0.0166623	0.00595071	0.0133027	0.0702796	0.176236	0.0221009	0.0968746	0.0564604	0.0395919	0	0.0289717	0.0938591
	SE_peak_1853	0.870532	0.960017	1.16391	0.89693	1.45506	1.47651	0.745947	0.351018	0.971365	0.810578	0.522826	0.657602	0.672651	0.485639	0.690523	0.787487	0.592443	0.45924
	SE_peak_1854	0.492354	0.49983	0.198137	0.553307	0.492214	0.204559	0.438932	0.24889	0.576685	0.626056	0.525504	0.577635	0.835463	0.661981	0.856795	0.683512	0.689086	0.533253
	SE_peak_1856	0.0616365	0.0753866	0.0668683	0.0440865	0.119086	0.111972	0.0797127	0.0209766	0.0401937	0.0265435	0.00986098	0.0267109	0.0296946	0.047886	0.044306	0.0296136	0.0194528	0.042539
	SE_peak_1857	0.00854236	0.0356277	0.0106189	0.0196031	0.0129677	0.00592719	0.00319799	0.0079948	0.0191487	0.020233	0.0432206	0.042418	0.0323357	0.0365015	0.0354613	0.0225732	0.0203886	0.0270214
	SE_peak_1860	5.692	9.13125	12.2362	4.21661	8.33988	11.5587	6.8379	7.72769	6.24645	5.77583	5.37364	5.19403	4.02909	5.07715	4.1649	4.44527	4.16651	6.71943
	SE_peak_1868	0.718382	0.686446	0.990051	0.799241	0.859408	0.962372	0.824817	1.2524	1.03806	0.549311	0.375788	0.505587	0.475345	0.69339	0.575858	0.660179	0.597718	0.443745
	SE_peak_1872	0.324754	0.393504	0.185854	0.878496	0.44235	0.205209	0.521483	0.32551	0.590926	0.930454	0.832114	1.09535	1.78442	1.25022	1.49226	1.06146	1.42702	1.33179
	SE_peak_1881	0.252843	0.381871	0.438002	0.588248	0.664476	0.339556	0.451907	0.161392	0.604562	0.734101	0.968874	0.693369	0.926221	0.880001	0.670716	0.819008	0.615862	0.605439
	SE_peak_1885	0.0441451	0.0407262	0.00940739	0.0826977	0.0925438	0.00700125	0.0755497	0.0370996	0.0791653	0.109539	0.0943361	0.435909	0.143232	0.0875792	0.149597	0.088879	0.0766281	0.143631
	SE_peak_1894	0.0625904	0.0918639	0.0226344	0.108191	0.0518265	0.0505354	0.0340827	0.0486885	0.0340131	0.0808629	0.135183	0.103976	0.189541	0.179312	0.125977	0.0751797	0.123461	0.15359
	SE_peak_1895	0.366261	0.151868	0.183114	0.678436	0.315979	0.141093	0.497515	0.336094	0.379253	0.651027	0.366309	0.395941	0.631844	0.733342	0.563386	0.655808	0.635764	0.398429
	SE_peak_1902	0.410664	0.137021	0.17561	0.403884	0.357421	0.237072	0.325927	0.114204	0.265119	0.609546	0.997333	0.508983	0.994881	0.425531	0.584488	0.542591	0.655813	0.602746
	SE_peak_1903	0.576896	0.250756	0.255962	0.949983	0.588328	0.294363	0.563186	0.371415	0.672454	1.70976	1.36277	0.886715	1.64621	1.2432	1.44917	1.18633	1.50208	1.31202
	SE_peak_1912	0.112829	0.0620995	0.0752285	0.117691	0.285466	0.130953	0.0940787	0.0521125	0.0965691	0.0627611	0.0496403	0.0366717	0.0601815	0.0438288	0.0709662	0.110677	0.042286	0.0735436
	SE_peak_1914	0.264593	0.217336	0.231971	0.187179	0.200833	0.123682	0.265885	0.145228	0.491143	1.2699	0.490151	0.392776	0.690559	0.156202	0.594614	0.748254	0.435114	0.634333
	SE_peak_1915	1.20413	1.36687	1.63255	1.02599	2.54203	1.52407	1.3041	0.50608	1.15674	3.13574	2.79729	2.11057	2.61854	1.74414	2.14823	1.93162	2.25561	2.87362
	SE_peak_1918	0.930944	1.0524	1.69342	0.734507	2.33858	1.90127	1.10327	0.365312	1.1223	0.759651	0.518629	0.71017	0.531915	0.450331	0.999992	0.880176	0.648753	0.556443
	SE_peak_1924	0.349988	0.113009	0.116018	0.137684	0.224326	0.0777094	0.262048	0.137261	0.237105	0.442115	1.55008	0.602472	0.706572	0.1994	0.5996	0.369938	0.394886	0.541244
	SE_peak_1933	0.274418	0.119035	0.21291	0.342788	0.189137	0.11884	0.208123	0.125251	0.45888	0.520165	0.398628	0.896529	0.423565	0.365802	0.441451	0.475098	0.490713	0.347218
	SE_peak_1936	0.132152	0.120592	0.194275	0.101716	0.0639636	0.200931	0.0860407	0.033801	0.144253	0.0589727	0.025279	0.0867343	0.0608987	0.0583099	0.0726912	0.0809767	0.0598415	0.0290801
	SE_peak_1938	0.353928	0.505325	0.466902	0.246264	1.02705	0.53726	0.329896	0.146789	0.354049	0.159676	0.171604	0.189376	0.229669	0.1929	0.21703	0.311752	0.244489	0.127949
	SE_peak_1941	0.316258	0.138844	0.0662127	0.267382	0.109495	0.0461975	0.180711	0.124626	0.194023	0.24312	0.578535	0.337225	0.497759	0.400077	0.565943	0.337218	0.209475	0.336975
	SE_peak_1942	0.352506	0.547768	0.238817	0.251347	0.382388	0.152868	0.349712	0.130786	0.295002	0.687076	0.622294	0.574132	0.792272	0.518953	0.639335	0.498739	0.558347	0.934788
	SE_peak_1943	0.0672151	0.0542584	0.0267375	0.0286457	0.0391137	0.0578308	0.0503263	0.0287573	0.0662951	0.124709	0.212919	0.133505	0.106861	0.100524	0.0690919	0.0710465	0.072921	0.0850466
	SE_peak_1952	1.15176	1.0929	1.96251	1.05393	2.05526	2.52145	1.27205	0.520976	1.3834	1.04106	0.576187	0.688439	0.732065	0.678426	1.05398	1.06034	0.875061	0.727897
	SE_peak_1962	8.55692	14.8876	26.3807	5.03431	13.3584	31.0769	11.0078	9.08783	7.99863	7.16557	6.82371	6.6204	5.93348	6.55961	4.63271	6.66975	5.45611	8.49395
	SE_peak_1969	0.367604	0.803715	0.254264	0.487803	0.348151	0.172988	0.626065	0.238848	0.335187	0.520681	1.04281	0.754997	0.843211	0.580834	0.772222	0.471683	0.645715	0.588697
	SE_peak_1975	0.477193	0.496241	0.988085	0.318922	0.661411	0.65645	0.59376	0.273696	0.560853	0.354912	0.227189	0.263741	0.328107	0.1219	0.366384	0.424389	0.36014	0.217791
	SE_peak_1977	0.0643408	0.0709821	0.0383911	0.0632786	0.0439526	0.0357147	0.0457656	0.0189252	0.0365377	0.0965166	0.079261	0.06901	0.0998562	0.142619	0.170431	0.110514	0.131229	0.0379913
	SE_peak_1978	0.352206	0.383944	0.176627	0.499356	0.450887	0.152059	0.37866	0.241487	0.469659	1.01009	1.04364	1.50676	1.06885	0.982416	1.01638	0.787521	0.890925	0.855736
	SE_peak_1981	0.294958	0.521932	0.244644	0.486913	0.406942	0.197225	0.623809	0.266419	0.389809	0.966504	1.23648	1.40655	1.56126	1.16333	1.26302	0.783226	1.17364	1.15572
	SE_peak_1989	0.361902	0.238856	0.228617	0.398459	0.34898	0.0859139	0.472065	0.254408	0.393208	0.501372	1.05347	1.54796	0.66342	0.665004	1.14284	0.541317	0.770431	0.883182
	SE_peak_1992	0.698891	1.4781	0.50467	0.785129	0.946071	0.481842	1.11656	0.457091	0.854172	1.25821	1.34745	1.49604	1.52329	1.52647	1.90777	1.25866	1.29042	1.81366
	SE_peak_1993	0.166344	0.127884	0.153608	0.171388	0.192395	0.303387	0.160132	0.127087	0.213074	0.0938081	0.12546	0.169919	0.0179905	0.0761557	0.0939496	0.146521	0.164996	0
	SE_peak_1995	0.16587	0.0835048	0.183577	0.129803	0.224723	0.320767	0.124192	0.082984	0.16312	0.0591419	0.0612059	0.0892722	0.0972189	0.0228633	0.101539	0.0754084	0.074302	0.0722144
	SE_peak_2000	0.0478576	0.0480758	0.0634575	0.037654	0.132385	0.13991	0.0597211	0.0290068	0.0457722	0.0403034	0.0252666	0.0152091	0.050724	0.0255619	0.0327959	0.0337237	0.0138454	0.0161477
	SE_peak_2007	0.375731	0.588947	0.228707	0.423496	0.452484	0.168794	0.507775	0.201819	0.360274	0.591566	0.843621	1.13063	1.0343	0.817357	0.91377	0.653244	0.804574	0.883463
	SE_peak_2008	0.45639	0.398833	0.226413	0.476308	0.427982	0.175476	0.434198	0.20601	0.382941	0.704127	0.721201	0.815851	0.87172	0.727954	0.803685	0.804009	0.804023	0.622498
	SE_peak_2009	1.2223	1.71317	1.41311	1.61538	2.48451	1.03367	1.33932	1.07781	0.997726	1.8532	3.23782	5.03558	3.1687	2.92424	3.44956	2.32055	3.03297	3.70421
	SE_peak_2013	0.284401	0.219597	0.196751	0.432395	0.343093	0.128124	0.353359	0.225942	0.421317	0.994157	0.681843	0.574713	1.14676	0.955465	1.07551	1.13819	1.10181	0.942215
	SE_peak_2018	0.0182333	0.0224283	0.0103615	0.0409882	0.0184527	0.00433761	0.013652	0.00696514	0.0217985	0.102825	0.0481318	0.03932	0.0650754	0.0570421	0.0432518	0.043593	0.0293892	0.0307606
	SE_peak_2024	1.04735	0.847488	0.610703	1.53645	1.14765	0.798865	1.92381	0.773698	1.2071	1.05297	1.55809	1.89771	2.40157	2.36244	1.29883	1.46678	1.67415	1.51271
	SE_peak_2027	1.43957	0.550224	0.435179	1.83948	1.0368	0.49716	1.46981	0.5796	1.09766	1.52404	3.69218	2.63189	2.32832	1.90699	2.71959	1.848	1.96287	2.23545
	SE_peak_2028	0.0609798	0.03938	0.0363857	0.0699685	0.057085	0.018617	0.0890326	0.0293508	0.0364516	0.132398	0.0697548	0.0993188	0.113106	0.210082	0.13983	0.120855	0.0952651	0.115736
	SE_peak_2037	0.35609	0.063336	0.0705242	0.184009	0.0931476	0.0385271	0.196574	0.0484161	0.155134	0.223958	0.297399	0.234961	0.399806	0.311084	0.357919	0.289733	0.206909	0.328372
	SE_peak_2044	2.11723	0.156668	0.460584	0.537921	0.187487	0.528861	0.733176	0.452918	0.268941	0.104474	0.116437	0.336426	0.160289	0.16963	0.355749	0.186493	0.160787	0.334864
	SE_peak_2053	0.246373	0.294638	0.217788	0.25128	0.267807	0.369754	0.163972	0.0683202	0.185455	0.129677	0.0642339	0.188493	0.145072	0.12672	0.173164	0.217014	0.158393	0.130851
	SE_peak_2061	1.3026	0.675435	0.51383	1.87427	1.08788	0.588994	1.31918	0.633109	1.39873	1.7974	1.78722	1.71437	2.19113	1.88847	1.67489	1.50659	1.7422	1.59974
	SE_peak_2062	0.914215	0.406764	0.359131	1.44269	0.63988	0.331653	0.765353	0.485073	1.08293	1.04953	1.10003	1.13241	1.46599	1.39955	1.22187	1.0272	1.31618	1.12133
	SE_peak_2073	0.579383	0.311799	0.136871	0.880562	0.323506	0.129383	0.438791	0.243372	0.437895	0.467949	1.33411	1.60847	0.791555	0.577428	1.00577	0.563135	0.637719	0.683467
	SE_peak_2075	0.983293	0.787735	0.403506	0.91486	0.650223	0.262827	0.70799	0.29804	0.681289	0.978128	1.25113	1.20401	1.13778	0.91761	1.02709	0.800914	0.921296	0.695122
	SE_peak_2077	0.0635345	0.0957362	0.0616038	0.149965	0.0803737	0.0282137	0.0998981	0.0356771	0.0949468	0.168041	0.0894487	0.10348	0.13949	0.186644	0.160759	0.223854	0.14337	0.15274
	SE_peak_2080	0.0526048	0.0141548	0.026157	0.0804787	0.0709837	0.00973341	0.0459516	0.0656438	0.0733724	0.0622986	0.108006	0.208972	0.0730132	0.107707	0.0901227	0.108118	0.0684845	0.0665603
	SE_peak_2082	0.651705	0.276132	0.236074	0.935799	0.390953	0.207885	0.596143	0.318567	0.618723	0.956891	0.749896	0.766122	1.26806	0.859992	0.946676	0.742881	0.77805	0.711416
	SE_peak_2090	0.105619	0.0787008	0.0929157	0.111866	0.123334	0.184903	0.0912469	0.04345	0.0971312	0.102631	0.0500427	0.0258196	0.0246033	0.0260371	0.0578172	0.0644073	0.0846165	0.0685326
	SE_peak_2100	0.381613	0.188938	0.134724	0.640533	0.287722	0.139807	0.298585	0.287762	0.31822	0.545335	0.372727	0.429014	0.74249	0.591104	0.651768	0.453786	0.582923	0.442613
	SE_peak_2106	6.87681	6.86235	9.01298	3.82149	5.86187	10.4027	6.35349	5.3919	4.79646	3.67037	3.39914	2.93666	3.06832	3.42403	3.00323	3.16467	3.32058	4.73674
	SE_peak_2120	0.0380065	0.0660803	0.0581483	0.015335	0.0251494	0.00973702	0.0350237	0.0171988	0.0297094	0.0161575	0.0205802	0.0139366	0.00664003	0.00156155	0.0138702	0.0103007	0.0177618	0.0123306
	SE_peak_2135	0.0234546	0.0450795	0.0183268	0.0241658	0.0356053	0.00185991	0.00752627	0.0465902	0.0580843	0.0502627	0.0972946	0.031945	0.0963936	0.0447418	0.0688843	0.0649303	0.0610696	0.076312
	SE_peak_2155	4.24992	1.47785	2.73971	2.45873	2.44531	1.29347	1.03871	4.22692	2.12177	0.808631	0.658037	0.763141	1.16925	1.42842	1.12372	1.15634	1.22051	1.22507
	SE_peak_2167	0.064165	0.0345308	0.043072	0.0778303	0.0389623	0.037398	0.0624554	0.0240208	0.0575334	0.134247	0.101628	0.183524	0.172449	0.118239	0.175039	0.144123	0.219974	0.294981
	SE_peak_2168	0.192948	0.225914	0.0985337	0.417135	0.270475	0.0796034	0.236223	0.101794	0.21353	0.592874	0.523103	0.530322	0.761956	0.548716	0.457697	0.486899	0.67211	0.514663
	SE_peak_2169	0.850309	0.584889	0.465234	1.16116	0.662071	0.427122	0.739777	0.349065	0.857284	1.56487	1.58994	1.76266	1.74082	1.62878	1.90459	1.74191	1.77482	1.6353
	SE_peak_2178	0.100866	0.131828	0.0788142	0.250365	0.30624	0.0759859	0.14565	0.0577965	0.279939	0.29579	0.285283	0.211793	0.381813	0.434851	0.29054	0.355387	0.281389	0.60774
	SE_peak_2189	0.014779	0.0347963	0.00826727	0.0399714	0.0130873	0.0102546	0.020748	0.00987979	0.0132516	0.0291708	0.0829032	0.0645804	0.0629366	0.0374958	0.0701156	0.0390537	0.0416875	0.0763575
	SE_peak_2190	0.0853426	0.0417524	0.0411496	0.0339126	0.024864	0.0358883	0.034854	0.0940486	0.0803871	0.0183762	0.011378	0.0184921	0.0195788	0.0442023	0.0286284	0.0113898	0.0336681	0.0349037
	SE_peak_2197	0.362269	0.233283	0.15704	0.511594	0.325892	0.163279	0.410344	0.303032	0.453464	0.572036	0.490414	0.725705	0.637601	0.625145	0.825073	0.714565	0.532092	0.459682
	SE_peak_2205	0.0399658	0.0949929	0.101018	0.205264	0.14999	0.133107	0.152113	0.0463097	0.171213	0.191952	0.199279	0.216976	0.277354	0.25794	0.360781	0.296294	0.260151	0.241604
	SE_peak_2206	0.617272	0.389027	0.382788	1.5958	0.634201	0.328309	0.866356	0.7004	0.801102	1.28786	0.86326	1.02932	1.36108	1.3702	1.29166	1.2032	1.2487	1.02751
	SE_peak_2207	0.00745954	0.0160576	0.0222549	0.0464638	0.0188733	0.0248442	0.0307187	0.00598404	0.0267543	0.0353366	0.0459468	0.0740822	0.0536501	0.0717179	0.0442374	0.0591356	0.0388453	0.0723617
	SE_peak_2215	0.0366572	0.0197273	0.0729092	0.150217	0.0695593	0.0712177	0.116648	0.0196043	0.0712153	0.260473	0.209661	0.232992	0.228954	0.327957	0.297098	0.460117	0.262475	0.347865
	SE_peak_2225	0.285832	0.199399	0.181605	0.607342	0.30802	0.173352	0.430006	0.254771	0.442971	0.683276	0.428498	0.424746	0.631149	0.56403	0.613156	0.538509	0.594925	0.401844
	SE_peak_2232	0.555649	0.308469	0.241389	0.843681	0.711798	0.337653	0.5715	0.394129	0.59437	0.694985	0.92639	1.04789	1.36826	1.12154	0.959647	0.75476	1.02542	0.85847
	SE_peak_2236	0.287346	0.389306	0.236879	0.670974	0.367331	0.160901	0.428406	0.177937	0.461055	0.90348	0.836155	1.07539	1.0877	0.687963	0.956663	0.81482	0.822554	0.873859
	SE_peak_2241	0.544466	0.520207	0.314161	1.31817	0.642363	0.282832	0.769543	0.597154	0.889367	1.27925	0.769872	0.814262	1.43057	1.39342	1.11773	1.31309	1.34942	1.03643
	SE_peak_2250	4.27531	5.85945	9.62456	3.69496	5.97393	15.0087	6.90889	9.78312	6.79265	1.91839	1.12132	0.957376	1.54712	2.16364	1.40703	2.5852	1.53008	1.99114
	SE_peak_2252	0.0308199	0.0663437	0.0459743	0.0404148	0.0857745	0.0427693	0.0692278	0.0247237	0.0368461	0.0973314	0.216953	0.293835	0.0699982	0.0987701	0.146217	0.0678681	0.0668724	0.10399
	SE_peak_2255	14.4563	9.94677	16.9549	5.96746	11.5555	13.8765	9.73297	14.0376	7.88854	5.13155	5.95855	6.16627	4.38966	6.15738	5.2875	5.58838	5.63933	9.70716
	SE_peak_2257	0.0893562	0.054645	0.0552024	0.0967579	0.071249	0.0375761	0.0841371	0.0195495	0.0946886	0.0844442	0.169166	0.115095	0.260345	0.146075	0.167002	0.159801	0.145706	0.125624
	SE_peak_2258	0.516254	0.455325	0.440313	0.413707	0.531537	0.288556	0.413381	0.187897	0.52719	0.721778	0.886446	0.93141	0.792535	0.421276	0.722866	0.533682	0.563191	0.728815
	SE_peak_2262	0.443864	0.211471	0.155048	0.593522	0.391243	0.203111	0.344249	0.174418	0.466937	0.586576	0.404565	0.487893	0.664843	0.63561	0.6252	0.742705	0.748377	0.654884
	SE_peak_2264	0.286182	0.330342	0.139413	0.367118	0.286268	0.131689	0.302469	0.0798523	0.229085	0.406703	0.435025	0.355885	0.565826	0.511296	0.531938	0.525348	0.435566	0.496799
	SE_peak_2265	0.261909	0.684604	0.152556	0.421948	0.412737	0.120459	0.319363	0.0880432	0.362324	0.472644	0.75064	0.755053	0.736478	0.75142	0.656783	0.474579	0.70792	0.89002
	SE_peak_2267	0.954126	1.27029	1.72682	1.5684	3.88531	2.07331	1.12745	0.435298	1.00824	0.881824	0.525221	0.603565	0.883237	0.681107	0.825946	1.07941	0.671112	0.450095
	SE_peak_2270	1.26109	0.764691	0.450423	2.12243	1.27626	0.825721	1.63577	0.638809	1.65101	1.84406	2.11773	2.06736	2.53474	3.00028	2.63333	2.16687	2.25069	2.58824
	SE_peak_2273	0.382008	0.17648	0.189948	0.436888	0.34512	0.212048	0.272963	0.0867566	0.349304	0.506802	0.406742	0.338151	0.623311	0.441621	0.464809	0.474768	0.476886	0.326648
	SE_peak_2287	1.35193	0.816843	0.779177	1.53107	0.987282	0.569653	0.862706	0.41409	1.06344	1.67384	1.47078	1.21813	2.28893	2.13348	1.76383	1.6834	1.78137	2.06567
	SE_peak_2289	0.393845	0.233818	0.17796	0.411936	0.355879	0.223823	0.311268	0.128717	0.333521	0.39979	0.481324	0.490471	0.585685	0.483333	0.496784	0.392341	0.466615	0.341447
	SE_peak_2302	0.0780381	0.221983	0.0970085	0.0621307	0.0902596	0.0556945	0.0709506	0.0238484	0.0866329	0.180437	0.176574	0.168288	0.1055	0.131001	0.0925582	0.147297	0.101595	0.202184
	SE_peak_2306	0.734731	2.84165	1.35046	1.93256	1.01265	0.669682	2.33319	1.96926	1.20993	2.05399	4.26896	4.9652	2.75307	3.57623	3.86778	2.63655	3.61022	5.02323
	SE_peak_2317	0.333399	0.23615	0.14018	0.274853	0.260501	0.119748	0.227602	0.0616191	0.259376	0.396773	0.185511	0.358373	0.527083	0.36401	0.440016	0.453461	0.312766	0.473544
	SE_peak_2318	0.543753	0.23673	0.181667	0.483101	0.387062	0.160072	0.408957	0.169905	0.410496	0.553752	0.553724	0.532974	0.674379	0.61415	0.686955	0.605961	0.535561	0.580295
	SE_peak_2320	1.80617	0.730796	0.481548	1.13001	1.12185	0.405771	1.09066	0.292493	1.26785	1.50183	1.71371	1.56217	2.07432	1.60882	2.26353	1.59329	1.81304	1.47629
	SE_peak_2326	0.931784	0.474678	0.352847	0.652243	0.879235	0.484089	0.672832	0.29438	0.838456	0.900595	1.42096	1.16182	1.37068	1.10342	1.17726	0.946343	1.0447	1.02933
	SE_peak_2328	0.113878	0.0842659	0.0165155	0.0777765	0.0744313	0.0237046	0.0497377	0.0152255	0.0709088	0.0749241	0.11273	0.158333	0.247864	0.124185	0.146322	0.0919489	0.119427	0.136084
	SE_peak_2331	0.993421	0.87417	0.461925	1.11961	0.725501	0.377062	1.06948	0.475282	0.759143	0.958147	1.43405	1.21377	1.56515	0.91638	1.49246	1.01457	0.964734	1.19355
	SE_peak_2335	0.0331218	0.00534742	0.00164694	0.00217167	0.00335204	0.00735419	0.0148797	0.00354271	0.00197991	0.0104601	0.0204013	0.0131576	0.027583	0.0176912	0.0183328	0.0233399	0.0172481	0.0279391
	SE_peak_2341	0.025322	0.0317968	0.00419701	0.0332053	0.0170845	0	0.0252793	0.0180563	0.0302733	0.0399844	0.20796	0.080473	0.166144	0.0811508	0.133482	0.0297394	0.0293031	0.0854392
	SE_peak_2343	0.330434	0.259415	0.13241	0.331351	0.220317	0.146735	0.395852	0.218296	0.297445	0.348356	0.51994	0.376805	0.382598	0.336375	0.467225	0.386935	0.40825	0.513191
	SE_peak_2345	1.16868	1.40929	0.515875	1.56194	1.07967	0.436951	1.61823	0.590851	1.01436	1.65867	2.53821	2.80748	2.80591	2.3134	2.13618	1.76688	2.05409	2.30945
	SE_peak_2348	0.724745	1.01167	1.53249	0.60493	0.722201	1.56799	0.816741	0.321451	0.993613	0.574152	0.385244	0.391077	0.554298	0.31444	0.547636	0.581732	0.480885	0.360963
	SE_peak_2353	0.0112998	0.0324324	0.0074916	0.0765582	0.0343074	0.0188172	0.0930666	0.026187	0.0427795	0.0416333	0.116002	0.0568587	0.0769927	0.116687	0.0476527	0.0597198	0.0882654	0.0635448
	SE_peak_2354	0.249514	0.0962324	0.0289491	0.149964	0.0336689	0.0300088	0.15257	0.0822882	0.0571746	0.0229829	0.00731845	0.0165199	0.0125933	0.0355392	0.0164411	0.0146521	0.0360927	0.0841888
	SE_peak_2356	0.574027	0.851861	2.10178	0.741329	0.827392	1.41937	1.27636	0.558163	1.66368	0.741608	0.704079	0.621904	0.52676	0.576041	0.783989	0.490301	0.407622	0.528226
	SE_peak_2358	0.742235	1.24814	0.461141	1.2566	0.551272	0.382882	1.12419	0.421705	0.802503	1.08186	1.45015	2.09645	1.54441	1.13247	1.36413	0.849515	1.2375	1.08428
	SE_peak_2359	1.25128	0.570396	0.380629	1.38023	0.724419	0.318684	1.39429	0.686898	1.05376	1.21745	1.1917	1.50582	1.91689	1.43496	1.64415	1.2675	1.34153	1.10205
	SE_peak_2364	0.767008	1.3759	0.418775	1.74535	1.24426	0.496715	1.17672	0.957124	1.0833	2.99815	2.69963	2.27623	2.19177	2.75127	1.69458	2.33813	2.21898	2.04246
	SE_peak_2369	0.514875	0.709486	0.54835	0.98121	0.822173	0.52611	0.999112	0.427801	0.663472	1.20404	1.05816	1.2456	1.42295	1.23801	1.00582	1.29308	1.23391	1.02191
	SE_peak_2389	7.00384	6.70774	6.97588	4.18737	5.34811	9.55743	8.76161	8.6221	6.64993	4.17466	4.3512	4.10289	3.92362	4.72356	3.93933	3.89077	4.34806	6.00687
	SE_peak_2394	0.957375	0.530371	1.05009	0.923107	0.676801	0.664282	0.948733	1.65648	1.34655	0.533551	0.681366	0.357944	0.628868	0.375999	0.556621	0.706875	0.305484	0.581926
	SE_peak_2403	0.369972	0.110142	0.164393	0.134191	0.163312	0.209736	0.170922	0.454659	0.244684	0.0807934	0.242428	0.0813029	0.143027	0.0546584	0.155606	0.0901382	0.116144	0.0664003
	SE_peak_2404	0.0275779	0.0197883	0	0.0120545	0.0302355	0.0229622	0.0309728	0.100782	0.0412127	0.00362887	0.0121332	0.014607	0.00695943	0.00491001	0.010903	0.0121458	0.0119676	0.00387711
	SE_peak_2405	1.53024	1.07165	1.34794	1.45182	1.67429	1.17568	2.45842	5.98063	3.12885	0.964122	0.682165	0.942022	0.85161	0.960781	1.29011	1.34789	1.01148	0.833464
	SE_peak_2421	0.267965	0.200448	0.481005	0.42518	0.515261	0.43582	0.294934	0.104615	0.386035	0.118476	0.0683788	0.123481	0.180552	0.131677	0.161031	0.240754	0.213965	0.103977
	SE_peak_2426	1.26377	1.09728	0.689934	2.11421	1.00867	0.55686	1.75588	0.982438	2.29356	2.11382	1.87438	1.42328	2.49546	2.59913	2.28184	1.9337	2.40852	2.34085
	SE_peak_2432	0.581257	0.77891	0.895778	0.550208	0.946656	0.743586	1.17304	1.07667	1.04237	0.510578	0.57243	0.43734	0.539135	0.382426	0.486999	0.60693	0.484434	0.542259
	SE_peak_2435	0.68015	0.31823	0.246383	0.804545	0.512111	0.199799	0.714004	0.368744	1.02551	0.994632	0.62316	0.573802	1.42443	1.18349	1.05712	0.947031	1.02239	0.89509
	SE_peak_2437	0.721976	0.597748	0.327433	1.07939	0.672451	0.37874	0.974213	0.568562	1.05522	0.829964	1.31594	1.44978	1.48959	0.98949	1.1888	0.723297	1.10518	1.02728
	SE_peak_2445	0.518858	0.30826	0.150695	0.333953	0.29547	0.214027	0.388488	0.563457	0.665839	0.162857	0.115884	0.257172	0.156163	0.170349	0.249673	0.229213	0.180405	0.128491
	SE_peak_2455	0.0541665	0.0346157	0.0319836	0.0821281	0.0394007	0.0300671	0.0405564	0.0923363	0.0526157	0.0133642	0.0119156	0.0295866	0.0358818	0.0361646	0.0107075	0.0178919	0.0205677	0.0228455
	SE_peak_2468	0.070239	0.0917989	0.0598721	0.151317	0.0761616	0.0111396	0.0676163	0.0375638	0.0719767	0.174287	0.23839	0.613851	0.303861	0.273334	0.245957	0.176768	0.156757	0.211602
	SE_peak_2472	0.00693807	0.048539	0.025874	0.0159216	0.0596832	0.0115537	0.0831165	0.00371048	0.024884	0.0739493	0.106837	0.107489	0.0971728	0.0944978	0.0795469	0.0550016	0.0752704	0.10827
	SE_peak_2475	0.266844	0.18001	0.145766	0.325276	0.309992	0.112656	0.227936	0.154768	0.256115	0.317501	0.330707	0.355335	0.37843	0.531971	0.439822	0.370776	0.397955	0.33288
	SE_peak_2478	0.398151	0.297278	0.136354	0.298221	0.290198	0.1127	0.32871	0.173447	0.367246	0.596427	0.450108	0.510107	0.62082	0.685871	0.640067	0.599218	0.588138	0.517121
	SE_peak_2487	0.474198	0.86744	0.369534	0.531687	0.542412	0.232254	0.590753	0.272781	0.423998	0.6481	0.799451	1.59881	0.966886	0.578928	0.962588	0.60372	0.769517	0.670586
	SE_peak_2488	0.292505	0.339044	0.210974	0.315073	0.383856	0.202511	0.418764	0.213159	0.334327	0.43396	0.420013	0.671644	0.524413	0.446383	0.460031	0.400629	0.439387	0.302319
	SE_peak_2493	0.719125	0.454306	0.388669	0.522752	0.613074	0.379652	0.702306	0.499546	0.817683	0.993583	0.894138	0.971902	1.13028	0.970694	0.936366	1.1567	1.14312	1.05166
	SE_peak_2501	0.445724	0.363154	0.226583	0.578772	0.408246	0.192818	0.451187	0.2164	0.488222	0.612396	0.646367	0.676598	0.903932	0.624441	0.675341	0.5275	0.557581	0.689996
	SE_peak_2506	0.362132	0.309521	0.285986	0.650852	0.336308	0.158447	0.29985	0.303034	0.404926	0.501182	0.49859	0.433261	0.754741	0.737286	0.562575	0.566655	0.599016	0.582186
	SE_peak_2514	0.190753	0.0815199	0.108798	0.279566	0.164658	0.115227	0.189031	0.111016	0.38232	0.199327	1.14038	0.383338	0.29732	0.227745	0.310532	0.256974	0.335982	0.34074
	SE_peak_2519	0.369388	0.593485	0.304525	0.623385	0.685903	0.344709	0.412857	0.239349	0.469136	0.628925	0.941184	1.01058	1.00756	0.843528	0.675591	0.644139	0.819612	0.892319
	SE_peak_2520	0.666937	0.412864	0.30009	0.804817	0.564194	0.211223	0.644878	0.301973	0.675051	0.720383	1.45813	1.77168	1.92054	1.33859	1.51573	1.05959	1.44888	1.52207
	SE_peak_2526	0.131292	0.203134	0.0734434	0.204446	0.107958	0.0364391	0.147454	0.0789916	0.107912	0.401671	0.722041	0.247738	0.248491	0.324333	0.324417	0.130102	0.38458	0.193809
	SE_peak_2530	0.0720727	0.102784	0.0555476	0.0874221	0.0711164	0.0580095	0.105229	0.0481806	0.0710862	0.0995797	0.17123	0.249087	0.201886	0.146284	0.185213	0.0793552	0.228317	0.145909
	SE_peak_2531	0.54753	0.740502	0.277706	0.68148	0.401715	0.200901	0.55903	0.226044	0.646016	0.71337	1.24121	1.40222	1.12412	0.738109	1.25278	0.694073	0.81276	0.935811
	SE_peak_2542	0.209568	0.185665	0.074432	0.279484	0.154378	0.0530204	0.212417	0.0937786	0.263328	0.253251	0.257161	0.215205	0.455464	0.284788	0.392286	0.282543	0.2586	0.304247
	SE_peak_2545	0.208704	0.141615	0.103775	0.386718	0.229582	0.0946937	0.222846	0.208671	0.336298	0.250745	0.461503	0.266745	0.427294	0.342177	0.427627	0.310119	0.291393	0.278614
	SE_peak_2546	0.624025	0.38936	0.267567	0.735282	0.514838	0.228415	0.511244	0.273271	0.767666	0.599783	1.52394	1.04546	1.10576	0.649708	0.915334	0.645257	0.784926	0.759058
	SE_peak_2551	0.365	0.29551	0.202371	0.641705	0.336702	0.103993	0.435326	0.190019	0.403544	1.18585	0.403596	0.47733	0.65292	0.403713	0.620636	0.57188	0.4906	0.487715
	SE_peak_2575	1.67277	1.46164	2.75988	1.06827	1.77709	3.45205	1.49376	0.481769	1.44255	0.878089	0.460302	0.552564	0.527668	0.430723	0.841488	0.967768	0.660864	0.570228
	SE_peak_2576	0.00823754	0.0132993	0.01024	0.0216041	0.00416833	0.0114314	0.0308387	0.015419	0.0147724	0.0455258	0.0289936	0.00981705	0.049891	0.0307992	0.0423377	0.0326516	0.0178737	0.0312686
	SE_peak_2579	4.73537	4.24293	9.26493	3.02067	3.49205	6.06364	3.37807	5.55179	3.5624	2.19035	1.73323	1.65863	1.56606	1.89117	1.48072	2.1474	1.70355	1.98477
	SE_peak_2582	0.833151	0.543643	1.18586	1.5432	0.885335	0.462471	0.888929	0.618228	1.47541	14.4302	27.0059	0.810871	11.8266	9.35628	12.5662	10.8429	11.2442	20.1348
	SE_peak_2583	0.876459	0.301145	0.533027	0.901774	0.494676	0.31249	0.699144	0.52642	1.3239	5.967	9.85674	0.873108	6.25513	4.91546	6.54908	5.92671	6.41905	8.90877
	SE_peak_2584	0.268952	0.247193	0.203604	0.369524	0.357056	0.177808	0.483071	0.218178	0.456118	0.406791	0.526495	0.771894	0.626859	0.391417	0.655909	0.539019	0.570453	0.476678
	SE_peak_2585	0.397062	0.310934	0.254386	0.679215	0.441766	0.206275	0.434507	0.24774	0.573596	0.761614	0.709966	0.588462	1.06367	1.0305	0.83119	0.874365	0.998499	0.762186
	SE_peak_2593	0.152245	0.23606	0.142409	0.1947	0.264677	0.130529	0.211053	0.104799	0.251395	0.453428	0.307719	0.25988	0.467886	0.328492	0.384982	0.312021	0.380706	0.34458
	SE_peak_2595	0.234505	0.264814	0.17873	0.347841	0.377389	0.200591	0.312307	0.140833	0.419389	0.374845	0.531089	0.465784	0.640295	0.521555	0.457484	0.438518	0.545527	0.384273
	SE_peak_2597	0.124682	0.0997877	0.100943	0.242104	0.155302	0.0612238	0.13285	0.159007	0.20066	0.242311	0.423372	0.284479	0.395724	0.345787	0.406989	0.264705	0.335739	0.283158
	SE_peak_2603	0.607772	0.773089	0.322187	0.685011	0.43971	0.280209	0.622417	0.382791	0.843708	2.23069	3.13804	0.899899	1.46593	0.752543	1.5271	1.07512	1.33617	1.73715
	SE_peak_2604	0.275257	0.230984	0.22038	0.568955	0.477659	0.188184	0.334176	0.46075	0.46294	0.569698	0.368096	0.380546	0.671079	0.5532	0.541046	0.575318	0.700499	0.510285
	SE_peak_2611	0.732241	0.551684	0.596209	1.02022	1.11158	0.726542	0.829236	0.323072	0.952016	1.27186	1.3289	1.08353	1.50369	0.865327	1.17969	1.02391	1.04067	1.23533
	SE_peak_2618	0.598523	0.690122	1.11835	0.622366	1.8432	1.47104	0.708089	0.520772	0.851815	0.612831	0.435107	0.44859	0.560208	0.490144	0.595269	0.665178	0.536713	0.413165
	SE_peak_2619	0	0.0213738	0.0148115	0.0130203	0.0200973	0.0165347	0.022303	0.00531012	0.0356119	0.031357	0.131054	0.0236661	0.0451023	0.0689445	0.0314044	0.00874596	0.0258529	0.0251266
	SE_peak_2622	0.816024	1.47877	3.36015	0.659997	1.73596	3.33714	1.28293	0.378024	1.23552	0.625274	0.397282	0.396936	0.508517	0.364698	0.507704	0.642178	0.428797	0.407384
	SE_peak_2629	1.01849	0.740687	0.684367	1.71458	0.940209	0.611191	1.41181	0.98633	1.70305	1.41264	2.04671	1.51996	2.1048	1.82314	1.46918	1.43055	1.64847	2.11298
	SE_peak_2631	0.60501	0.320071	0.349272	0.816894	0.487756	0.25899	0.579677	0.477113	0.873486	0.57077	1.13691	1.20984	0.819025	0.725721	1.19597	0.975503	0.889992	0.661715
	SE_peak_2637	0.605225	0.228981	0.21157	0.745544	0.465877	0.191391	0.499842	0.351137	0.666557	0.663178	0.561599	0.469192	0.760883	0.899267	0.884605	0.985433	0.951874	0.563123
	SE_peak_2650	0.0109814	0.0236388	0.0136508	0.0360002	0.0111135	0.00914341	0.0287775	0.0117457	0.0262571	0.0476849	0.0289883	0.0305363	0.0415682	0.0351925	0.0217077	0.0290183	0.0285926	0.0648415
	SE_peak_2651	0.359668	0.227561	0.137755	0.423839	0.308659	0.15648	0.342079	0.197549	0.495365	0.78282	0.748433	0.573441	0.831597	0.650311	0.705217	0.629335	0.771963	0.666227
	SE_peak_2657	0.324588	0.289124	0.158058	0.452058	0.338688	0.116803	0.360355	0.179575	0.42686	0.745828	0.868655	0.725632	1.0914	0.540438	0.808904	0.54224	0.623655	0.674111
	SE_peak_2658	0.689667	0.343801	0.22561	0.649722	0.481229	0.211561	0.570734	0.269831	0.722538	0.779501	1.50755	0.842094	1.40424	0.632043	1.12796	0.987959	0.973464	0.949176
	SE_peak_2659	0.369263	0.24566	0.181179	0.506135	0.382781	0.228954	0.408922	0.219279	0.457545	0.526445	0.560187	0.66771	0.756593	0.596052	0.692243	0.540663	0.602771	0.623654
	SE_peak_2661	0.778008	1.12553	0.620039	1.43372	1.13559	0.499683	1.22693	0.540038	1.18146	2.3038	1.81661	2.09991	2.62127	2.28027	2.28312	2.48321	2.18167	2.09916
	SE_peak_2665	0.625324	0.892264	0.400661	1.06014	0.81999	0.331241	0.866843	0.542721	1.12673	1.1059	1.15864	1.27327	1.71105	1.27875	1.40282	1.16142	1.17074	1.05194
	SE_peak_2678	0.386734	0.23527	0.144921	0.409749	0.428258	0.149336	0.327331	0.226309	0.517634	0.53544	1.37352	0.781507	0.668311	0.392173	0.775566	0.557875	0.539961	0.621711
	SE_peak_2679	0.297839	0.153254	0.144849	0.261231	0.239948	0.113118	0.283643	0.148805	0.327183	0.383664	0.464379	0.534497	0.711065	0.424919	0.593924	0.469462	0.546473	0.428642
	SE_peak_2680	0.382699	0.250085	0.317153	0.16728	0.258203	0.141621	0.293363	0.165683	0.468422	0.474804	1.10645	0.781851	0.814001	0.233611	0.69887	0.433408	0.490315	0.622576
	SE_peak_2683	1.22996	1.88591	2.11845	1.24083	2.60075	2.47914	1.46366	0.581919	1.71088	1.29846	0.940988	0.858303	1.09049	0.856789	1.15374	1.28936	1.12568	0.728491
	SE_peak_2688	0.309968	0.391768	0.153247	0.364659	0.388089	0.117	0.331549	0.161035	0.381164	0.488052	0.581343	0.569936	0.603429	0.684007	0.753491	0.505497	0.677943	0.585685
	SE_peak_2689	0.334533	0.258044	0.154144	0.388963	0.341944	0.12132	0.21207	0.144319	0.435939	0.531761	0.641711	0.795583	0.719269	0.631344	0.588993	0.498971	0.5052	0.487243
	SE_peak_2697	0.504111	0.47855	0.275573	0.594331	0.484827	0.281564	0.495838	0.262901	0.64573	0.850396	0.719094	0.906756	1.22316	0.797742	1.14011	0.992882	0.941629	0.883478
	SE_peak_2703	1.20994	1.33	2.00781	1.46904	1.94209	2.43706	1.44917	0.457472	1.43913	1.01223	0.75088	0.918714	0.89728	0.837825	1.03331	1.13838	1.12347	0.73547
	SE_peak_2708	0.0329157	0.015352	0.042554	0.0287754	0.0222079	0.0743024	0.0345033	0.0269918	0.0314814	0.0121275	0.0231706	0.0156909	0.0215968	0.0246136	0.0260268	0.0115973	0.0114272	0.0166592
	SE_peak_2716	0.360756	0.448093	0.259295	0.630008	0.413546	0.228723	0.463413	0.130755	0.590731	0.514302	0.475404	0.48766	0.830999	0.743359	0.72868	0.780109	0.660339	0.59275
	SE_peak_2733	8.99289	13.2592	21.2086	5.6083	13.7652	21.4871	10.4108	7.38298	9.37335	7.09245	7.31217	8.47189	4.65047	6.13388	5.28047	7.63321	5.14214	6.25249
	SE_peak_2735	2.73959	3.15036	5.14923	1.95182	3.41043	5.65925	2.58725	1.68505	2.93033	1.76485	1.5363	1.76955	1.16359	1.36535	1.4445	1.7279	1.36789	1.3704
	SE_peak_2740	0.245475	0.325998	0.675263	0.171332	0.226391	0.461526	0.358698	0.33667	0.326607	0.131289	0.104516	0.059767	0.119897	0.133229	0.112703	0.156936	0.0893438	0.0901734
	SE_peak_2749	0.806695	0.836798	1.01733	0.896861	1.13291	0.83392	0.989161	0.337633	1.02034	1.32457	1.29621	1.61622	1.4737	1.45811	1.52532	1.29755	1.39013	1.45463
	SE_peak_2750	0.200857	0.334738	0.457484	0.225154	0.268846	0.309303	0.31048	0.18365	0.263369	0.327391	0.541618	0.489035	0.54448	0.591785	0.558429	0.51935	0.455497	0.699574
	SE_peak_2756	0.680715	0.5456	0.681754	1.13637	0.979615	0.565444	0.889221	0.330482	0.966767	1.34169	0.870853	1.18905	1.48025	1.48013	1.12612	1.34378	1.3953	1.28686
	SE_peak_2759	0.248059	0.337663	0.192272	0.320502	0.350724	0.214641	0.267671	0.117055	0.274757	0.368654	0.410867	1.19988	0.530252	0.615711	0.513433	0.347028	0.46858	0.28925
	SE_peak_2761	0.506558	0.281928	0.254032	0.68839	0.353819	0.181448	0.564055	0.238491	0.564197	1.01693	1.22862	1.18158	1.48483	1.34473	1.22901	1.19176	1.32458	1.48093
	SE_peak_2762	0.699697	0.708979	0.547348	1.14403	1.06069	0.511898	0.94256	0.314702	0.941511	1.81213	2.11237	1.76541	1.98367	1.90616	1.70144	1.65039	1.84724	1.83485
	SE_peak_2770	0.335648	0.294714	0.237169	1.10615	0.469305	0.205926	0.588599	0.311771	0.691676	0.697369	0.668412	1.08774	1.27054	1.11813	0.956837	1.00366	1.08093	0.916442
	SE_peak_2772	0.40681	0.554427	0.72506	0.772476	0.828758	0.818213	0.545895	0.234515	0.637945	1.15126	1.53877	1.54049	1.12394	1.21907	1.22819	0.781817	1.11884	1.59991
	SE_peak_2778	0.533881	0.523921	0.46066	1.32554	0.623735	0.372617	0.831803	0.419882	0.929248	1.00418	1.1848	1.64988	1.40276	1.50757	1.3192	1.40041	1.59451	1.02983
	SE_peak_2785	0.158535	0.0853167	0.0770777	0.150143	0.0820041	0.0234669	0.105512	0.0263774	0.138991	0.147418	0.148799	0.137152	0.213372	0.233334	0.18664	0.127231	0.168171	0.130757
	SE_peak_2787	0.211793	0.197086	0.164549	0.621995	0.290254	0.132259	0.429479	0.25721	0.614549	0.975416	0.776505	0.357571	0.801707	0.810721	0.872221	0.586869	0.754417	0.666226
	SE_peak_2789	0	0	0	0.00235509	0.00181758	0	0	0.00192096	0	0.00283589	0.00632125	0	0.00271933	0.00383708	0.00852052	0.0031639	0.00311748	0
	SE_peak_2794	0.5627	0.236712	0.262061	0.706702	0.465201	0.246358	0.560762	0.180135	0.622981	0.707064	0.648554	0.538364	0.813003	0.882607	0.79273	0.841201	0.68785	0.498051
	SE_peak_2800	0	0.0747787	0.0115155	0.0101229	0.0234376	0.0171403	0.0231199	0.00412846	0.0184581	0.030474	0.0271707	0.0858651	0.08182	0.0412325	0.0671439	0.0339986	0.0602997	0.0390703
	SE_peak_2803	0.0445042	0.0508943	0.0442583	0.102129	0.0309648	0.0185278	0.0249914	0.026776	0.0698331	0.0834501	0.215382	0.45966	0.101078	0.148568	0.211139	0.112703	0.130362	0.225243
	SE_peak_2804	0.324966	0.913762	0.462538	0.805662	1.59505	0.414884	0.635657	0.18574	0.563336	0.976557	1.38862	1.42324	1.2993	1.17704	0.97803	0.899872	1.04708	1.16843
	SE_peak_2805	0.216164	0.110313	0.166787	0.127068	0.0942953	0.159297	0.0948774	0.04385	0.0690634	0.0765052	0.0360739	0.0118442	0.0225725	0.0437947	0.0117878	0.0755054	0.0355815	0.0408693
	SE_peak_2809	0.814573	1.07366	0.531914	0.756541	0.666169	0.393791	0.825097	0.213693	0.89842	1.21872	1.76415	1.89697	1.91481	1.14575	1.81476	1.40784	1.55876	1.97619
	SE_peak_2810	0.486347	0.842773	0.201928	0.529338	0.484816	0.220021	0.533473	0.0949359	0.607608	0.547171	0.793843	0.985322	0.800829	0.48577	0.947938	0.683284	0.747128	0.822544
	SE_peak_2811	0.524741	0.343041	0.189124	0.55995	0.360868	0.174962	0.449585	0.150675	0.567346	0.494926	0.754575	0.832411	0.818524	0.614165	1.02894	0.707275	0.738162	0.707025
	SE_peak_2816	0.00599057	0	0.0089362	0.00785556	0.0212193	0	0.0179414	0	0	0.0520263	0.0632549	0.0190379	0.0226763	0	0.0284208	0.0105534	0.0207972	0.0404257
	SE_peak_2818	0.755288	0.461577	0.428602	0.668677	0.481514	0.274763	0.71248	0.150617	0.60198	1.21958	1.46061	0.874684	1.11776	1.249	0.894133	1.02236	1.08513	1.19502
	SE_peak_2836	0.974484	0.464376	0.303306	0.7316	0.429114	0.154844	0.712922	0.181012	0.751486	1.0043	1.57421	1.15543	1.36005	0.933715	1.3499	1.00251	0.94261	0.856515
	SE_peak_2837	0.802889	1.79735	0.6827	0.878409	1.20921	0.580166	1.29479	0.388733	0.846283	1.31655	1.41296	1.67588	1.73361	1.04039	1.70921	1.32655	1.33182	1.46272
	SE_peak_2838	0.486627	0.378793	0.205241	0.726435	0.451442	0.166413	0.589908	0.156459	0.460574	0.682642	0.556907	0.913627	0.950627	0.923643	0.881788	0.875135	0.751681	0.662148
	SE_peak_2839	0.0627427	0.090041	0.0467969	0.0994166	0.109798	0.0377299	0.0900405	0.0223699	0.0937635	0.163058	0.172527	0.199395	0.221669	0.266703	0.268727	0.218761	0.211014	0.280062
	SE_peak_2841	0.206218	0.104979	0.0983821	0.266763	0.190368	0.0680625	0.221171	0.0804785	0.229882	0.356428	0.438927	0.31218	0.443045	0.311088	0.431884	0.400107	0.469215	0.441928
	SE_peak_2842	0.222044	0.16575	0.0812037	0.21603	0.144978	0.0731571	0.153381	0.0597577	0.196098	0.235252	0.271013	0.405182	0.340543	0.273161	0.425905	0.295269	0.294667	0.291222
	SE_peak_2855	0.0690169	0.0247613	0.0228785	0.173465	0.0407443	0.0319253	0.0516754	0.0123034	0.020628	0.118062	0.465594	0.17364	0.191585	0.227326	0.263766	0.182378	0.189685	0.184356
	SE_peak_2859	0.391644	0.325729	0.29211	0.303474	0.108097	0.326094	0.26658	0.133287	0.244753	0.36543	0.438603	0.579888	0.593001	0.494442	0.534895	0.313612	0.339912	0.660724
	SE_peak_2865	0.446853	0.51843	0.698317	0.384303	0.199686	0.418772	0.938547	0.841075	0.447501	0.17869	0.0714902	0.142931	0.140591	0.238675	0.169782	0.214693	0.256874	0.156647
	SE_peak_2874	0.0355213	0.121068	0.0559312	0.0970413	0.0703996	0.0525797	0.0753555	0.0253291	0.0831642	0.184628	0.27349	0.138756	0.188244	0.128067	0.149797	0.112117	0.120748	0.1623
	SE_peak_2879	0.110904	0.145669	0.0785126	0.130642	0.100825	0.0813865	0.111187	0.0382008	0.102251	0.256747	0.226601	0.204602	0.294579	0.222891	0.236326	0.226836	0.230034	0.23467
	SE_peak_2880	0.29861	0.346874	0.133994	0.525281	0.246922	0.151604	0.381721	0.186962	0.494136	1.21616	0.480647	0.390585	1.20477	0.96864	0.932935	0.734547	0.77434	0.83245
	SE_peak_2881	0.469545	0.312963	0.189565	0.693395	0.471925	0.168578	0.530573	0.192366	0.580668	0.957394	0.826327	0.681076	1.35668	1.10212	1.18024	1.06054	0.960858	1.0138
	SE_peak_2883	0.599942	0.781119	0.536482	1.31965	0.94012	0.641868	0.847679	0.333786	1.02381	1.81444	1.54965	1.24544	1.61533	1.17065	1.62207	1.35948	1.54949	1.49371
	SE_peak_2886	0.0428645	0.16477	0.0639415	0.0963586	0.0743663	0.0237935	0.110037	0.0294737	0.139096	0.169212	0.183199	0.184874	0.166893	0.166807	0.169467	0.199571	0.07972	0.320251
	SE_peak_2888	1.3912	1.96548	5.52041	2.4738	2.4521	3.89622	2.27641	1.94442	1.9962	1.46234	0.895779	1.21431	1.27344	1.50814	1.36908	1.58555	1.51704	1.11565
	SE_peak_2896	0.574111	0.586118	0.263079	1.04808	0.496999	0.254633	0.716429	0.189639	0.694778	0.944314	0.965772	1.56068	1.05038	0.843279	1.19052	0.889927	1.08937	0.538878
	SE_peak_2897	0.0222593	0.0479158	0.0411102	0.0166794	0.0241362	0.0141209	0.0261899	0.0153055	0.0304133	0.0200847	0.0587593	0.151585	0.0770366	0.0560492	0.110632	0.0168058	0.0745164	0.0536465
	SE_peak_2902	0.43121	0.27184	0.211351	0.379663	0.470687	0.242779	0.276739	0.171311	0.493431	0.564171	0.682977	0.450268	0.951384	0.45735	0.759858	0.564312	0.475835	0.478055
	SE_peak_2903	0.809716	0.613163	0.455266	1.1044	0.832853	0.363978	0.789133	0.411803	0.839304	1.18453	1.30746	1.40612	1.54937	1.42407	1.27955	1.15303	1.19877	1.23816
	SE_peak_2909	3.28336	2.26945	4.46842	2.56522	1.88326	1.84932	2.33365	4.4848	2.1068	1.14212	0.993251	1.00653	1.21963	1.64485	1.19931	1.41709	1.32211	1.09268
	SE_peak_2914	0.313129	0.155691	0.133698	0.274485	0.139503	0.068014	0.208967	0.165641	0.21973	0.271405	0.24558	0.240667	0.37105	0.374495	0.320257	0.296801	0.262906	0.34165
	SE_peak_2922	0.718714	0.394342	0.294495	0.723501	0.518451	0.200374	0.479863	0.306917	0.673183	0.988109	1.20777	1.06046	1.38442	1.23131	1.23828	1.11858	1.27101	1.01377
	SE_peak_2929	0.0381225	0.0307738	0.0473898	0.0583226	0.0192906	0.0916989	0.085631	0.0203879	0.0531727	0.0401312	0.0167724	0.0201921	0.00962043	0.0237559	0.0150719	0.0335796	0.0275725	0.0160787
	SE_peak_2930	0.701116	0.906787	0.259672	0.567524	0.391276	0.16336	0.535752	0.197508	0.58295	0.833733	0.809877	0.715205	1.09217	0.608729	0.939935	0.622651	0.633549	0.851826
	SE_peak_2932	0.0226331	0.0263904	0.062835	0.0284427	0.0162247	0.0293145	0.0141219	0.0151302	0.010147	0.00595642	0.0165962	0.00299699	0.0057116	0.00604446	0.0134222	0.00664535	0.0180066	0.0206826
	SE_peak_2934	0.170472	0.167755	0.16953	0.249092	0.221816	0.283881	0.138579	0.195361	0.206716	0.130745	0.0814299	0.119961	0.117997	0.10146	0.196414	0.128707	0.147955	0.143798
	SE_peak_2943	1.55457	2.22621	3.10157	1.48572	2.68257	5.12195	1.97282	0.576802	1.97089	1.40626	0.653811	0.69361	0.793919	0.719624	1.14865	1.49929	0.97419	0.923111
	SE_peak_2945	1.89932	1.96426	3.24891	2.19935	3.60628	4.87922	1.81362	0.92877	2.31355	1.74395	0.946427	1.22415	1.64579	1.44511	1.75349	2.30151	1.44049	1.15512
	SE_peak_2946	0.749282	0.276763	0.23201	0.803904	0.487723	0.308156	0.40546	0.338787	0.647411	0.890046	0.668301	0.614243	1.07263	0.765857	0.837528	0.755993	0.94295	0.695243
	SE_peak_2953	0.0226945	0.112972	0.0761708	0.156239	0.0660319	0.078734	0.135938	0.130473	0.24758	0.179177	0.219664	0.085646	0.19329	0.296982	0.170475	0.209896	0.162499	0.157933
	SE_peak_2955	0.598912	0.598572	0.553059	1.05183	0.248941	0.249336	0.560533	1.89891	0.447511	0.202651	0.112928	0.203928	0.226708	0.491265	0.253695	0.433338	0.519802	0.306727
	SE_peak_2963	0.597667	0.281965	0.184593	0.861416	0.515596	0.181224	0.563804	0.361875	0.601212	0.900085	0.979983	0.851373	1.35144	1.07019	0.901443	0.800106	0.911763	0.60409
	SE_peak_2964	4.21162	2.83074	4.50468	3.53725	1.36497	1.9875	3.0162	8.34535	3.949	1.5812	1.36368	2.06832	2.16354	2.51458	1.92566	1.99945	2.26166	1.98131
	SE_peak_2970	0.169984	0.27638	0.133078	0.189705	0.192161	0.0823105	0.270794	0.0870391	0.16863	0.348363	0.270504	0.422396	0.451782	0.324536	0.386065	0.391841	0.323313	0.533885
	SE_peak_2974	0.0103708	0.0279056	0.0360972	0.0611976	0.026239	0.0115134	0.01553	0.0221852	0.0371959	0.0245638	0.0638786	0.107114	0.078514	0.0997076	0.0410015	0.0548099	0.0720076	0.0874806
	SE_peak_2979	0.992465	0.466957	1.17874	1.38325	0.955622	0.472204	0.811034	0.597496	1.07126	1.74176	1.32741	1.88792	1.9836	2.05073	1.39461	1.39372	1.46187	1.50212
	SE_peak_2982	0.0842473	0.0725412	0.222859	0.128151	0.121071	0.134682	0.10345	0.11354	0.0966915	0.0691754	0.0563397	0.0562247	0.0561272	0.0881973	0.0452983	0.0593664	0.064345	0.0710649
	SE_peak_2989	0.371989	0.221078	0.178533	0.708367	0.27662	0.204691	0.336648	0.219699	0.456326	0.538862	0.426942	0.601368	0.59018	0.737741	0.70081	0.891809	0.718701	0.46931
	SE_peak_2994	0.0137592	0.00246819	0.00456104	0.00601422	0.00696236	0.00509169	0	0	0.00274158	0.0181052	0.0161427	0.0218632	0.0416664	0.00489941	0.0253855	0.00403985	0.00796116	0.00773748
	SE_peak_2996	1.10547	0.582711	0.488604	1.03952	0.820431	0.397549	0.713098	0.51642	1.0765	1.20101	1.50981	1.93824	2.4993	1.61291	1.99176	1.32495	1.80081	1.82035
	SE_peak_3000	0.107617	0.0579149	0.0535112	0.0793803	0.0748771	0.0970724	0.161154	0.115107	0.0884535	0.223035	0.402453	0.181691	0.152763	0.273035	0.255282	0.189586	0.256856	0.147514
	SE_peak_3004	0.855539	0.663122	0.45068	0.85913	0.761868	0.603201	0.774776	0.311895	0.79894	1.08564	1.18218	0.96921	1.4712	1.1597	1.08093	0.954357	1.00026	1.08318
	SE_peak_3006	0.19723	0.1884	0.0661973	0.265098	0.199603	0.0957948	0.22151	0.0395545	0.141477	0.237468	0.312385	0.646381	0.313564	0.271265	0.22613	0.169384	0.308121	0.291145
	SE_peak_3007	0.544091	0.614098	0.197704	0.518966	0.414847	0.169458	0.459916	0.221197	0.465783	0.490798	0.597906	0.814679	0.871356	0.524024	0.720274	0.543227	0.576924	0.480761
	SE_peak_3010	2.14377	2.51396	3.64571	2.01932	4.10007	3.62731	1.76652	0.87645	2.57884	1.89304	1.38229	1.33724	1.71911	1.54092	1.68576	2.1276	1.67096	1.35002
	SE_peak_3015	0.729641	0.17541	0.154638	0.607799	0.425197	0.126152	0.418687	0.299056	0.591668	0.868819	0.778854	1.06436	1.06855	1.19312	1.0782	0.834975	1.02516	1.18554
	SE_peak_3017	1.50789	1.97343	5.1963	0.896963	2.10328	5.48303	2.01259	0.659162	2.11625	1.05938	0.384588	0.579909	0.526118	0.501918	0.77759	1.05486	0.872479	0.707867
	SE_peak_3024	0.0623476	0.12079	0.0806039	0.163515	0.170364	0.0761383	0.149382	0.0733557	0.0894462	0.147674	0.329167	0.118884	0.311529	0.213129	0.295793	0.142787	0.173159	0.178812
	SE_peak_3028	0.138577	0.0877365	0.0567457	0.131835	0.074247	0.0980381	0.0874818	0.13369	0.116946	0.0514865	0.0549912	0.0820344	0.0987407	0.0899819	0.0472672	0.059835	0.0589571	0.0412565
	SE_peak_3036	0.17022	0.36642	0.177743	0.16741	0.344536	0.302358	0.121077	0.131999	0.213678	0.517408	0.748902	0.432765	0.386604	0.304578	0.47108	0.344852	0.36934	0.789718
	SE_peak_3037	0.940558	0.360664	0.223113	0.62423	0.515235	0.199576	0.547016	0.201512	0.775434	0.676731	1.00478	0.749555	1.06701	0.674443	1.15081	0.896883	0.801343	0.664794
	SE_peak_3038	0.163948	0.188771	0.0891046	0.247487	0.167851	0.0740744	0.157011	0.0856406	0.225634	0.273932	0.419366	0.266571	0.415658	0.166992	0.307508	0.292182	0.251494	0.286238
	SE_peak_3039	0.829408	0.539341	0.257758	0.652572	0.543854	0.207177	0.703808	0.138615	0.778806	0.709402	0.887942	0.664453	0.894783	0.694045	0.822508	0.831025	0.806835	0.781251
	SE_peak_3043	0.204149	0.164796	0.109319	0.159593	0.230445	0.117679	0.146975	0.0167967	0.24876	0.23557	0.43527	0.417966	0.475552	0.469716	0.378722	0.214403	0.354367	0.317917
	SE_peak_3045	0.0509588	0.0168762	0.0175421	0.0334116	0.0466131	0.00761561	0.0425571	0.00838546	0.0374909	0.037138	0.0534628	0.0467153	0.0445145	0.066999	0.0449428	0.0379807	0.0646405	0.0512514
	SE_peak_3048	0.209308	0.164418	0.12254	0.312098	0.224638	0.0609028	0.203478	0.0839533	0.238126	0.261205	0.249527	0.403666	0.443432	0.331783	0.383056	0.399954	0.489312	0.280497
	SE_peak_3050	1.09313	0.489893	0.470267	1.283	1.08363	0.528085	1.01121	0.365128	1.06378	2.01328	2.18472	1.7755	2.77928	2.44706	2.11071	2.17877	2.32975	2.22968
	SE_peak_3053	0.0340259	0.0366226	0.0281982	0.0669284	0.0573923	0.0818452	0.0509529	0.00606569	0.0271194	0.0179094	0.0199601	0.0270335	0.0171733	0.0242321	0.0269046	0	0.0196877	0.00956726
	SE_peak_3056	0.856041	1.00708	0.480099	0.66756	0.809857	0.329151	0.713348	0.285942	0.748442	1.07498	1.67104	1.73928	2.0309	1.25777	1.59775	0.995772	1.33167	1.62351
	SE_peak_3057	0.0488284	0.01927	0.0129489	0.0277462	0.016472	0.0126485	0.0219357	0.0139272	0.0233503	0.0308407	0.0372365	0.0284489	0.0714683	0.092151	0.0592005	0.0802849	0.0734565	0.0521715
	SE_peak_3059	0.438901	0.191081	0.156935	0.400938	0.227082	0.0848593	0.258466	0.105494	0.336057	0.354307	0.390539	0.383968	0.608554	0.56895	1.00604	0.538633	0.355247	0.715491
	SE_peak_3060	0.105469	0.149637	0.0548268	0.128874	0.0921829	0.0505611	0.100505	0.053841	0.163346	0.317939	0.172954	0.167589	0.25043	0.345684	0.204698	0.308262	0.378634	0.234547
	SE_peak_3061	0.758815	0.426333	0.349635	1.15197	0.674065	0.245104	0.736236	0.255991	0.82401	1.77386	1.66353	1.30893	2.41167	1.97201	1.73693	1.54106	1.70685	1.30677
	SE_peak_3065	1.14983	0.581591	0.403027	1.1844	0.915668	0.350516	0.896199	0.277221	1.0986	1.59238	1.90188	1.33536	2.28327	1.92635	1.81339	1.49154	1.67143	1.48136
	SE_peak_3066	0.625896	0.458367	0.283947	0.831328	0.465276	0.179086	0.545931	0.215676	0.736707	0.848217	0.925471	0.807427	1.29697	1.10459	1.08419	1.06284	1.12845	0.832762
	SE_peak_3067	0.336666	0.191245	0.131365	0.243732	0.273875	0.132373	0.245072	0.0787715	0.311654	0.362712	0.373386	0.374286	0.451348	0.381497	0.415021	0.317141	0.374377	0.327374
	SE_peak_3075	0.00447445	0.0144477	0	0.0176023	0.0113207	0.00496742	0.0100505	0	0.00267467	0.021196	0.0118115	0.0248846	0.0406495	0.0334589	0.0247659	0.0275888	0.0466012	0.0415175
	SE_peak_3077	0.89497	0.953234	0.806584	1.98044	1.38691	1.07637	1.27039	0.737888	0.847055	1.634	1.95236	1.80725	2.4279	2.05153	1.29738	1.56022	1.90952	2.20188
	SE_peak_3078	0.844245	0.259214	0.230292	0.959582	0.440594	0.189508	0.645987	0.411872	0.767274	1.01967	0.929171	0.689674	1.18814	1.01495	1.14467	0.951114	1.12781	0.825997
	SE_peak_3089	0.0663948	0.0759279	0.0577744	0.0925065	0.0503953	0.0737098	0.105638	0.0443849	0.124027	0.150707	0.321323	0.0857195	0.182212	0.101957	0.104998	0.124276	0.064828	0.168017
	SE_peak_3094	0.580048	0.256248	0.172192	0.709542	0.210279	0.201836	0.343553	1.71773	0.336383	0.191386	0.121886	0.158201	0.111423	0.263577	0.253284	0.183019	0.2705	0.13145
	SE_peak_3096	0.248886	0.458148	0.170019	0.208937	0.187145	0.0955451	0.193316	0.0609542	0.219687	0.394836	0.390926	0.587672	0.397978	0.232328	0.439573	0.272497	0.331082	0.602356
	SE_peak_3097	0.00444016	0.00716851	0.00220781	0	0.00449359	0.00246467	0	0.0023746	0	0.00701117	0.015628	0.00705538	0.013446	0.00474321	0.0140435	0.0117331	0.0192683	0.0037454
	SE_peak_3101	0.449818	0.175116	0.185595	0.370229	0.28008	0.188594	0.315298	0.17573	0.346119	0.362696	0.395806	0.466367	0.52289	0.362945	0.639459	0.498782	0.494233	0.706393
	SE_peak_3103	0.469418	0.163828	0.114395	0.42053	0.224598	0.0941656	0.266213	0.23116	0.306995	0.511888	0.592995	0.574197	0.584092	0.490285	0.521848	0.452372	0.492124	0.374404
	SE_peak_3105	1.02437	0.626552	0.518327	1.37286	0.64622	0.325637	1.00349	0.644365	1.08979	1.46075	1.83846	1.59903	1.51345	1.20033	1.33806	1.16464	1.45696	1.08866
	SE_peak_3107	0.0583322	0.0476915	0.0502008	0.0772277	0.0346258	0.0958929	0.0562741	0.0257967	0.0435862	0.0345407	0.0236898	0.0213899	0.0322718	0.0419417	0.0301579	0.0464405	0.043812	0.0170324
	SE_peak_3113	0.0829449	0.0446373	0.0637396	0.0889915	0.0381559	0.0251136	0.0225832	0.0887179	0.0856409	0.0119066	0.0464451	0.0239634	0.00570863	0.0402754	0.0119246	0.0265675	0.0130889	0.044524
	SE_peak_3119	0.367499	0.20307	0.117472	0.375416	0.244904	0.147531	0.239536	0.314111	0.34717	0.404134	0.343582	0.336295	0.491856	0.53717	0.492957	0.476889	0.452805	0.319683
	SE_peak_3120	0.583839	0.125679	0.077415	0.47212	0.108325	0.108027	0.335141	0.426724	0.221033	0.0460951	0.119871	0	0.132602	0.0311843	0.107718	0.0685688	0.0844535	0.0820806
	SE_peak_3125	0.267052	0.066185	0.13803	0.115194	0.0640103	0.0234059	0.0499879	0.285639	0.0378082	0.0277424	0.0216434	0.0335009	0.0186215	0.0544282	0.058347	0.0309512	0.0579445	0.00592805
	SE_peak_3130	1.99053	3.06061	3.70223	3.36361	6.99488	4.98983	2.23339	3.32395	2.43177	2.05723	1.73108	1.72901	1.96828	2.36196	2.00068	2.65299	1.79812	1.38535
	SE_peak_3143	1.41343	0.883934	0.743648	2.32392	1.06955	0.655015	1.28483	0.963952	1.54253	1.96226	1.80662	1.69991	2.65716	2.0132	1.85586	2.05597	2.10458	1.82304
	SE_peak_3163	0.157306	0.182054	0.18251	0.316072	0.148928	0.0488233	0.262157	0.136594	0.671369	0.275101	0.263439	0.309088	0.592895	0.467989	0.403912	0.342677	0.275992	0.355272
	SE_peak_3167	0.0651817	0.0982182	0.0993929	0.142457	0.145125	0.176083	0.130144	0.0255634	0.270146	0.174971	0.263832	0.196789	0.243445	0.246027	0.192415	0.172243	0.256459	0.263916
	SE_peak_3176	0	0	0.0136048	0.0089697	0.00692251	0	0	0	0	0.0108009	0.0240754	0.010869	0.010357	0.0146141	0.0108172	0.0241003	0.0118734	0
	SE_peak_3188	0.320735	0.0924673	0.365953	0.101391	0.0883941	0.117631	0.156524	0.208285	0.143793	0.0949598	0.0529167	0.0477793	0.0585365	0.0627127	0.0769882	0.136212	0.10936	0.0724684
	SE_peak_3189	1.22177	0.696587	1.44868	1.24081	1.13704	0.803868	1.18986	0.413518	1.70071	1.46378	1.34571	1.46622	1.97929	1.4375	1.70919	1.99808	1.82417	1.8594
	SE_peak_3194	1.00774	0.627265	0.564477	1.41302	1.05059	0.572863	0.977255	0.379855	1.11044	1.30848	1.19122	1.63023	1.95788	1.58884	1.59846	1.3903	1.5912	1.68987
	SE_peak_3195	0.630912	0.227823	0.320503	0.798676	0.493389	0.262279	0.615534	0.188425	0.573053	0.79138	0.45662	0.601075	1.11243	0.913218	0.915671	0.842015	0.893664	0.573661
	SE_peak_3199	0.975153	0.834541	0.381604	1.05831	0.789153	0.324386	0.726178	0.256049	0.98064	1.41195	1.37537	1.62783	2.10683	1.59641	1.85389	1.36595	1.44826	1.60059
	SE_peak_3200	0.286238	0.241407	0.501334	0.254901	0.244284	0.348602	0.239906	0.0868215	0.20941	0.165276	0.124054	0.139164	0.168186	0.130068	0.114854	0.154287	0.103821	0.0828855
	SE_peak_3201	0.095483	0.10277	0.0870424	0.271286	0.169106	0.079502	0.25022	0.0255322	0.114153	0.238721	0.23805	0.910331	0.313244	0.382499	0.35233	0.322402	0.165742	0.389289
	SE_peak_3202	0.493167	0.482755	0.414339	1.08713	0.858368	0.353988	0.74487	0.281935	0.874229	1.08753	1.16343	1.23626	1.51919	1.25575	1.34466	1.09349	1.21028	1.17269
	SE_peak_3203	0.0317733	0.0923345	0.0315977	0.183326	0.0836045	0.0388012	0.118949	0.0203908	0.106361	0.205702	0.430554	0.287779	0.274221	0.305476	0.246209	0.123143	0.126851	0.134008
	SE_peak_3209	0.257825	0.121875	0.102213	0.248999	0.287372	0.100567	0.13826	0.173287	0.333229	0.280579	0.54877	0.406913	0.514354	0.403827	0.435278	0.313031	0.33263	0.293895
	SE_peak_3210	0.0903268	0.0642346	0.0368935	0.0803751	0.0408097	0.0179069	0.0386462	0.0431311	0.136914	0.109519	0.340631	0.338318	0.18317	0.158522	0.262732	0.181858	0.142792	0.157829
	SE_peak_3212	0.524812	0.307309	0.255548	0.542	0.560023	0.335089	0.492709	0.193415	0.546156	0.62689	0.947516	0.814479	1.31959	1.09512	1.14387	0.862271	1.02898	0.750056
	SE_peak_3218	0.594227	0.322568	0.380259	0.42349	0.656285	0.473259	0.727345	0.345427	0.858677	0.844475	0.973	0.816957	0.907563	0.482987	1.02144	0.823811	0.816209	0.793277
	SE_peak_3221	0.0833198	0.121706	0.112452	0.187301	0.144553	0.0396426	0.0980328	0.0318282	0.0782661	0.319515	0.178051	0.32153	0.270337	0.260662	0.319997	0.377439	0.330579	0.411654
	SE_peak_3230	0.479908	0.275375	0.178406	0.448659	0.373072	0.200003	0.468142	0.204838	0.493204	0.565356	0.522191	0.499159	0.677362	0.635572	0.694294	0.614744	0.616236	0.489099
	SE_peak_3238	0.185652	0.278695	0.213777	0.365173	0.187886	0.14102	0.226796	0.198573	0.391337	0.432012	0.833992	0.504604	0.65837	0.626282	0.440389	0.576653	0.610595	0.552229
	SE_peak_3239	0.2253	0.0974974	0.121267	0.18427	0.137512	0.0863825	0.177386	0.147818	0.227701	0.179712	0.255473	0.208526	0.30245	0.258046	0.334255	0.227095	0.298351	0.315439
	SE_peak_3253	0.201625	0.094576	0.116513	0.195617	0.249549	0.0945264	0.234606	0.0918004	0.228833	0.302239	0.385996	0.274921	0.531159	0.320168	0.435192	0.316797	0.353532	0.32866
	SE_peak_3254	0.433617	0.271218	0.253037	0.594359	0.522461	0.252502	0.608899	0.242399	0.591761	0.644648	0.629196	0.48751	1.08517	0.902825	0.721956	0.650027	0.634809	0.679085
	SE_peak_3255	0.621233	0.321099	0.453751	0.727189	0.458211	0.391596	0.704279	0.448612	0.801448	0.825771	0.889444	0.975981	1.29137	1.40975	1.31546	1.05113	0.947365	1.26122
	SE_peak_3257	0.359501	0.153162	0.169447	0.333923	0.214127	0.101856	0.294406	0.194264	0.385024	0.310441	0.296562	0.395705	0.490466	0.396038	0.429352	0.38593	0.503774	0.265342
	SE_peak_3264	0.599883	0.358868	0.42176	0.72444	0.746876	0.219926	0.547341	0.289482	0.620443	0.997903	0.785639	0.700499	1.13855	1.28165	0.935429	1.219	1.16722	0.884943
	SE_peak_3265	0.381283	0.223605	0.422927	0.50319	0.534283	0.241493	0.559981	0.486248	0.455836	0.548029	0.391417	0.438858	0.75865	0.671011	0.784632	0.671695	0.903667	0.667986
	SE_peak_3269	1.10748	0.691683	0.673707	0.924873	0.790746	0.355532	0.858083	0.544167	1.11403	1.21178	1.73789	1.84233	1.79608	1.58181	1.55068	1.12457	1.3665	1.70034
	SE_peak_3270	0.300431	0.2569	0.216288	0.594567	0.431819	0.194389	0.456786	0.25727	0.475961	0.694124	0.788202	1.19638	1.11072	0.794462	1.02891	0.655892	0.865425	0.649878
	SE_peak_3276	0.332704	0.106771	0.186681	0.306197	0.216234	0.105047	0.205685	0.186092	0.375862	0.414497	0.247095	0.446211	0.545353	0.495619	0.509249	0.508145	0.532479	0.612783
	SE_peak_3277	0.495125	0.199557	0.277623	0.319108	0.297451	0.205835	0.443283	0.214088	0.425691	0.450794	0.498705	0.41681	0.617294	0.488404	0.568091	0.497366	0.512012	0.677128
	SE_peak_3279	0.227206	0.104552	0.0856865	0.270593	0.147739	0.0883443	0.20299	0.163187	0.223079	0.417694	0.381497	0.366261	0.518524	0.435007	0.353233	0.400262	0.350569	0.343497
	SE_peak_3281	0.603948	0.941577	0.531012	0.661107	0.687289	0.437399	0.712259	0.361806	0.816554	1.22584	1.10847	1.19032	1.62876	1.36925	1.11291	1.13245	1.3408	1.09542
	SE_peak_3283	0.835395	1.34319	0.726611	1.03648	0.998928	0.616386	1.02484	0.439896	1.02025	1.62251	1.24172	1.72669	1.80881	1.76697	1.76927	1.67886	1.80928	1.7205
	SE_peak_3284	0.400136	0.182284	0.160095	0.473457	0.358806	0.115704	0.344187	0.227927	0.434988	0.571585	0.389754	0.375574	0.663628	0.700812	0.575391	0.680318	0.578267	0.521202
	SE_peak_3287	5.04891	2.21352	5.22656	2.66006	2.26213	2.98847	3.38319	10.2094	3.57168	1.88747	1.22381	1.84718	2.38488	2.59747	1.83077	2.04791	2.35719	1.97063
	SE_peak_3290	0.0976038	0.324833	0.155814	0.119569	0.133871	0.0755648	0.151928	0.0439566	0.0844455	0.302156	0.257651	0.248963	0.365574	0.362185	0.333076	0.373303	0.276427	0.44849
	SE_peak_3291	0.190224	0.520755	0.26731	0.379591	0.343176	0.160682	0.439669	0.358274	0.341129	0.888054	0.669532	0.834515	0.945475	0.764237	0.568951	0.699366	0.861381	0.809274
	SE_peak_3294	0.0528576	0.0304074	0.018126	0.0991896	0.0590274	0.0343992	0.0695998	0.0653094	0.130744	0.181318	0.131513	0.0753016	0.179385	0.141163	0.168621	0.123622	0.109153	0.161435
	SE_peak_3298	0.248598	0.435202	0.16978	0.357412	0.363743	0.144643	0.44403	0.160181	0.31511	0.64557	0.766931	0.568733	0.857127	0.622317	0.632334	0.540838	0.60309	0.586146
	SE_peak_3300	0.0148602	0.0125669	0.00527789	0.0180946	0.0128906	0.0117839	0.0127159	0.0158945	0.0215728	0.0217888	0.0205478	0.0185529	0.0466079	0.0362844	0.0218216	0.0168292	0.0165823	0.0358143
	SE_peak_3308	0.836217	1.19929	0.452711	1.25176	1.02631	0.460285	1.12217	0.449456	1.03824	2.10117	2.16305	1.64257	2.75498	2.07536	2.36239	2.15295	2.50795	2.1681
	SE_peak_3311	0	0.0159119	0.0228698	0.0215402	0.0149616	0.00547083	0.0098392	0.0105418	0.033385	0.0596569	0.0722696	0.0313216	0.0497434	0.0333402	0.0155862	0.0491943	0.0399186	0.0692804
	SE_peak_3320	0.914757	0.630467	0.854641	0.704993	1.18563	0.969216	0.791853	0.429133	0.760737	0.623387	0.361506	0.476864	0.535802	0.532311	0.569763	0.709625	0.600321	0.373628
	SE_peak_3321	0.0106848	0.0201254	0.023908	0.0105084	0.0378469	0.0429998	0.0140002	0.012857	0.0335318	0.00632689	0.00940182	0.0106113	0.00808913	0.00856055	0.0105607	0.0141173	0.0231837	0.00450647
	SE_peak_3331	0.0654356	0.084515	0.0357907	0.085807	0.0993344	0.0980705	0.0783903	0.129481	0.0469381	0.0154988	0.0172735	0.0207953	0.0198157	0.0279606	0.0465664	0.0576379	0.0227169	0.0220787
	SE_peak_3343	1.0878	0.679072	1.89759	0.95153	0.871646	1.55858	1.06744	0.265555	1.00521	0.588052	0.373864	0.581592	0.468933	0.31717	0.75287	0.784575	0.622005	0.414534
	SE_peak_3349	0.0804272	0.0889694	0.0622088	0.082029	0.228358	0.131452	0.0501823	0.0262854	0.0641021	0.0423325	0.011795	0.0390495	0.0541234	0.0262522	0.0282642	0.0787146	0.0387799	0.0226142
	SE_peak_3352	0.391685	0.19296	0.109492	0.402467	0.184394	0.0703096	0.208644	0.0885831	0.294708	0.300011	0.574421	0.673475	0.541429	0.308088	0.57011	0.411952	0.363626	0.473404
	SE_peak_3357	1.19373	1.8637	3.68533	1.46215	2.42614	3.83011	1.66971	0.687514	1.40362	1.14443	1.11965	1.15686	1.13711	1.05099	1.16171	1.37501	0.9222	0.979279
Fig.1D
	No.	SE peak ID	Chromosome	Peak star	Peak end	P Value	Fold change	Adjusted P value	Order	Gene	Ordered_gene	Label
	1	SE_peak_1153	chr15	85315710	85359101	0.077243	Inf	0.164827	1
	2	SE_peak_1324	chr17	2030189	2102091	0.169327	Inf	0.299879	2
	3	SE_peak_1677	chr19	38769398	38808487	0.374063	Inf	0.544947	3
	4	SE_peak_2467	chr4	3384039	3390988	0.169327	Inf	0.299879	4
	5	SE_peak_3110	chr8	101042130	101099166	0.169327	Inf	0.299879	5
	6	SE_peak_3220	chr9	86336895	86355847	0.0183534	6.90018	0.0549078	6
	7	SE_peak_3020	chr7	150357215	150383622	0.0371401	6.48673	0.0968905	7
	8	SE_peak_1585	chr19	1647343	1669539	0.0737732	5.46254	0.164723	8
	9	SE_peak_293	chr1	182380865	182398686	0.0468914	5.33952	0.116849	9
	10	SE_peak_284	chr1	171090524	171095456	0.489428	5.18043	0.638725	10
	11	SE_peak_2250	chr22	50524224	50564762	4.11353e-05	4.46227	0.000833549	11	KLHDC7B	1	KLHDC7B(1)
	12	SE_peak_2141	chr21	32339426	32393969	0.0184658	4.16967	0.0549078	12
	13	SE_peak_3120	chr8	119203484	119210360	0.00563554	3.65507	0.0217919	13		2
	14	SE_peak_2354	chr3	122295245	122327427	0.00777458	3.57397	0.02765	14		3
	15	SE_peak_1789	chr2	27355698	27392564	0.036411	3.54071	0.0950832	15
	16	SE_peak_2404	chr3	169321579	169350696	0.0106129	3.52002	0.0347646	16	MECOM	4	MECOM(4)
	17	SE_peak_1062	chr14	104099301	104120384	0.0625257	3.51652	0.140414	17
	18	SE_peak_236	chr1	152436270	152461735	0.093912	3.4207	0.191337	18
	19	SE_peak_3017	chr7	142783063	142813683	0.00185109	3.39519	0.00960069	19		5
	20	SE_peak_1053	chr14	102768073	102823665	0.188604	3.39298	0.325895	20
	21	SE_peak_308	chr1	201394728	201408457	0.0141917	3.39265	0.0434392	21		6
	22	SE_peak_3125	chr8	123149121	123187208	0.0106129	3.38819	0.0347646	22	FAM83A	7	FAM83A(7)
	23	SE_peak_1567	chr18	63569508	63605891	0.00777458	3.34939	0.02765	23		8
	24	SE_peak_2622	chr5	131250459	131322786	0.00275607	3.33846	0.0128191	24		9
	25	SE_peak_278	chr1	167474187	167519090	0.586672	3.173	0.74085	25
	26	SE_peak_239	chr1	153343231	153395556	0.00275607	3.1697	0.0128191	26		10
	27	SE_peak_2740	chr6	27806596	27840398	4.11353e-05	3.13469	0.000833549	27		11
	28	SE_peak_2430	chr3	185527951	185560627	0.0399835	3.13463	0.0998252	28
	29	SE_peak_2865	chr6	138086453	138109514	0.000287947	3.11613	0.00252582	29		12
	30	SE_peak_249	chr1	155117742	155140693	0.00399013	3.09611	0.0168501	30	EFNA1	13	EFNA1(13)
	31	SE_peak_106	chr1	34778757	34786338	0.00399013	3.05638	0.0168501	31		14
	32	SE_peak_2805	chr6	45419274	45455183	0.000493624	3.05109	0.00361438	32		15
	33	SE_peak_120	chr1	42913652	42973912	4.11353e-05	2.95996	0.000833549	33		16
	34	SE_peak_2420	chr3	183252719	183319395	0.0314685	2.93663	0.0824236	34
	35	SE_peak_2102	chr20	51116493	51129594	0.0244344	2.92653	0.067375	35
	36	SE_peak_2458	chr3	196995848	197004528	0.093912	2.9149	0.191337	36
	37	SE_peak_1262	chr16	54922310	54939463	0.190251	2.91395	0.325895	37
	38	SE_peak_3331	chrX	46256979	46277431	0.000287947	2.89108	0.00252582	38		17
	39	SE_peak_1158	chr15	89492838	89552332	0.666475	2.86509	0.788667	39
	40	SE_peak_2044	chr20	23046911	23051967	0.0141917	2.82772	0.0434392	40	THBD	18	THBD(18)
	41	SE_peak_790	chr12	52140141	52244938	0.00275607	2.78399	0.0128191	41		19
	42	SE_peak_1846	chr2	64819517	64876757	0.0897991	2.77542	0.190841	42
	43	SE_peak_2423	chr3	183989663	184018496	0.0503085	2.73935	0.118903	43
	44	SE_peak_1865	chr2	74690814	74720750	0.0314685	2.73303	0.0824236	44
	45	SE_peak_2112	chr20	57305111	57330372	0.386508	2.72081	0.544947	45
	46	SE_peak_1161	chr15	90143358	90235584	0.000164541	2.7105	0.00177	46	SEMA4B	20	SEMA4B(20)
	47	SE_peak_793	chr12	52836937	52880438	0.00399013	2.70024	0.0168501	47		21
	48	SE_peak_3094	chr8	81537921	81553379	0.0141917	2.68757	0.0434392	48		22
	49	SE_peak_116	chr1	40373484	40405445	0.00399013	2.66642	0.0168501	49		23
	50	SE_peak_2575	chr5	39149325	39238613	0.00185109	2.65035	0.00960069	50		24
	51	SE_peak_2579	chr5	42970891	43048076	4.11353e-05	2.64809	0.000833549	51		25
	52	SE_peak_1070	chr14	105679215	105712462	0.0141917	2.62381	0.0434392	52		26
	53	SE_peak_2120	chr20	59927550	59973327	0.0106129	2.602	0.0347646	53		27
	54	SE_peak_238	chr1	153281489	153294726	0.0503085	2.58157	0.118903	54
	55	SE_peak_525	chr11	440922	461795	0.258083	2.56758	0.40567	55
	56	SE_peak_2832	chr6	106970646	106977918	0.340107	2.55493	0.49862	56
	57	SE_peak_1407	chr17	39842942	39868153	0.00275607	2.55056	0.0128191	57	IKZF3	28	IKZF3(28)
	58	SE_peak_2277	chr3	25423750	25432757	0.14304	2.52629	0.265371	58
	59	SE_peak_1568	chr18	63639077	63663214	0.0244344	2.51453	0.067375	59
	60	SE_peak_1722	chr19	48613993	48661752	0.000493624	2.4911	0.00361438	60		29
	61	SE_peak_2451	chr3	195540064	195552122	0.0337003	2.47999	0.0880926	61
	62	SE_peak_2484	chr4	26856884	26887934	0.0519376	2.47524	0.122421	62
	63	SE_peak_2109	chr20	54103904	54135044	0.0503085	2.47444	0.118903	63
	64	SE_peak_702	chr11	129364345	129395889	0.222419	2.46784	0.365203	64
	65	SE_peak_742	chr12	12695546	12750280	0.000287947	2.45539	0.00252582	65		30
	66	SE_peak_2850	chr6	126338869	126347680	0.545701	2.44377	0.691786	66
	67	SE_peak_940	chr13	73161426	73174375	0.0503085	2.43359	0.118903	67
	68	SE_peak_1864	chr2	74497689	74531227	0.0609603	2.43285	0.140414	68
	69	SE_peak_3113	chr8	101488554	101506302	0.0141917	2.40871	0.0434392	69		31
	70	SE_peak_734	chr12	10358846	10436058	0.00123406	2.40775	0.00712104	70		32
	71	SE_peak_2133	chr21	14675208	14688814	0.131313	2.40346	0.252324	71
	72	SE_peak_291	chr1	181087018	181153332	8.22707e-05	2.39578	0.00113786	72	IER5	33	IER5(33)
	73	SE_peak_3053	chr8	29340694	29352493	0.00275607	2.39524	0.0128191	73		34
	74	SE_peak_1168	chr15	92797232	92849975	4.11353e-05	2.38732	0.000833549	74		35
	75	SE_peak_686	chr11	119665798	119739831	0.00777458	2.38651	0.02765	75		36
	76	SE_peak_3149	chr8	142669283	142684015	0.135911	2.38485	0.252324	76
	77	SE_peak_2000	chr2	233059450	233101397	0.00399013	2.38128	0.0168501	77		37
	78	SE_peak_3349	chrX	129757558	129787510	0.00563554	2.38068	0.0217919	78	SASH3	38	SASH3(38)
	79	SE_peak_2474	chr4	8533283	8573059	0.155555	2.3789	0.286595	79
	80	SE_peak_1590	chr19	2255668	2291277	0.00777458	2.37664	0.02765	80		39
	81	SE_peak_304	chr1	198597513	198696166	0.00275607	2.36928	0.0128191	81		40
	82	SE_peak_1542	chr18	31088851	31103906	0.135911	2.35006	0.252324	82
	83	SE_peak_2943	chr7	50303511	50379701	0.00563554	2.34816	0.0217919	83		41
	84	SE_peak_2932	chr7	38299468	38370426	0.0141917	2.34472	0.0434392	84		42
	85	SE_peak_1150	chr15	81284272	81338824	0.0141917	2.33905	0.0434392	85		43
	86	SE_peak_411	chr10	27153552	27157513	0.000781571	2.33535	0.00504451	86		44
	87	SE_peak_1484	chr17	76352869	76386537	0.269245	2.31913	0.42296	87
	88	SE_peak_2421	chr3	183507429	183557373	0.00399013	2.31788	0.0168501	88		45
	89	SE_peak_2155	chr21	38755559	38854346	0.00185109	2.3084	0.00960069	89		46
	90	SE_peak_617	chr11	65774435	65794238	0.113492	2.30691	0.220736	90
	91	SE_peak_2455	chr3	196498711	196538243	0.00123406	2.30172	0.00712104	91		47
	92	SE_peak_1548	chr18	47928312	47932136	0.0743334	2.29124	0.164723	92
	93	SE_peak_2909	chr7	6348278	6409338	4.11353e-05	2.28712	0.000833549	93		48
	94	SE_peak_888	chr12	122695836	122726662	0.0503085	2.28082	0.118903	94
	95	SE_peak_221	chr1	149829983	149867588	0.000493624	2.2778	0.00361438	95		49
	96	SE_peak_2447	chr3	194088449	194094484	0.0399835	2.27072	0.0998252	96
	97	SE_peak_963	chr14	22448172	22571196	0.00399013	2.26533	0.0168501	97		50
	98	SE_peak_1995	chr2	230204661	230229673	0.00123406	2.26365	0.00712104	98		51
	99	SE_peak_1129	chr15	69452058	69470685	0.796174	2.26278	0.878885	99
	100	SE_peak_2955	chr7	74522441	74528697	0.0106129	2.25645	0.0347646	100		52
	101	SE_peak_2560	chr5	513296	524524	1	2.25152	1	101
	102	SE_peak_2949	chr7	73185753	73221787	0.0770053	2.24231	0.164723	102
	103	SE_peak_1856	chr2	69628400	69652284	0.0106129	2.24115	0.0347646	103		53
	104	SE_peak_3188	chr9	21964191	22010925	0.00399013	2.24062	0.0168501	104	CDKN2A	54	CDKN2A(54)
	105	SE_peak_2405	chr3	169748249	169774661	0.000493624	2.23101	0.00361438	105	TERC	55	TERC(55)
	106	SE_peak_2634	chr5	135023956	135048522	0.0399835	2.22851	0.0998252	106
	107	SE_peak_25	chr1	9109501	9130502	0.0314685	2.22827	0.0824236	107
	108	SE_peak_2245	chr22	46621927	46635148	0.258083	2.21917	0.40567	108
	109	SE_peak_1386	chr17	31307102	31322438	0.00185109	2.21036	0.00960069	109		56
	110	SE_peak_849	chr12	98490179	98522374	4.11353e-05	2.19828	0.000833549	110		57
	111	SE_peak_140	chr1	58567627	58596813	0.0244344	2.19804	0.067375	111
	112	SE_peak_2929	chr7	36775135	36796198	0.0106129	2.19352	0.0347646	112		58
	113	SE_peak_1962	chr2	201114732	201160120	0.00399013	2.18299	0.0168501	113		59
	114	SE_peak_2735	chr6	26155188	26254455	0.000287947	2.16599	0.00252582	114		60
	115	SE_peak_3321	chrX	13074489	13124591	0.00777458	2.16513	0.02765	115		61
	116	SE_peak_685	chr11	119570783	119594510	0.0141917	2.15953	0.0434392	116		62
	117	SE_peak_1385	chr17	30807768	30841421	0.604813	2.15592	0.740853	117
	118	SE_peak_1243	chr16	30551282	30586474	0.0743334	2.15143	0.164723	118
	119	SE_peak_1938	chr2	181455027	181473555	0.00399013	2.15103	0.0168501	119		63
	120	SE_peak_1399	chr17	36182546	36215817	0.340107	2.14671	0.49862	120
	121	SE_peak_792	chr12	52577820	52583959	0.0314685	2.14665	0.0824236	121
	122	SE_peak_1261	chr16	53433935	53459011	0.0244344	2.14223	0.067375	122
	123	SE_peak_2203	chr22	37215638	37246027	0.0625257	2.14222	0.140414	123
	124	SE_peak_2190	chr22	31203744	31255494	0.00777458	2.14035	0.02765	124		64
	125	SE_peak_241	chr1	153598286	153635890	0.00777458	2.14027	0.02765	125		65
	126	SE_peak_1169	chr15	92869245	92936514	0.000781571	2.13103	0.00504451	126		66
	127	SE_peak_1482	chr17	75975964	76000703	0.000493624	2.13058	0.00361438	127		67
	128	SE_peak_2267	chr3	12993507	13023103	0.00777458	2.12818	0.02765	128		68
	129	SE_peak_314	chr1	202102500	202119179	0.386508	2.11873	0.544947	129
	130	SE_peak_567	chr11	34584436	34668679	0.00275607	2.11822	0.0128191	130		69
	131	SE_peak_1094	chr15	44707044	44739821	0.00275607	2.10637	0.0128191	131		70
	132	SE_peak_1591	chr19	2455470	2507962	0.0623233	2.10137	0.140414	132
	133	SE_peak_163	chr1	89257841	89312184	0.0106129	2.1012	0.0347646	133		71
	134	SE_peak_1414	chr17	41576465	41717386	0.000493624	2.09624	0.00361438	134		72
	135	SE_peak_504	chr10	114800476	114825993	0.132518	2.09552	0.252324	135
	136	SE_peak_3127	chr8	124829696	124873809	0.093912	2.09256	0.191337	136
	137	SE_peak_1358	chr17	15941219	15967236	0.545701	2.08984	0.691786	137
	138	SE_peak_1905	chr2	127385091	127417074	0.0244344	2.08616	0.067375	138
	139	SE_peak_2445	chr3	190301876	190386222	0.00563554	2.08401	0.0217919	139		73
	140	SE_peak_926	chr13	46159713	46185181	0.0187577	2.08186	0.0549078	140
	141	SE_peak_1694	chr19	42438630	42456649	0.0625257	2.08034	0.140414	141
	142	SE_peak_3155	chr8	143731622	143742617	0.222419	2.07409	0.365203	142
	143	SE_peak_3287	chr9	128844962	128928487	0.00123406	2.06994	0.00712104	143		74
	144	SE_peak_2742	chr6	27889707	27903738	0.0244344	2.0681	0.067375	144
	145	SE_peak_428	chr10	46365819	46398853	0.258083	2.0587	0.40567	145
	146	SE_peak_1543	chr18	31190829	31277431	0.190251	2.0571	0.325895	146
	147	SE_peak_235	chr1	151961274	152052746	0.0314685	2.05645	0.0824236	147
	148	SE_peak_2504	chr4	70664864	70735969	0.0244344	2.04624	0.067375	148
	149	SE_peak_1752	chr19	57279276	57285804	0.666475	2.04494	0.788667	149
	150	SE_peak_212	chr1	146366380	146415642	0.0141917	2.0416	0.0434392	150		75
	151	SE_peak_3200	chr9	35634390	35665716	0.00275607	2.04034	0.0128191	151	SIT1	76	SIT1(76)
	152	SE_peak_258	chr1	158996370	159030218	0.0399835	2.04019	0.0998252	152
	153	SE_peak_1503	chr17	81702476	81736809	0.135911	2.03344	0.252324	153
	154	SE_peak_2993	chr7	114915971	114935048	0.192182	2.03258	0.328988	154
	155	SE_peak_1398	chr17	36065245	36108694	0.0187577	2.03215	0.0549078	155
	156	SE_peak_3151	chr8	142757587	142816905	0.863307	2.03172	0.916979	156
	157	SE_peak_932	chr13	48974947	48980899	0.113492	2.03059	0.220736	157
	158	SE_peak_328	chr1	206034012	206068471	0.161497	2.0293	0.286595	158
	159	SE_peak_1936	chr2	181123549	181146841	0.00777458	2.02282	0.02765	159		77
	160	SE_peak_1678	chr19	38830362	38879299	8.22707e-05	2.01902	0.00113786	160		78
	161	SE_peak_1904	chr2	127216722	127228245	0.73044	2.01475	0.837443	161
	162	SE_peak_2916	chr7	23467198	23475394	0.340107	2.01263	0.49862	162
	163	SE_peak_1439	chr17	49209853	49236546	0.489428	2.01036	0.638725	163
	164	SE_peak_3193	chr9	33403153	33474783	0.093912	2.00742	0.191337	164
	165	SE_peak_2888	chr6	158771994	158820767	0.000493624	2.00281	0.00361438	165		79
	166	SE_peak_2023	chr20	832564	861744	0.0314685	1.99574	0.0824236	166
	167	SE_peak_3222	chr9	88731580	88749750	0.586672	1.99556	0.74085	167
	168	SE_peak_2973	chr7	99193573	99230932	0.0770053	1.99049	0.164723	168
	169	SE_peak_2348	chr3	114285228	114339334	0.00275607	1.97971	0.0128191	169		80
	170	SE_peak_1886	chr2	101304664	101312158	0.0770053	1.97165	0.164723	170
	171	SE_peak_1075	chr15	31256077	31273694	0.161497	1.97088	0.286595	171
	172	SE_peak_1352	chr17	8915554	8967893	0.0314685	1.9706	0.0824236	172
	173	SE_peak_2713	chr6	7531875	7561828	0.0503085	1.96511	0.118903	173
	174	SE_peak_2403	chr3	169133535	169150536	0.00777458	1.96217	0.02765	174	MECOM	81	MECOM(81)
	175	SE_peak_336	chr1	209342559	209445137	0.00563554	1.96154	0.0217919	175		82
	176	SE_peak_105	chr1	34753128	34764799	0.0770053	1.95591	0.164723	176
	177	SE_peak_2390	chr3	151296371	151331977	0.0399835	1.9453	0.0998252	177
	178	SE_peak_1896	chr2	110097205	110116827	0.297326	1.94482	0.45213	178
	179	SE_peak_1541	chr18	31030680	31078163	0.0503085	1.94477	0.118903	179
	180	SE_peak_3179	chr9	15294553	15310669	0.113492	1.94431	0.220736	180
	181	SE_peak_264	chr1	160621516	160686434	0.00399013	1.94301	0.0168501	181		83
	182	SE_peak_1777	chr2	20027475	20237559	0.000493624	1.94244	0.00361438	182		84
	183	SE_peak_2571	chr5	35851974	35864273	0.0743334	1.94157	0.164723	183
	184	SE_peak_3092	chr8	81254215	81307960	0.190251	1.93576	0.325895	184
	185	SE_peak_1133	chr15	72216477	72238509	4.11353e-05	1.93431	0.000833549	185		85
	186	SE_peak_2048	chr20	25222745	25256287	0.436281	1.933	0.593052	186
	187	SE_peak_2255	chr3	4973060	5039466	0.000493624	1.93272	0.00361438	187		86
	188	SE_peak_2106	chr20	53575030	53661712	8.22707e-05	1.93271	0.00113786	188		87
	189	SE_peak_3327	chrX	42933796	42955276	0.0401464	1.92742	0.100136	189
	190	SE_peak_305	chr1	200860641	200917602	0.00399013	1.92591	0.0168501	190		88
	191	SE_peak_2733	chr6	26016203	26057947	0.00275607	1.92324	0.0128191	191		89
	192	SE_peak_1047	chr14	100057497	100084418	0.000493624	1.91898	0.00361438	192		90
	193	SE_peak_292	chr1	182143394	182154047	0.297326	1.91638	0.45213	193
	194	SE_peak_195	chr1	116537142	116572105	0.0503085	1.91605	0.118903	194
	195	SE_peak_3343	chrX	79134165	79186453	0.00777458	1.91378	0.02765	195		91
	196	SE_peak_1761	chr2	8992876	9005667	0.222419	1.90651	0.365203	196
	197	SE_peak_1673	chr19	35897977	35915659	0.00563554	1.90495	0.0217919	197	TYROBP	92	TYROBP(92)
	198	SE_peak_2982	chr7	100851910	100891624	0.000164541	1.90277	0.00177	198		93
	199	SE_peak_2401	chr3	160398608	160416860	0.0244344	1.9001	0.067375	199
	200	SE_peak_1876	chr2	88829812	88867532	0.0314685	1.8987	0.0824236	200
	201	SE_peak_2508	chr4	77126079	77159024	0.340107	1.89782	0.49862	201
	202	SE_peak_2708	chr6	6676525	6737514	0.00399013	1.89727	0.0168501	202		94
	203	SE_peak_34	chr1	11718876	11742203	0.396053	1.89675	0.557803	203
	204	SE_peak_1083	chr15	40232245	40256052	0.0503085	1.8955	0.118903	204
	205	SE_peak_1723	chr19	48675321	48698982	0.0770053	1.89506	0.164723	205
	206	SE_peak_1135	chr15	73921433	73966938	0.0244344	1.89174	0.067375	206
	207	SE_peak_1528	chr18	9637480	9688886	0.0503085	1.89147	0.118903	207
	208	SE_peak_1808	chr2	38643341	38723725	0.0625257	1.89141	0.140414	208
	209	SE_peak_2964	chr7	76281295	76333886	0.0141917	1.88961	0.0434392	209		95
	210	SE_peak_1975	chr2	213099334	213157389	0.00563554	1.88647	0.0217919	210		96
	211	SE_peak_1607	chr19	7515879	7547081	0.436281	1.8863	0.593052	211
	212	SE_peak_2029	chr20	3202933	3240892	0.436281	1.88002	0.593052	212
	213	SE_peak_676	chr11	118183032	118292247	0.000493624	1.87702	0.00361438	213		97
	214	SE_peak_271	chr1	161486858	161664468	0.00275607	1.86865	0.0128191	214		98
	215	SE_peak_14	chr1	3453321	3483209	0.113492	1.86784	0.220736	215
	216	SE_peak_771	chr12	45725181	45734557	0.0244344	1.86634	0.067375	216
	217	SE_peak_1912	chr2	136204732	136256923	0.0106129	1.86544	0.0347646	217		99
	218	SE_peak_829	chr12	71684373	71721629	8.22707e-05	1.86421	0.00113786	218		100
	219	SE_peak_1016	chr14	71319825	71325501	0.063553	1.86329	0.142599	219
	220	SE_peak_2356	chr3	122676702	122684395	0.0106129	1.86115	0.0347646	220	PARP14	101	PARP14(101)
	221	SE_peak_1692	chr19	41859228	41889402	0.0141917	1.8608	0.0434392	221	CD79A	102	CD79A(102)
	222	SE_peak_530	chr11	1747987	1797356	0.000287947	1.85765	0.00252582	222	CTSD	103	CTSD(103)
	223	SE_peak_1918	chr2	157402969	157471543	0.0141917	1.85632	0.0434392	223		104
	224	SE_peak_1974	chr2	212955422	212981801	0.135911	1.85407	0.252324	224
	225	SE_peak_2612	chr5	100888777	100905678	0.586672	1.85403	0.74085	225
	226	SE_peak_1712	chr19	47093353	47115173	0.00275607	1.8526	0.0128191	226	ZC3H4	105	ZC3H4(105)
	227	SE_peak_2394	chr3	153158972	153168477	0.00563554	1.85123	0.0217919	227		106
	228	SE_peak_1137	chr15	74179098	74216253	0.258083	1.8508	0.40567	228
	229	SE_peak_1718	chr19	48243903	48273736	0.340107	1.8488	0.49862	229
	230	SE_peak_1311	chr16	87852306	87875277	0.0141917	1.84795	0.0434392	230		107
	231	SE_peak_2090	chr20	48816567	48833039	0.00777458	1.84173	0.02765	231		108
	232	SE_peak_1107	chr15	52676264	52684526	0.340107	1.83915	0.49862	232
	233	SE_peak_2446	chr3	193816703	193896927	0.161497	1.83365	0.286595	233
	234	SE_peak_2355	chr3	122560326	122579269	0.113492	1.83317	0.220736	234
	235	SE_peak_290	chr1	181022019	181045914	0.0770053	1.82999	0.164723	235
	236	SE_peak_2925	chr7	32888236	32906121	0.452679	1.82978	0.614384	236
	237	SE_peak_1452	chr17	59746685	59859964	0.00275607	1.82724	0.0128191	237		109
	238	SE_peak_1884	chr2	98438317	98518057	0.190251	1.82624	0.325895	238
	239	SE_peak_11	chr1	2411804	2431902	0.190251	1.82494	0.325895	239
	240	SE_peak_267	chr1	161064356	161098879	0.00185109	1.82379	0.00960069	240		110
	241	SE_peak_1365	chr17	18967770	19025587	0.796174	1.82374	0.878885	241
	242	SE_peak_1801	chr2	33475217	33499018	0.185099	1.82357	0.325895	242
	243	SE_peak_3168	chr9	4738860	4744282	0.286814	1.82254	0.45002	243
	244	SE_peak_1415	chr17	41770282	41814244	0.00275607	1.81977	0.0128191	244		111
	245	SE_peak_24	chr1	8870846	8912403	0.00275607	1.8194	0.0128191	245		112
	246	SE_peak_1993	chr2	226834735	226840366	0.00777458	1.81739	0.02765	246		113
	247	SE_peak_3130	chr8	125428953	125452014	0.00185109	1.81461	0.00960069	247		114
	248	SE_peak_3357	chrX	153966493	153986897	0.00563554	1.81363	0.0217919	248	TMEM187	115	TMEM187(115)
	249	SE_peak_2136	chr21	17775138	17800082	0.184418	1.81303	0.325502	249
	250	SE_peak_226	chr1	150507552	150581991	0.00185109	1.80623	0.00960069	250		116
	251	SE_peak_1255	chr16	50265834	50284802	0.00777458	1.80447	0.02765	251		117
	252	SE_peak_218	chr1	149157283	149191376	0.0141917	1.80362	0.0434392	252		118
	253	SE_peak_1634	chr19	14492971	14583741	0.00123406	1.8032	0.00712104	253		119
	254	SE_peak_3022	chr7	150663421	150688213	0.353588	1.8007	0.518094	254
	255	SE_peak_1208	chr16	11706455	11743987	0.382955	1.80025	0.544947	255
	256	SE_peak_606	chr11	64225453	64252955	0.000493624	1.79874	0.00361438	256		120
	257	SE_peak_556	chr11	18299509	18336563	0.0770053	1.79207	0.164723	257
	258	SE_peak_398	chr10	11141305	11195333	0.00399013	1.79192	0.0168501	258		121
	259	SE_peak_2911	chr7	8114255	8149812	0.0244344	1.79083	0.067375	259
	260	SE_peak_3273	chr9	124196658	124224113	0.604813	1.78992	0.740853	260
	261	SE_peak_1387	chr17	31487357	31511862	0.0106129	1.78804	0.0347646	261	RAB11FIP4	122	RAB11FIP4(122)
	262	SE_peak_2481	chr4	25843528	25880221	0.0503085	1.78613	0.118903	262
	263	SE_peak_78	chr1	25018106	25037714	0.297326	1.78578	0.45213	263
	264	SE_peak_2465	chr4	1747243	1796077	0.436281	1.78294	0.593052	264
	265	SE_peak_3180	chr9	15422053	15431369	0.757156	1.77996	0.866174	265
	266	SE_peak_2114	chr20	57617757	57630242	0.0625257	1.77876	0.140414	266
	267	SE_peak_1926	chr2	164992021	165011037	0.093912	1.77555	0.191337	267
	268	SE_peak_367	chr1	234582415	234632283	0.00275607	1.77419	0.0128191	268		123
	269	SE_peak_762	chr12	27329953	27348427	0.0399835	1.7729	0.0998252	269
	270	SE_peak_2618	chr5	119255380	119369867	0.00275607	1.77085	0.0128191	270		124
	271	SE_peak_2588	chr5	58483702	58506366	0.931427	1.76897	0.957809	271
	272	SE_peak_383	chr10	1035192	1064267	0.00563554	1.76513	0.0217919	272		125
	273	SE_peak_710	chr12	1576203	1616944	0.0503085	1.7606	0.118903	273
	274	SE_peak_2342	chr3	112071976	112098382	0.113492	1.76056	0.220736	274
	275	SE_peak_2442	chr3	189766461	189806595	0.161497	1.75247	0.286595	275
	276	SE_peak_1952	chr2	196137583	196212183	0.00777458	1.75077	0.02765	276		126
	277	SE_peak_2161	chr21	43300398	43523054	0.0625257	1.74969	0.140414	277
	278	SE_peak_1297	chr16	80996551	81008721	0.093912	1.74789	0.191337	278
	279	SE_peak_2967	chr7	76953375	76985685	0.436281	1.74586	0.593052	279
	280	SE_peak_132	chr1	52628005	52642315	0.093912	1.74344	0.191337	280
	281	SE_peak_1204	chr16	10865850	10897621	0.00777458	1.74029	0.02765	281	CIITA	127	CIITA(127)
	282	SE_peak_674	chr11	117949328	118015635	0.00399013	1.73716	0.0168501	282	IL10RA	128	IL10RA(128)
	283	SE_peak_2418	chr3	182598013	182646165	0.161497	1.73555	0.286595	283
	284	SE_peak_449	chr10	75166525	75297863	0.0106129	1.72967	0.0347646	284		129
	285	SE_peak_125	chr1	45684541	45689066	0.135911	1.72749	0.252324	285
	286	SE_peak_240	chr1	153478026	153578627	0.00275607	1.72632	0.0128191	286		130
	287	SE_peak_2151	chr21	36319128	36338257	0.19808	1.72609	0.338863	287
	288	SE_peak_730	chr12	9701627	9776283	0.0503085	1.72605	0.118903	288
	289	SE_peak_838	chr12	92094435	92186854	0.000164541	1.72591	0.00177	289		131
	290	SE_peak_313	chr1	202007247	202067993	0.135911	1.72424	0.252324	290
	291	SE_peak_920	chr13	40960934	41020577	0.00185109	1.72381	0.00960069	291		132
	292	SE_peak_628	chr11	69272778	69312159	0.863307	1.72327	0.916979	292
	293	SE_peak_3332	chrX	46306158	46334842	0.190251	1.72306	0.325895	293
	294	SE_peak_1315	chr16	88681048	88706907	0.258083	1.72214	0.40567	294
	295	SE_peak_2966	chr7	76437915	76488022	0.0625257	1.72067	0.140414	295
	296	SE_peak_885	chr12	121738102	121812970	0.00275607	1.71942	0.0128191	296	RHOF	133	RHOF(133)
	297	SE_peak_475	chr10	97317662	97335564	0.161497	1.71812	0.286595	297
	298	SE_peak_1375	chr17	28496228	28534278	0.604813	1.71399	0.740853	298
	299	SE_peak_1003	chr14	61694583	61731442	0.0106129	1.71289	0.0347646	299		134
	300	SE_peak_3213	chr9	71763864	71797236	0.0849281	1.70811	0.180783	300
	301	SE_peak_1880	chr2	96304876	96345501	0.576325	1.70754	0.729547	301
	302	SE_peak_2432	chr3	185927233	185962000	0.000287947	1.70705	0.00252582	302		135
	303	SE_peak_1790	chr2	27428098	27446779	0.0767772	1.70673	0.164723	303
	304	SE_peak_2915	chr7	21337983	21367721	0.190251	1.70598	0.325895	304
	305	SE_peak_307	chr1	201253934	201314596	0.436281	1.70258	0.593052	305
	306	SE_peak_2076	chr20	44641519	44653104	0.0770053	1.70222	0.164723	306
	307	SE_peak_3098	chr8	94638190	94658490	0.258083	1.70032	0.40567	307
	308	SE_peak_943	chr13	74121902	74136598	0.0141917	1.69926	0.0434392	308		136
	309	SE_peak_67	chr1	22018616	22055508	0.184418	1.69899	0.325502	309
	310	SE_peak_1810	chr2	39118405	39142228	0.00777458	1.69897	0.02765	310		137
	311	SE_peak_3295	chr9	129863166	129901685	0.0625257	1.69763	0.140414	311
	312	SE_peak_1393	chr17	35238627	35257131	0.340107	1.69551	0.49862	312
	313	SE_peak_3091	chr8	81060656	81112554	0.111776	1.68575	0.220736	313
	314	SE_peak_3107	chr8	100409254	100528560	0.00777458	1.68097	0.02765	314		138
	315	SE_peak_985	chr14	49851589	49913024	0.000493624	1.68057	0.00361438	315		139
	316	SE_peak_2496	chr4	40172260	40266336	0.0314685	1.67842	0.0824236	316
	317	SE_peak_2406	chr3	170310436	170368165	0.135911	1.67555	0.252324	317
	318	SE_peak_2945	chr7	55498077	55574601	0.0141917	1.67349	0.0434392	318	VOPP1	140	VOPP1(140)
	319	SE_peak_1911	chr2	136112568	136145096	0.135911	1.67117	0.252324	319
	320	SE_peak_1527	chr18	9594520	9620839	0.161497	1.66872	0.286595	320
	321	SE_peak_1868	chr2	84879748	84974388	8.22707e-05	1.66728	0.00113786	321		141
	322	SE_peak_524	chr11	391101	417955	0.297326	1.66701	0.45213	322
	323	SE_peak_263	chr1	160538601	160585859	0.00777458	1.66322	0.02765	323	CD84	142	CD84(142)
	324	SE_peak_1307	chr16	85353781	85397425	0.386508	1.66187	0.544947	324
	325	SE_peak_1395	chr17	35519216	35541968	0.00777458	1.66156	0.02765	325		143
	326	SE_peak_1691	chr19	41730996	41811883	0.0625257	1.65965	0.140414	326
	327	SE_peak_229	chr1	151022624	151072060	0.000287947	1.65829	0.00252582	327		144
	328	SE_peak_3153	chr8	143540584	143579888	0.0503085	1.65647	0.118903	328
	329	SE_peak_237	chr1	152870633	153004541	0.666475	1.65457	0.788667	329
	330	SE_peak_2434	chr3	186976603	187045292	0.161497	1.65456	0.286595	330
	331	SE_peak_3171	chr9	5435696	5477932	0.436281	1.6496	0.593052	331
	332	SE_peak_1093	chr15	44661584	44687099	0.0106129	1.6495	0.0347646	332		145
	333	SE_peak_1117	chr15	63473279	63517961	0.0106129	1.64625	0.0347646	333		146
	334	SE_peak_1502	chr17	81508944	81520336	0.000781571	1.64503	0.00504451	334		147
	335	SE_peak_2452	chr3	195795565	195912620	0.222419	1.64501	0.365203	335
	336	SE_peak_2220	chr22	39983239	40024809	0.73044	1.64405	0.837443	336
	337	SE_peak_220	chr1	149605673	149647211	0.0106129	1.64106	0.0347646	337		148
	338	SE_peak_1514	chr17	82814284	82894603	0.0399835	1.63895	0.0998252	338
	339	SE_peak_2683	chr5	170252246	170338098	0.0141917	1.63894	0.0434392	339		149
	340	SE_peak_3330	chrX	46179651	46210561	0.386508	1.63799	0.544947	340
	341	SE_peak_194	chr1	116497647	116517634	0.604813	1.63454	0.740853	341
	342	SE_peak_3233	chr9	92705184	92791217	0.0770053	1.63409	0.164723	342
	343	SE_peak_729	chr12	9636060	9686166	0.00399013	1.63389	0.0168501	343		150
	344	SE_peak_214	chr1	148423613	148461605	0.161497	1.63004	0.286595	344
	345	SE_peak_2783	chr6	36660329	36701706	0.604813	1.62816	0.740853	345
	346	SE_peak_1148	chr15	80658414	80710357	0.258083	1.62691	0.40567	346
	347	SE_peak_720	chr12	6423588	6471617	0.0399835	1.62689	0.0998252	347
	348	SE_peak_2352	chr3	120090394	120114436	0.0503085	1.62678	0.118903	348
	349	SE_peak_2703	chr6	2838733	2903662	0.00399013	1.62671	0.0168501	349		151
	350	SE_peak_2491	chr4	38312621	38336328	0.0314685	1.62584	0.0824236	350
	351	SE_peak_527	chr11	554672	579089	0.246065	1.62572	0.402008	351
	352	SE_peak_2148	chr21	34864290	34892749	0.0625257	1.62375	0.140414	352
	353	SE_peak_2834	chr6	109373435	109383955	0.222419	1.6236	0.365203	353
	354	SE_peak_608	chr11	64303756	64360082	0.0625257	1.62311	0.140414	354
	355	SE_peak_2444	chr3	189895439	189955920	0.093912	1.62241	0.191337	355
	356	SE_peak_222	chr1	149879129	149901137	0.00185109	1.62203	0.00960069	356		152
	357	SE_peak_1269	chr16	57576817	57629384	0.0141917	1.61984	0.0434392	357	ADGRG1	153	ADGRG1(153)
	358	SE_peak_2494	chr4	39025896	39048582	0.190251	1.61947	0.325895	358
	359	SE_peak_251	chr1	155307862	155325840	0.418243	1.61812	0.588739	359
	360	SE_peak_2417	chr3	181694931	181727751	0.796174	1.61795	0.878885	360
	361	SE_peak_2389	chr3	150723054	150766411	0.000781571	1.61714	0.00504451	361		154
	362	SE_peak_3345	chrX	107700744	107748464	0.250018	1.6149	0.40567	362
	363	SE_peak_186	chr1	112605270	112628480	0.000493624	1.61397	0.00361438	363		155
	364	SE_peak_1743	chr19	54351966	54390120	0.436281	1.61378	0.593052	364
	365	SE_peak_3309	chr9	135123047	135136620	0.604813	1.61181	0.740853	365
	366	SE_peak_2365	chr3	128591253	128618499	0.545701	1.60954	0.691786	366
	367	SE_peak_656	chr11	95679895	95717159	0.30963	1.60762	0.470565	367
	368	SE_peak_1164	chr15	90807145	90886923	0.258083	1.60567	0.40567	368
	369	SE_peak_1956	chr2	197191360	197218631	0.161497	1.60203	0.286595	369
	370	SE_peak_1860	chr2	70010266	70147345	0.00399013	1.60163	0.0168501	370		156
	371	SE_peak_1759	chr2	8514025	8546415	0.489428	1.60025	0.638725	371
	372	SE_peak_1859	chr2	69973274	69987167	1	1.59823	1	372
	373	SE_peak_2213	chr22	39061467	39118798	0.113492	1.5981	0.220736	373
	374	SE_peak_2410	chr3	172502519	172669325	0.0625257	1.59644	0.140414	374
	375	SE_peak_2152	chr21	37364920	37380664	0.0770053	1.59623	0.164723	375
	376	SE_peak_624	chr11	67233974	67318622	0.000493624	1.59552	0.00361438	376	GRK2	157	GRK2(157)
	377	SE_peak_941	chr13	73325093	73374336	0.0770053	1.59548	0.164723	377
	378	SE_peak_3164	chr9	1047579	1052381	0.258083	1.59401	0.40567	378
	379	SE_peak_1328	chr17	2708279	2725300	0.436281	1.59137	0.593052	379
	380	SE_peak_1628	chr19	13143587	13191661	0.0106129	1.588	0.0347646	380		158
	381	SE_peak_2219	chr22	39899903	39962871	0.232989	1.58794	0.3816	381
	382	SE_peak_728	chr12	8049249	8089155	0.73044	1.58575	0.837443	382
	383	SE_peak_2380	chr3	141483386	141502276	0.0770053	1.58417	0.164723	383
	384	SE_peak_3028	chr7	157271312	157320566	0.0141917	1.58292	0.0434392	384		159
	385	SE_peak_3010	chr7	139088716	139134039	0.0106129	1.58238	0.0347646	385		160
	386	SE_peak_302	chr1	197761931	197808314	0.161497	1.57912	0.286595	386
	387	SE_peak_1519	chr18	2955593	2999621	0.00563554	1.577	0.0217919	387		161
	388	SE_peak_1984	chr2	218363615	218413185	0.0314685	1.57302	0.0824236	388
	389	SE_peak_1139	chr15	74771252	74817925	0.00275607	1.57293	0.0128191	389		162
	390	SE_peak_1659	chr19	19588614	19629111	0.161497	1.57268	0.286595	390
	391	SE_peak_521	chr10	133373087	133406216	0.0314685	1.57146	0.0824236	391
	392	SE_peak_199	chr1	117605174	117696160	0.0503085	1.57056	0.118903	392
	393	SE_peak_3247	chr9	97848322	97864117	0.73044	1.57054	0.837443	393
	394	SE_peak_2509	chr4	77815347	77828469	0.0244344	1.56943	0.067375	394
	395	SE_peak_2674	chr5	157247699	157283583	0.0625257	1.56783	0.140414	395
	396	SE_peak_2598	chr5	80244093	80269153	0.093912	1.56679	0.191337	396
	397	SE_peak_2758	chr6	31772594	31864407	0.0244344	1.56676	0.067375	397
	398	SE_peak_3169	chr9	4920578	4945029	0.931427	1.56611	0.957809	398
	399	SE_peak_1853	chr2	68714387	68811242	0.00777458	1.56565	0.02765	399		163
	400	SE_peak_32	chr1	10377654	10431358	0.113492	1.56509	0.220736	400
	401	SE_peak_1675	chr19	38243705	38337682	0.0770053	1.56112	0.164723	401
	402	SE_peak_2476	chr4	11596891	11636416	0.0625257	1.56024	0.140414	402
	403	SE_peak_3315	chr9	137068048	137096883	0.0503085	1.5589	0.118903	403
	404	SE_peak_4	chr1	1302906	1325791	0.594333	1.55663	0.740853	404
	405	SE_peak_484	chr10	101693530	101695660	0.225606	1.55614	0.369971	405
	406	SE_peak_948	chr13	99255725	99387227	0.0106129	1.55566	0.0347646	406		164
	407	SE_peak_206	chr1	144519148	144570562	0.0244344	1.55272	0.067375	407
	408	SE_peak_2926	chr7	35688614	35696147	0.297326	1.55207	0.45213	408
	409	SE_peak_796	chr12	53345032	53392316	8.22707e-05	1.54955	0.00113786	409		165
	410	SE_peak_2376	chr3	136976081	136998084	0.340107	1.54879	0.49862	410
	411	SE_peak_2053	chr20	32354941	32369607	0.0141917	1.54871	0.0434392	411		166
	412	SE_peak_3136	chr8	129957698	130017512	0.666475	1.54575	0.788667	412
	413	SE_peak_2934	chr7	43567898	43595375	0.00185109	1.54322	0.00960069	413		167
	414	SE_peak_1554	chr18	54221582	54272826	0.135911	1.54257	0.252324	414
	415	SE_peak_1625	chr19	12766124	12807352	0.0244344	1.53859	0.067375	415
	416	SE_peak_979	chr14	37565511	37600139	0.190251	1.53831	0.325895	416
	417	SE_peak_330	chr1	206540014	206593030	0.00777458	1.53646	0.02765	417		168
	418	SE_peak_1845	chr2	64636173	64679564	0.436281	1.53512	0.593052	418
	419	SE_peak_2159	chr21	41601483	41787559	0.436281	1.53433	0.593052	419
	420	SE_peak_2305	chr3	50137946	50173903	0.113492	1.5315	0.220736	420
	421	SE_peak_1451	chr17	59617230	59628177	0.858365	1.53035	0.916979	421
	422	SE_peak_303	chr1	198153921	198192846	0.0399835	1.52938	0.0998252	422
	423	SE_peak_2971	chr7	98276744	98296944	0.258083	1.52922	0.40567	423
	424	SE_peak_2294	chr3	46205667	46247602	0.73044	1.52633	0.837443	424
	425	SE_peak_1973	chr2	212900114	212941362	0.161497	1.52457	0.286595	425
	426	SE_peak_2058	chr20	35738730	35745114	0.436281	1.52251	0.593052	426
	427	SE_peak_270	chr1	161381559	161422416	0.135911	1.52172	0.252324	427
	428	SE_peak_2990	chr7	106278233	106286529	0.222419	1.51887	0.365203	428
	429	SE_peak_1495	chr17	78695023	78822276	0.0106129	1.51676	0.0347646	429		169
	430	SE_peak_103	chr1	32933846	33055845	0.0503085	1.51666	0.118903	430
	431	SE_peak_2104	chr20	51494396	51543184	0.250754	1.51652	0.40567	431
	432	SE_peak_2477	chr4	15000792	15006470	0.297326	1.51633	0.45213	432
	433	SE_peak_3353	chrX	149495149	149554435	0.0625257	1.51591	0.140414	433
	434	SE_peak_1438	chr17	48505486	48626310	0.436281	1.5149	0.593052	434
	435	SE_peak_3320	chrX	12946146	13029540	0.00399013	1.51393	0.0168501	435		170
	436	SE_peak_1893	chr2	108921189	108989728	0.863307	1.51308	0.916979	436
	437	SE_peak_2448	chr3	194133488	194161841	0.489428	1.51117	0.638725	437
	438	SE_peak_2045	chr20	23081735	23163095	0.386508	1.51097	0.544947	438
	439	SE_peak_2746	chr6	30060471	30131114	0.489428	1.51092	0.638725	439
	440	SE_peak_2094	chr20	49747917	49859955	0.0503085	1.51055	0.118903	440
	441	SE_peak_2550	chr4	173331738	173335885	0.236964	1.50875	0.387625	441
	442	SE_peak_2415	chr3	177568827	177624537	0.436281	1.50867	0.593052	442
	443	SE_peak_2887	chr6	158630896	158669112	0.093912	1.50867	0.191337	443
	444	SE_peak_215	chr1	148513635	148529804	0.135911	1.50833	0.252324	444
	445	SE_peak_2717	chr6	11346732	11393894	0.386508	1.50588	0.544947	445
	446	SE_peak_1745	chr19	54937366	54968196	1	1.5014	1	446
	447	SE_peak_629	chr11	70124088	70161355	0.666475	1.50135	0.788667	447
	448	SE_peak_1774	chr2	12701932	12729287	0.222419	1.50104	0.365203	448
	449	SE_peak_1146	chr15	79946909	79991130	0.604813	1.50004	0.740853	449
	450	SE_peak_1058	chr14	103317567	103335715	0.436281	1.49926	0.593052	450
	451	SE_peak_3029	chr7	157335943	157357667	0.372244	1.49891	0.544819	451
	452	SE_peak_52	chr1	16073454	16218688	0.0503085	1.49702	0.118903	452
	453	SE_peak_2901	chr7	2631288	2647396	0.489428	1.49688	0.638725	453
	454	SE_peak_1719	chr19	48320317	48334465	0.135911	1.49633	0.252324	454
	455	SE_peak_2956	chr7	74571899	74613838	0.190251	1.49499	0.325895	455
	456	SE_peak_2599	chr5	82375017	82424954	0.73044	1.494	0.837443	456
	457	SE_peak_828	chr12	71660987	71665807	0.113492	1.49107	0.220736	457
	458	SE_peak_46	chr1	15400152	15432905	0.0106129	1.49012	0.0347646	458
	459	SE_peak_1507	chr17	82095457	82107307	0.796174	1.48926	0.878885	459
	460	SE_peak_388	chr10	4650908	4704994	0.113492	1.48874	0.220736	460
	461	SE_peak_337	chr1	209643309	209658992	0.436281	1.4887	0.593052	461
	462	SE_peak_1816	chr2	43199485	43278748	0.00777458	1.48842	0.02765	462
	463	SE_peak_1163	chr15	90523721	90575531	0.222419	1.48836	0.365203	463
	464	SE_peak_1406	chr17	39672175	39821638	0.00563554	1.48606	0.0217919	464
	465	SE_peak_1357	chr17	15637593	15660262	0.436281	1.48514	0.593052	465
	466	SE_peak_2132	chr21	14520284	14603778	0.258083	1.485	0.40567	466
	467	SE_peak_1343	chr17	7204386	7265298	0.0399835	1.4847	0.0998252	467
	468	SE_peak_1544	chr18	31418797	31514118	0.093912	1.48399	0.191337	468
	469	SE_peak_118	chr1	41465910	41502970	0.73044	1.48341	0.837443	469
	470	SE_peak_1566	chr18	63508885	63554830	0.931427	1.4832	0.957809	470
	471	SE_peak_3225	chr9	89373967	89538406	0.0625257	1.48289	0.140414	471
	472	SE_peak_49	chr1	15780149	15854029	0.00399013	1.48272	0.0168501	472
	473	SE_peak_2460	chr3	197466702	197556336	0.489428	1.48238	0.638725	473
	474	SE_peak_467	chr10	88879310	88902452	0.161497	1.47957	0.286595	474
	475	SE_peak_2843	chr6	113628130	113656117	0.258083	1.47929	0.40567	475
	476	SE_peak_1378	chr17	28923766	28953040	0.258083	1.47903	0.40567	476
	477	SE_peak_1522	chr18	3446139	3467124	0.0503085	1.47896	0.118903	477
	478	SE_peak_798	chr12	53972634	54000837	0.666475	1.47851	0.788667	478
	479	SE_peak_1983	chr2	218257246	218301409	0.135911	1.47621	0.252324	479
	480	SE_peak_3148	chr8	141306626	141347336	0.489428	1.47116	0.638725	480
	481	SE_peak_77	chr1	24909790	24931000	0.113492	1.47016	0.220736	481
	482	SE_peak_1968	chr2	203852599	203873026	0.258083	1.47012	0.40567	482
	483	SE_peak_3271	chr9	122900011	122914027	0.093912	1.4687	0.191337	483
	484	SE_peak_2687	chr5	172173173	172188963	0.190251	1.46712	0.325895	484
	485	SE_peak_823	chr12	67267983	67275168	0.604813	1.46606	0.740853	485
	486	SE_peak_639	chr11	73366419	73389255	0.113492	1.46603	0.220736	486
	487	SE_peak_2268	chr3	13413507	13431264	0.297326	1.46588	0.45213	487
	488	SE_peak_3251	chr9	98227957	98257232	0.0625257	1.46561	0.140414	488
	489	SE_peak_902	chr13	20160502	20198011	0.489428	1.46477	0.638725	489
	490	SE_peak_1266	chr16	56980963	57045858	0.0141917	1.46368	0.0434392	490
	491	SE_peak_675	chr11	118060731	118093603	0.297326	1.46324	0.45213	491
	492	SE_peak_863	chr12	109863303	109901634	0.604813	1.46298	0.740853	492
	493	SE_peak_2527	chr4	102812128	102829851	0.135911	1.4623	0.252324	493
	494	SE_peak_3338	chrX	65985855	66022636	0.489428	1.46122	0.638725	494
	495	SE_peak_581	chr11	47373891	47435041	0.0625257	1.46087	0.140414	495
	496	SE_peak_2123	chr20	62588291	62628618	1	1.4596	1	496
	497	SE_peak_1069	chr14	105465573	105492054	0.135911	1.45899	0.252324	497
	498	SE_peak_3258	chr9	109440973	109478688	0.436281	1.45765	0.593052	498
	499	SE_peak_2767	chr6	32966356	32984180	0.161497	1.45743	0.286595	499
	500	SE_peak_2349	chr3	119148556	119185707	0.297326	1.45691	0.45213	500
	501	SE_peak_1839	chr2	60867353	60900202	0.00399013	1.45475	0.0168501	501
	502	SE_peak_2002	chr2	233688634	233712174	0.73044	1.45327	0.837443	502
	503	SE_peak_587	chr11	57740956	57805532	0.00563554	1.45308	0.0217919	503
	504	SE_peak_817	chr12	62250633	62268806	0.0625257	1.45027	0.140414	504
	505	SE_peak_2957	chr7	74635161	74677769	0.00777458	1.45024	0.02765	505
	506	SE_peak_1335	chr17	4695175	4748602	0.73044	1.44807	0.837443	506
	507	SE_peak_460	chr10	80428965	80541379	0.00123406	1.44779	0.00712104	507
	508	SE_peak_1498	chr17	80252399	80266639	0.113492	1.44602	0.220736	508
	509	SE_peak_1755	chr2	20298	47408	0.666475	1.44515	0.788667	509
	510	SE_peak_1151	chr15	83281876	83322914	0.386508	1.44442	0.544947	510
	511	SE_peak_196	chr1	116719902	116773008	0.0141917	1.44341	0.0434392	511
	512	SE_peak_1762	chr2	9095553	9114269	0.666475	1.44139	0.788667	512
	513	SE_peak_1257	chr16	50664837	50722773	0.00563554	1.44104	0.0217919	513
	514	SE_peak_1007	chr14	65281881	65338205	0.489428	1.44074	0.638725	514
	515	SE_peak_2334	chr3	100509814	100564626	0.340107	1.43974	0.49862	515
	516	SE_peak_1518	chr18	2627682	2663479	0.0399835	1.4389	0.0998252	516
	517	SE_peak_2935	chr7	43612813	43679727	0.0503085	1.4378	0.118903	517
	518	SE_peak_2066	chr20	38803804	38810262	0.093912	1.43621	0.191337	518
	519	SE_peak_3339	chrX	68828164	68845095	0.666475	1.43453	0.788667	519
	520	SE_peak_2247	chr22	49917649	49983876	0.161497	1.43304	0.286595	520
	521	SE_peak_1464	chr17	68228555	68265657	0.0625257	1.43157	0.140414	521
	522	SE_peak_1491	chr17	78112923	78200017	0.0244344	1.43081	0.067375	522
	523	SE_peak_2561	chr5	1476749	1542648	0.489428	1.43032	0.638725	523
	524	SE_peak_769	chr12	44827058	44876266	0.258083	1.43006	0.40567	524
	525	SE_peak_1080	chr15	38538201	38590152	0.0314685	1.42987	0.0824236	525
	526	SE_peak_740	chr12	12429145	12513542	0.0141917	1.4298	0.0434392	526
	527	SE_peak_75	chr1	24362373	24394115	0.161497	1.42956	0.286595	527
	528	SE_peak_3355	chrX	152893136	152902314	0.595481	1.42925	0.740853	528
	529	SE_peak_568	chr11	34824597	34891623	0.436281	1.42852	0.593052	529
	530	SE_peak_1302	chr16	84585688	84619291	0.436281	1.42819	0.593052	530
	531	SE_peak_1615	chr19	10497955	10570013	0.0770053	1.42713	0.164723	531
	532	SE_peak_243	chr1	153943955	153992910	0.0141917	1.42681	0.0434392	532
	533	SE_peak_1536	chr18	12836337	12892225	1	1.4268	1	533
	534	SE_peak_2543	chr4	152531024	152538719	0.0399835	1.42609	0.0998252	534
	535	SE_peak_1812	chr2	42096211	42148268	0.0503085	1.42537	0.118903	535
	536	SE_peak_2393	chr3	152239869	152334109	0.093912	1.42472	0.191337	536
	537	SE_peak_242	chr1	153771458	153792464	0.73044	1.42463	0.837443	537
	538	SE_peak_2391	chr3	151871061	151899425	0.489428	1.42312	0.638725	538
	539	SE_peak_1333	chr17	4358268	4377737	0.666475	1.42295	0.788667	539
	540	SE_peak_374	chr1	235296867	235337365	0.489428	1.42289	0.638725	540
	541	SE_peak_533	chr11	2884035	2914025	1	1.4217	1	541
	542	SE_peak_1473	chr17	74736134	74802301	0.545701	1.42157	0.691786	542
	543	SE_peak_1976	chr2	215966492	216019799	0.190251	1.4211	0.325895	543
	544	SE_peak_3132	chr8	125911563	125952423	0.0503085	1.42051	0.118903	544
	545	SE_peak_430	chr10	47986189	48002448	0.73044	1.41999	0.837443	545
	546	SE_peak_2942	chr7	48079563	48099170	0.190251	1.41974	0.325895	546
	547	SE_peak_1086	chr15	40834891	40910023	0.161497	1.41854	0.286595	547
	548	SE_peak_2019	chr2	241101265	241113169	0.928901	1.41854	0.957809	548
	549	SE_peak_584	chr11	47974207	48067599	0.00777458	1.41743	0.02765	549
	550	SE_peak_346	chr1	221946456	221991775	1	1.41675	1	550
	551	SE_peak_3031	chr8	6860999	6878485	0.931427	1.41599	0.957809	551
	552	SE_peak_494	chr10	103870413	103925973	0.222419	1.41476	0.365203	552
	553	SE_peak_6	chr1	1398126	1436598	0.436281	1.41102	0.593052	553
	554	SE_peak_2937	chr7	44605434	44641733	0.113492	1.41004	0.220736	554
	555	SE_peak_2635	chr5	135106288	135159221	0.258083	1.40957	0.40567	555
	556	SE_peak_301	chr1	192500838	192581479	0.0187577	1.40925	0.0549078	556
	557	SE_peak_1840	chr2	60947420	61019752	0.0399835	1.40785	0.0998252	557
	558	SE_peak_2453	chr3	196111696	196221046	0.222419	1.40738	0.365203	558
	559	SE_peak_2101	chr20	50818165	50869538	0.340107	1.407	0.49862	559
	560	SE_peak_1727	chr19	49113836	49136161	0.297326	1.40699	0.45213	560
	561	SE_peak_3138	chr8	132979065	133093771	0.00563554	1.4054	0.0217919	561
	562	SE_peak_2229	chr22	42067412	42091646	0.0141917	1.4049	0.0434392	562
	563	SE_peak_1088	chr15	42009814	42058689	0.657182	1.4028	0.788667	563
	564	SE_peak_2034	chr20	5586954	5613086	0.0399835	1.40091	0.0998252	564
	565	SE_peak_1595	chr19	3132382	3189807	0.73044	1.39925	0.837443	565
	566	SE_peak_899	chr12	132759701	132773199	0.113492	1.39865	0.220736	566
	567	SE_peak_1453	chr17	60077049	60103144	0.796174	1.39855	0.878885	567
	568	SE_peak_345	chr1	221809837	221849728	0.73044	1.39534	0.837443	568
	569	SE_peak_326	chr1	205257945	205322162	0.0503085	1.3947	0.118903	569
	570	SE_peak_2087	chr20	47303790	47405475	0.00123406	1.39455	0.00712104	570
	571	SE_peak_835	chr12	89706674	89722169	0.545701	1.39344	0.691786	571
	572	SE_peak_2524	chr4	99403814	99462273	0.489428	1.39231	0.638725	572
	573	SE_peak_1793	chr2	28316571	28469696	0.0141917	1.39166	0.0434392	573
	574	SE_peak_2381	chr3	141796997	141890807	0.222419	1.38744	0.365203	574
	575	SE_peak_2515	chr4	82371425	82375522	0.21897	1.38715	0.365203	575
	576	SE_peak_280	chr1	169102766	169118955	0.73044	1.38698	0.837443	576
	577	SE_peak_3299	chr9	131252124	131290049	0.0187577	1.38552	0.0549078	577
	578	SE_peak_852	chr12	104565780	104605949	0.0770053	1.38466	0.164723	578
	579	SE_peak_531	chr11	1817685	1888970	0.545701	1.38437	0.691786	579
	580	SE_peak_65	chr1	21762426	21792615	0.258083	1.38436	0.40567	580
	581	SE_peak_3326	chrX	41330083	41353988	0.222419	1.38421	0.365203	581
	582	SE_peak_2103	chr20	51384522	51438796	0.0314685	1.38284	0.0824236	582
	583	SE_peak_2553	chr4	184264003	184289441	0.190251	1.38234	0.325895	583
	584	SE_peak_450	chr10	75394088	75439426	0.386508	1.38145	0.544947	584
	585	SE_peak_1867	chr2	74816407	74898050	0.135911	1.38074	0.252324	585
	586	SE_peak_1229	chr16	27366787	27432621	0.0314685	1.37788	0.0824236	586
	587	SE_peak_2284	chr3	36891392	36925539	0.222419	1.37783	0.365203	587
	588	SE_peak_511	chr10	122293171	122342157	0.863307	1.37656	0.916979	588
	589	SE_peak_2256	chr3	5181436	5205620	0.340107	1.37452	0.49862	589
	590	SE_peak_1934	chr2	177207386	177291966	0.0244344	1.37347	0.067375	590
	591	SE_peak_3347	chrX	119676953	119693899	0.161497	1.37201	0.286595	591
	592	SE_peak_2673	chr5	157131741	157234411	0.0187577	1.37094	0.0549078	592
	593	SE_peak_529	chr11	795449	849526	0.0625257	1.37087	0.140414	593
	594	SE_peak_1317	chr16	89431022	89509148	0.931427	1.36886	0.957809	594
	595	SE_peak_266	chr1	160990485	161048172	0.222419	1.36881	0.365203	595
	596	SE_peak_1286	chr16	70422644	70439790	0.863307	1.36679	0.916979	596
	597	SE_peak_2078	chr20	44959146	44994078	0.545701	1.36581	0.691786	597
	598	SE_peak_248	chr1	154925412	155086636	0.0106129	1.36507	0.0347646	598
	599	SE_peak_3314	chr9	136881293	136905552	0.340107	1.36443	0.49862	599
	600	SE_peak_1392	chr17	35044712	35090313	0.0244344	1.36438	0.067375	600
	601	SE_peak_1679	chr19	39334002	39415527	0.0770053	1.36377	0.164723	601
	602	SE_peak_661	chr11	102286822	102323510	0.592396	1.36265	0.740853	602
	603	SE_peak_3104	chr8	98282192	98313707	1	1.36043	1	603
	604	SE_peak_1054	chr14	103054819	103076130	0.386508	1.35897	0.544947	604
	605	SE_peak_2586	chr5	56814186	56854015	0.0503085	1.3572	0.118903	605
	606	SE_peak_2377	chr3	138861854	138916376	0.489428	1.35694	0.638725	606
	607	SE_peak_1658	chr19	19444064	19490437	0.161497	1.35644	0.286595	607
	608	SE_peak_637	chr11	73177474	73224667	0.73044	1.35635	0.837443	608
	609	SE_peak_1647	chr19	17842327	17864927	0.450566	1.35522	0.611834	609
	610	SE_peak_1274	chr16	67150414	67200519	0.604813	1.35219	0.740853	610
	611	SE_peak_939	chr13	73055925	73122463	0.297326	1.35134	0.45213	611
	612	SE_peak_851	chr12	104456193	104524008	0.0770053	1.35123	0.164723	612
	613	SE_peak_357	chr1	226083180	226135359	0.796174	1.35071	0.878885	613
	614	SE_peak_2347	chr3	114212509	114236094	0.666475	1.34977	0.788667	614
	615	SE_peak_913	chr13	31157132	31163522	0.604813	1.34938	0.740853	615
	616	SE_peak_1599	chr19	4042552	4131679	0.0625257	1.34882	0.140414	616
	617	SE_peak_386	chr10	3740185	3812330	0.113492	1.34867	0.220736	617
	618	SE_peak_1301	chr16	81778923	81844254	0.135911	1.34846	0.252324	618
	619	SE_peak_3229	chr9	91409972	91429718	0.489428	1.34743	0.638725	619
	620	SE_peak_47	chr1	15522867	15528246	0.796174	1.34601	0.878885	620
	621	SE_peak_1334	chr17	4638535	4665368	0.73044	1.34438	0.837443	621
	622	SE_peak_1341	chr17	6639458	6682056	0.863307	1.34419	0.916979	622
	623	SE_peak_2950	chr7	73735116	73744514	0.931427	1.34412	0.957809	623
	624	SE_peak_2067	chr20	38832416	38894398	0.0770053	1.34316	0.164723	624
	625	SE_peak_1660	chr19	19661049	19670687	0.489428	1.34069	0.638725	625
	626	SE_peak_1985	chr2	218879690	218909845	0.222419	1.33987	0.365203	626
	627	SE_peak_2656	chr5	143396187	143448478	0.113492	1.33862	0.220736	627
	628	SE_peak_1734	chr19	50164134	50216537	0.258083	1.3369	0.40567	628
	629	SE_peak_2492	chr4	38654502	38695413	0.135911	1.33535	0.252324	629
	630	SE_peak_610	chr11	64835093	64900353	0.00563554	1.33305	0.0217919	630
	631	SE_peak_1674	chr19	36101617	36171029	0.135911	1.33149	0.252324	631
	632	SE_peak_1742	chr19	54187027	54223902	0.161497	1.33046	0.286595	632
	633	SE_peak_3356	chrX	153921968	153945051	0.161497	1.33045	0.286595	633
	634	SE_peak_3012	chr7	139767024	139778490	0.322489	1.33026	0.489824	634
	635	SE_peak_100	chr1	31888852	31962452	0.0625257	1.32856	0.140414	635
	636	SE_peak_2310	chr3	52030163	52092285	0.222419	1.32787	0.365203	636
	637	SE_peak_1690	chr19	41521216	41563573	0.113492	1.32771	0.220736	637
	638	SE_peak_1889	chr2	102293055	102367197	0.796174	1.32557	0.878885	638
	639	SE_peak_1650	chr19	18151767	18206115	0.222419	1.32415	0.365203	639
	640	SE_peak_390	chr10	5809188	5818994	0.297326	1.32387	0.45213	640
	641	SE_peak_90	chr1	27854307	27894810	0.863307	1.32359	0.916979	641
	642	SE_peak_1588	chr19	2015052	2097496	0.0314685	1.3229	0.0824236	642
	643	SE_peak_750	chr12	14768083	14776495	0.340107	1.32271	0.49862	643
	644	SE_peak_3109	chr8	100924464	100955846	0.0106129	1.32175	0.0347646	644
	645	SE_peak_2186	chr22	30178576	30225139	0.545701	1.32076	0.691786	645
	646	SE_peak_1203	chr16	10576794	10620402	0.297326	1.32064	0.45213	646
	647	SE_peak_870	chr12	112095834	112134206	0.0770053	1.32054	0.164723	647
	648	SE_peak_2248	chr22	50183700	50201621	0.931427	1.32051	0.957809	648
	649	SE_peak_1592	chr19	2598907	2639023	0.386508	1.32037	0.544947	649
	650	SE_peak_1917	chr2	156319692	156343945	0.258083	1.31974	0.40567	650
	651	SE_peak_2825	chr6	90081459	90111339	0.931427	1.31814	0.957809	651
	652	SE_peak_439	chr10	69041994	69102644	0.863307	1.31671	0.916979	652
	653	SE_peak_1765	chr2	9537300	9566277	0.507582	1.31586	0.662085	653
	654	SE_peak_2176	chr22	20494620	20571644	0.737432	1.31331	0.844718	654
	655	SE_peak_55	chr1	16888533	16930764	0.931427	1.31181	0.957809	655
	656	SE_peak_281	chr1	169659148	169712427	0.723795	1.30733	0.837443	656
	657	SE_peak_204	chr1	120911696	120943349	0.565792	1.3073	0.71656	657
	658	SE_peak_3008	chr7	135146567	135214607	0.0770053	1.30664	0.164723	658
	659	SE_peak_903	chr13	20338221	20468665	0.796174	1.30654	0.878885	659
	660	SE_peak_2119	chr20	59144516	59183212	0.0244344	1.30601	0.067375	660
	661	SE_peak_2890	chr6	158996531	159077660	0.258083	1.30484	0.40567	661
	662	SE_peak_1874	chr2	86784496	86843802	0.386508	1.3046	0.544947	662
	663	SE_peak_880	chr12	119659706	119683582	0.931427	1.30433	0.957809	663
	664	SE_peak_850	chr12	104255439	104289926	0.721158	1.30408	0.837443	664
	665	SE_peak_3172	chr9	5626053	5645360	0.931427	1.30359	0.957809	665
	666	SE_peak_495	chr10	104297385	104353879	0.093912	1.30342	0.191337	666
	667	SE_peak_749	chr12	14362064	14418845	0.161497	1.30284	0.286595	667
	668	SE_peak_3161	chr9	257574	282380	0.796174	1.30257	0.878885	668
	669	SE_peak_616	chr11	65636204	65665615	0.0770053	1.30255	0.164723	669
	670	SE_peak_1988	chr2	219269469	219295292	1	1.30168	1	670
	671	SE_peak_1249	chr16	31349844	31369172	0.340107	1.30152	0.49862	671
	672	SE_peak_1481	chr17	75808001	75882681	0.0625257	1.30087	0.140414	672
	673	SE_peak_1156	chr15	88620882	88657331	0.113492	1.30087	0.220736	673
	674	SE_peak_869	chr12	111757134	111780907	0.863307	1.30068	0.916979	674
	675	SE_peak_1696	chr19	43502891	43534698	0.489428	1.30013	0.638725	675
	676	SE_peak_1189	chr16	2499194	2540999	0.0314685	1.29919	0.0824236	676
	677	SE_peak_718	chr12	6137952	6250073	0.135911	1.29812	0.252324	677
	678	SE_peak_520	chr10	133257360	133309813	0.545701	1.29737	0.691786	678
	679	SE_peak_2626	chr5	132369123	132514678	0.297326	1.29716	0.45213	679
	680	SE_peak_894	chr12	123711787	123748073	1	1.29713	1	680
	681	SE_peak_1931	chr2	174004963	174060322	0.450434	1.29654	0.611834	681
	682	SE_peak_1028	chr14	87990827	88030374	0.135911	1.29629	0.252324	682
	683	SE_peak_3115	chr8	102647881	102663496	0.222419	1.29561	0.365203	683
	684	SE_peak_1362	chr17	17809110	17855151	0.436281	1.29283	0.593052	684
	685	SE_peak_687	chr11	120108410	120153417	0.604813	1.29231	0.740853	685
	686	SE_peak_944	chr13	77324480	77345769	0.093912	1.29118	0.191337	686
	687	SE_peak_3021	chr7	150502315	150521422	0.604813	1.29052	0.740853	687
	688	SE_peak_1758	chr2	8296434	8338076	0.604813	1.28864	0.740853	688
	689	SE_peak_1646	chr19	17370278	17420767	0.222419	1.28511	0.365203	689
	690	SE_peak_2869	chr6	142838626	142859205	0.604813	1.2816	0.740853	690
	691	SE_peak_2449	chr3	194481353	194496893	0.190251	1.27978	0.325895	691
	692	SE_peak_425	chr10	43393870	43461814	0.222419	1.27913	0.365203	692
	693	SE_peak_2051	chr20	32034144	32079931	0.931427	1.27762	0.957809	693
	694	SE_peak_2544	chr4	152635701	152720884	0.796174	1.27638	0.878885	694
	695	SE_peak_183	chr1	111469996	111517250	1	1.27627	1	695
	696	SE_peak_703	chr11	129606301	129652834	0.931427	1.27553	0.957809	696
	697	SE_peak_698	chr11	128288927	128345469	0.604813	1.27495	0.740853	697
	698	SE_peak_950	chr13	99967268	99996304	0.666475	1.27414	0.788667	698
	699	SE_peak_30	chr1	9821959	9837479	0.825194	1.2739	0.910151	699
	700	SE_peak_3359	chrX	154367143	154413350	0.0244344	1.27365	0.067375	700
	701	SE_peak_795	chr12	53198695	53237110	0.0399835	1.27103	0.0998252	701
	702	SE_peak_306	chr1	201012884	201029217	0.386508	1.2699	0.544947	702
	703	SE_peak_615	chr11	65377946	65616859	0.113492	1.26892	0.220736	703
	704	SE_peak_3131	chr8	125487566	125650190	1	1.26885	1	704
	705	SE_peak_360	chr1	227905918	227948845	0.863307	1.26831	0.916979	705
	706	SE_peak_2696	chr5	178076153	178154411	0.604813	1.26814	0.740853	706
	707	SE_peak_1055	chr14	103091195	103140179	0.340107	1.26685	0.49862	707
	708	SE_peak_1037	chr14	92495415	92600792	0.190251	1.26639	0.325895	708
	709	SE_peak_3133	chr8	127653539	127673552	0.545701	1.26585	0.691786	709
	710	SE_peak_555	chr11	16977269	17016271	0.604813	1.26521	0.740853	710
	711	SE_peak_622	chr11	66695040	66729028	0.796174	1.26515	0.878885	711
	712	SE_peak_1347	chr17	7548261	7591608	0.113492	1.26449	0.220736	712
	713	SE_peak_2296	chr3	46924022	47019638	0.190251	1.26369	0.325895	713
	714	SE_peak_2693	chr5	176530346	176554102	0.190251	1.26364	0.325895	714
	715	SE_peak_1737	chr19	51365433	51421924	0.796174	1.2627	0.878885	715
	716	SE_peak_2111	chr20	57229652	57266763	0.863307	1.26265	0.916979	716
	717	SE_peak_2940	chr7	44976693	45002148	0.386508	1.26194	0.544947	717
	718	SE_peak_1700	chr19	44723844	44781207	0.135911	1.26153	0.252324	718
	719	SE_peak_1002	chr14	61429043	61631831	0.489428	1.26151	0.638725	719
	720	SE_peak_15	chr1	6343746	6440828	0.604813	1.26112	0.740853	720
	721	SE_peak_1015	chr14	70905121	70920076	0.698192	1.26091	0.825826	721
	722	SE_peak_559	chr11	19659779	19690078	0.796174	1.26062	0.878885	722
	723	SE_peak_3069	chr8	39938686	39972547	0.73044	1.25957	0.837443	723
	724	SE_peak_2158	chr21	41410130	41428380	0.297326	1.25905	0.45213	724
	725	SE_peak_2200	chr22	36302851	36510296	0.093912	1.25899	0.191337	725
	726	SE_peak_1370	chr17	19742963	19755073	0.73044	1.25836	0.837443	726
	727	SE_peak_373	chr1	235041000	235105748	0.222419	1.25741	0.365203	727
	728	SE_peak_741	chr12	12557730	12566086	0.666475	1.25679	0.788667	728
	729	SE_peak_1067	chr14	105015442	105042550	0.73044	1.25671	0.837443	729
	730	SE_peak_680	chr11	118868783	118934259	0.258083	1.25663	0.40567	730
	731	SE_peak_1663	chr19	33273417	33303830	0.604813	1.25631	0.740853	731
	732	SE_peak_2709	chr6	6785331	6827389	0.297326	1.25384	0.45213	732
	733	SE_peak_1626	chr19	12932750	12965791	0.489428	1.25333	0.638725	733
	734	SE_peak_1477	chr17	75288285	75352601	0.135911	1.25297	0.252324	734
	735	SE_peak_2918	chr7	26179777	26204402	0.386508	1.25266	0.544947	735
	736	SE_peak_2344	chr3	112748067	112781635	0.489428	1.25154	0.638725	736
	737	SE_peak_3085	chr8	65930436	65957123	0.436281	1.25102	0.593052	737
	738	SE_peak_2181	chr22	24423721	24441750	0.863307	1.25094	0.916979	738
	739	SE_peak_3146	chr8	141205796	141246009	0.796174	1.25044	0.878885	739
	740	SE_peak_884	chr12	120902041	120966280	0.545701	1.24961	0.691786	740
	741	SE_peak_1279	chr16	67993160	68023751	0.604813	1.24886	0.740853	741
	742	SE_peak_853	chr12	104637028	104651694	0.340107	1.24835	0.49862	742
	743	SE_peak_2150	chr21	36059481	36157267	0.258083	1.24777	0.40567	743
	744	SE_peak_2050	chr20	31652306	31740864	0.190251	1.247	0.325895	744
	745	SE_peak_1887	chr2	101696933	101723640	0.436281	1.24694	0.593052	745
	746	SE_peak_1925	chr2	164826924	164869431	0.926382	1.24674	0.957809	746
	747	SE_peak_1194	chr16	3149580	3189593	0.796174	1.24655	0.878885	747
	748	SE_peak_2386	chr3	149340216	149401730	1	1.24651	1	748
	749	SE_peak_3261	chr9	111892115	112121228	0.0399835	1.24576	0.0998252	749
	750	SE_peak_279	chr1	167599988	167663384	0.863307	1.24566	0.916979	750
	751	SE_peak_986	chr14	49929597	50117429	0.190251	1.24408	0.325895	751
	752	SE_peak_86	chr1	26691724	26900975	0.135911	1.24402	0.252324	752
	753	SE_peak_2857	chr6	134214325	134250145	0.340107	1.24296	0.49862	753
	754	SE_peak_3051	chr8	27310213	27414071	0.135911	1.24295	0.252324	754
	755	SE_peak_119	chr1	41661203	41699775	0.222419	1.24288	0.365203	755
	756	SE_peak_3303	chr9	133103412	133164150	0.093912	1.24267	0.191337	756
	757	SE_peak_141	chr1	58773348	58826311	0.340107	1.24251	0.49862	757
	758	SE_peak_1044	chr14	99229401	99287659	0.222419	1.24217	0.365203	758
	759	SE_peak_647	chr11	83032526	83079299	0.545701	1.24142	0.691786	759
	760	SE_peak_2621	chr5	126775740	126793759	0.161497	1.24099	0.286595	760
	761	SE_peak_1145	chr15	79895358	79924615	0.796174	1.24097	0.878885	761
	762	SE_peak_2784	chr6	36715965	36759231	0.666475	1.23964	0.788667	762
	763	SE_peak_958	chr14	20453992	20495760	0.258083	1.23872	0.40567	763
	764	SE_peak_3157	chr8	144060302	144105763	0.604813	1.23833	0.740853	764
	765	SE_peak_2988	chr7	104922909	105024714	0.222419	1.23802	0.365203	765
	766	SE_peak_2350	chr3	119558217	119609516	1	1.23769	1	766
	767	SE_peak_2669	chr5	151184114	151265356	0.093912	1.23743	0.191337	767
	768	SE_peak_3249	chr9	97981343	97993256	0.666475	1.23724	0.788667	768
	769	SE_peak_2292	chr3	45938988	46007677	0.161497	1.23617	0.286595	769
	770	SE_peak_43	chr1	14907639	14955618	0.604813	1.23598	0.740853	770
	771	SE_peak_1932	chr2	174573389	174637038	0.489428	1.23528	0.638725	771
	772	SE_peak_2456	chr3	196609398	196652027	1	1.23467	1	772
	773	SE_peak_3082	chr8	60899540	60930153	0.340107	1.23459	0.49862	773
	774	SE_peak_2040	chr20	17955287	17974008	0.113492	1.23455	0.220736	774
	775	SE_peak_429	chr10	47461074	47494343	0.328879	1.23449	0.49862	775
	776	SE_peak_2127	chr20	63519752	63554350	0.863307	1.23384	0.916979	776
	777	SE_peak_2877	chr6	151371979	151393672	0.489428	1.23307	0.638725	777
	778	SE_peak_444	chr10	71828692	71892870	0.222419	1.23209	0.365203	778
	779	SE_peak_3054	chr8	30075285	30114190	0.297326	1.23198	0.45213	779
	780	SE_peak_1523	chr18	3579380	3626096	0.0399835	1.23118	0.0998252	780
	781	SE_peak_1108	chr15	55220526	55290962	0.386508	1.23109	0.544947	781
	782	SE_peak_2392	chr3	152192121	152223034	0.0503085	1.23098	0.118903	782
	783	SE_peak_1565	chr18	63421204	63485073	1	1.23083	1	783
	784	SE_peak_512	chr10	124023157	124043836	0.436281	1.23076	0.593052	784
	785	SE_peak_599	chr11	62496748	62578216	0.190251	1.23004	0.325895	785
	786	SE_peak_2001	chr2	233329266	233359216	0.604813	1.22896	0.740853	786
	787	SE_peak_3351	chrX	131728048	131831498	0.340107	1.22887	0.49862	787
	788	SE_peak_1461	chr17	64496106	64508335	0.931427	1.22874	0.957809	788
	789	SE_peak_1445	chr17	50850864	50869474	0.666475	1.22852	0.788667	789
	790	SE_peak_389	chr10	5434383	5646263	0.436281	1.22822	0.593052	790
	791	SE_peak_1032	chr14	90795442	90839853	0.863307	1.22807	0.916979	791
	792	SE_peak_1396	chr17	35782915	35810785	0.340107	1.22742	0.49862	792
	793	SE_peak_1192	chr16	2776550	2797134	0.386508	1.22702	0.544947	793
	794	SE_peak_1681	chr19	40403710	40466544	0.113492	1.22321	0.220736	794
	795	SE_peak_1739	chr19	51734933	51785771	0.931427	1.22183	0.957809	795
	796	SE_peak_2830	chr6	106083106	106145742	0.113492	1.22182	0.220736	796
	797	SE_peak_259	chr1	159044035	159093041	0.386508	1.22132	0.544947	797
	798	SE_peak_395	chr10	7177339	7194314	0.222419	1.22061	0.365203	798
	799	SE_peak_1806	chr2	38375850	38399257	0.796174	1.21977	0.878885	799
	800	SE_peak_3047	chr8	23217305	23247697	0.436281	1.2193	0.593052	800
	801	SE_peak_2977	chr7	100210927	100223902	0.796174	1.2171	0.878885	801
	802	SE_peak_2191	chr22	31272776	31314182	0.297326	1.21704	0.45213	802
	803	SE_peak_1703	chr19	45398051	45523910	0.222419	1.21687	0.365203	803
	804	SE_peak_1252	chr16	48364412	48418529	0.931427	1.2166	0.957809	804
	805	SE_peak_3268	chr9	120867584	120945552	0.297326	1.21612	0.45213	805
	806	SE_peak_3184	chr9	19208160	19233365	0.297326	1.21554	0.45213	806
	807	SE_peak_2457	chr3	196705531	196742093	0.258083	1.21527	0.40567	807
	808	SE_peak_2516	chr4	82886973	82902416	0.796174	1.21446	0.878885	808
	809	SE_peak_500	chr10	110805391	110886684	0.0770053	1.21306	0.164723	809
	810	SE_peak_1520	chr18	3012309	3062296	0.666475	1.21271	0.788667	810
	811	SE_peak_766	chr12	31714281	31760184	0.161497	1.21247	0.286595	811
	812	SE_peak_256	chr1	156659774	156752824	0.436281	1.21208	0.593052	812
	813	SE_peak_1281	chr16	68227438	68311664	0.0770053	1.21195	0.164723	813
	814	SE_peak_1195	chr16	3442915	3459093	0.340107	1.21036	0.49862	814
	815	SE_peak_1021	chr14	75221898	75311697	0.190251	1.21031	0.325895	815
	816	SE_peak_2370	chr3	133466806	133507119	0.545701	1.21018	0.691786	816
	817	SE_peak_2283	chr3	32391204	32485792	0.258083	1.21013	0.40567	817
	818	SE_peak_1217	chr16	19102200	19144056	0.931427	1.20913	0.957809	818
	819	SE_peak_3035	chr8	11832902	11902951	0.0244344	1.20878	0.067375	819
	820	SE_peak_2483	chr4	26287732	26331442	0.135911	1.20748	0.252324	820
	821	SE_peak_1558	chr18	58754026	58802120	0.863307	1.2068	0.916979	821
	822	SE_peak_1298	chr16	81265953	81293861	0.790659	1.20624	0.878885	822
	823	SE_peak_1551	chr18	48392514	48461592	0.604813	1.20532	0.740853	823
	824	SE_peak_1095	chr15	45022687	45070618	1	1.20529	1	824
	825	SE_peak_2510	chr4	77851909	77863783	0.604813	1.20502	0.740853	825
	826	SE_peak_1609	chr19	8473208	8526665	0.796174	1.20494	0.878885	826
	827	SE_peak_699	chr11	128451177	128530847	0.222419	1.20394	0.365203	827
	828	SE_peak_333	chr1	207001681	207054346	0.604813	1.20332	0.740853	828
	829	SE_peak_247	chr1	154385318	154464021	0.796174	1.203	0.878885	829
	830	SE_peak_1999	chr2	231590412	231718301	0.222419	1.2016	0.365203	830
	831	SE_peak_3156	chr8	143927972	144013651	1	1.20103	1	831
	832	SE_peak_1112	chr15	60508105	60605958	0.222419	1.20052	0.365203	832
	833	SE_peak_2281	chr3	30596885	30696586	0.796174	1.20011	0.878885	833
	834	SE_peak_2992	chr7	114082739	114089316	0.666475	1.19996	0.788667	834
	835	SE_peak_2025	chr20	1466225	1501634	0.924842	1.19979	0.957809	835
	836	SE_peak_2870	chr6	142902136	142948569	0.258083	1.19979	0.40567	836
	837	SE_peak_2828	chr6	105863376	105900868	0.931427	1.19966	0.957809	837
	838	SE_peak_514	chr10	124600916	124749813	0.113492	1.1993	0.220736	838
	839	SE_peak_1125	chr15	68256040	68282607	0.796174	1.19927	0.878885	839
	840	SE_peak_1603	chr19	5548382	5578312	0.79002	1.19826	0.878885	840
	841	SE_peak_207	chr1	145182771	145217416	0.489428	1.19813	0.638725	841
	842	SE_peak_3025	chr7	151335779	151352813	0.222419	1.19782	0.365203	842
	843	SE_peak_268	chr1	161114099	161134380	0.931427	1.19708	0.957809	843
	844	SE_peak_1413	chr17	41492266	41555482	0.863307	1.19479	0.916979	844
	845	SE_peak_338	chr1	209747554	209840735	0.386508	1.19479	0.544947	845
	846	SE_peak_2238	chr22	45158509	45175320	0.931427	1.19412	0.957809	846
	847	SE_peak_1638	chr19	16063039	16122713	0.297326	1.19365	0.45213	847
	848	SE_peak_489	chr10	103180986	103203215	0.545701	1.19247	0.691786	848
	849	SE_peak_2254	chr3	4805308	4872605	0.222419	1.1921	0.365203	849
	850	SE_peak_1724	chr19	48713254	48753747	0.386508	1.19192	0.544947	850
	851	SE_peak_536	chr11	3823167	3880936	1	1.19185	1	851
	852	SE_peak_2739	chr6	27120529	27158190	0.340107	1.19003	0.49862	852
	853	SE_peak_1948	chr2	191001463	191066556	0.113492	1.18997	0.220736	853
	854	SE_peak_2968	chr7	77521731	77549810	0.931427	1.18992	0.957809	854
	855	SE_peak_2242	chr22	45995019	46126757	0.796174	1.18957	0.878885	855
	856	SE_peak_1349	chr17	7833505	7868494	0.545701	1.18935	0.691786	856
	857	SE_peak_440	chr10	69316046	69422578	0.386508	1.18923	0.544947	857
	858	SE_peak_1376	chr17	28709350	28761544	0.386508	1.18881	0.544947	858
	859	SE_peak_1244	chr16	30649502	30661555	0.222419	1.18871	0.365203	859
	860	SE_peak_410	chr10	26430372	26487920	0.340107	1.18869	0.49862	860
	861	SE_peak_2715	chr6	10383190	10452451	0.222419	1.1886	0.365203	861
	862	SE_peak_928	chr13	48141307	48164545	0.222419	1.18815	0.365203	862
	863	SE_peak_938	chr13	52404238	52460250	0.340107	1.18754	0.49862	863
	864	SE_peak_2293	chr3	46065492	46132654	0.135911	1.18728	0.252324	864
	865	SE_peak_2951	chr7	73796799	73856095	1	1.1865	1	865
	866	SE_peak_1085	chr15	40742990	40808445	0.489428	1.18609	0.638725	866
	867	SE_peak_2904	chr7	5371560	5430772	0.161497	1.18576	0.286595	867
	868	SE_peak_1160	chr15	89999027	90107247	0.190251	1.18551	0.325895	868
	869	SE_peak_1432	chr17	46178101	46195872	0.545701	1.18547	0.691786	869
	870	SE_peak_1530	chr18	9823824	9877754	0.790659	1.18504	0.878885	870
	871	SE_peak_2337	chr3	101809711	101888622	0.161497	1.18332	0.286595	871
	872	SE_peak_2346	chr3	113736648	113754401	1	1.18275	1	872
	873	SE_peak_1961	chr2	200860084	200867594	0.340107	1.1821	0.49862	873
	874	SE_peak_1556	chr18	57712270	57820138	0.297326	1.18203	0.45213	874
	875	SE_peak_2049	chr20	31538390	31613531	0.666475	1.18188	0.788667	875
	876	SE_peak_83	chr1	26258204	26360552	0.931427	1.18159	0.957809	876
	877	SE_peak_3129	chr8	125253499	125311359	0.340107	1.1812	0.49862	877
	878	SE_peak_443	chr10	71711147	71776861	0.604813	1.18108	0.740853	878
	879	SE_peak_260	chr1	159845753	159965311	0.297326	1.1809	0.45213	879
	880	SE_peak_2639	chr5	138463498	138505976	0.931427	1.18057	0.957809	880
	881	SE_peak_2201	chr22	36853274	36937422	0.73044	1.18051	0.837443	881
	882	SE_peak_2729	chr6	24907384	24955426	0.489428	1.18028	0.638725	882
	883	SE_peak_1035	chr14	91310908	91419400	0.436281	1.17864	0.593052	883
	884	SE_peak_1013	chr14	69607337	69731399	0.222419	1.17808	0.365203	884
	885	SE_peak_1521	chr18	3245709	3273374	0.190251	1.17761	0.325895	885
	886	SE_peak_2552	chr4	182806586	182827020	0.931427	1.17751	0.957809	886
	887	SE_peak_1468	chr17	72560722	72641389	0.340107	1.17746	0.49862	887
	888	SE_peak_2987	chr7	102414447	102446549	0.386508	1.1757	0.544947	888
	889	SE_peak_1866	chr2	74733894	74760082	0.73044	1.17519	0.837443	889
	890	SE_peak_45	chr1	15323215	15365283	0.863307	1.17408	0.916979	890
	891	SE_peak_1462	chr17	64961027	65065275	0.0770053	1.17308	0.164723	891
	892	SE_peak_1106	chr15	51970582	52046728	0.386508	1.17183	0.544947	892
	893	SE_peak_2032	chr20	4805915	4845533	0.666475	1.17019	0.788667	893
	894	SE_peak_1478	chr17	75514179	75551416	0.489428	1.16914	0.638725	894
	895	SE_peak_1064	chr14	104723208	104754451	0.863307	1.16892	0.916979	895
	896	SE_peak_1963	chr2	201208628	201268037	0.093912	1.16888	0.191337	896
	897	SE_peak_362	chr1	228455803	228506001	0.297326	1.16887	0.45213	897
	898	SE_peak_3235	chr9	93027183	93065493	0.297326	1.16876	0.45213	898
	899	SE_peak_1181	chr15	101235034	101277833	0.489428	1.16803	0.638725	899
	900	SE_peak_1010	chr14	68431999	68824947	0.190251	1.16745	0.325895	900
	901	SE_peak_724	chr12	6866560	6989661	0.113492	1.16714	0.220736	901
	902	SE_peak_2490	chr4	38222961	38243749	0.853389	1.16646	0.916979	902
	903	SE_peak_2397	chr3	157154405	157176724	0.113492	1.16645	0.220736	903
	904	SE_peak_459	chr10	80132373	80209585	0.386508	1.16644	0.544947	904
	905	SE_peak_2228	chr22	41908532	41947279	0.863307	1.1661	0.916979	905
	906	SE_peak_1797	chr2	29105543	29141091	0.258083	1.16604	0.40567	906
	907	SE_peak_2954	chr7	74451252	74484349	0.666475	1.16579	0.788667	907
	908	SE_peak_348	chr1	223698530	223749766	0.093912	1.16491	0.191337	908
	909	SE_peak_2538	chr4	142353476	142417413	0.258083	1.1635	0.40567	909
	910	SE_peak_2779	chr6	35580024	35624929	0.931427	1.16179	0.957809	910
	911	SE_peak_1632	chr19	14071729	14150613	0.73044	1.1616	0.837443	911
	912	SE_peak_2089	chr20	48712186	48797784	0.545701	1.16081	0.691786	912
	913	SE_peak_2088	chr20	47431345	47587112	0.489428	1.16064	0.638725	913
	914	SE_peak_3147	chr8	141263953	141287990	0.545701	1.16039	0.691786	914
	915	SE_peak_572	chr11	36360736	36432640	0.73044	1.16016	0.837443	915
	916	SE_peak_2647	chr5	139634632	139678729	0.258083	1.15823	0.40567	916
	917	SE_peak_1428	chr17	45122127	45177190	0.222419	1.15808	0.365203	917
	918	SE_peak_3150	chr8	142725627	142754723	0.931427	1.15708	0.957809	918
	919	SE_peak_121	chr1	42995950	43077923	0.863307	1.15681	0.916979	919
	920	SE_peak_1299	chr16	81431144	81658198	0.297326	1.15678	0.45213	920
	921	SE_peak_1982	chr2	218216251	218231188	0.73044	1.15554	0.837443	921
	922	SE_peak_408	chr10	22596613	22715462	0.340107	1.15448	0.49862	922
	923	SE_peak_1436	chr17	47646847	47670788	0.863307	1.15418	0.916979	923
	924	SE_peak_733	chr12	10276271	10317949	0.386508	1.15311	0.544947	924
	925	SE_peak_1526	chr18	9055595	9153121	0.436281	1.15274	0.593052	925
	926	SE_peak_2517	chr4	86815738	86858027	1	1.15167	1	926
	927	SE_peak_2765	chr6	32814005	32868120	0.297326	1.15142	0.45213	927
	928	SE_peak_344	chr1	221688853	221754912	0.489428	1.15061	0.638725	928
	929	SE_peak_2976	chr7	100118760	100178056	0.666475	1.15001	0.788667	929
	930	SE_peak_3304	chr9	133267870	133282629	0.796174	1.1499	0.878885	930
	931	SE_peak_1351	chr17	8015791	8227472	0.258083	1.14987	0.40567	931
	932	SE_peak_1583	chr19	1064810	1286312	0.489428	1.14837	0.638725	932
	933	SE_peak_2473	chr4	8157874	8207009	0.931427	1.14828	0.957809	933
	934	SE_peak_2666	chr5	150757275	150791591	0.931427	1.14799	0.957809	934
	935	SE_peak_181	chr1	110858977	110888577	0.545701	1.14673	0.691786	935
	936	SE_peak_2554	chr4	184314022	184480138	0.604813	1.14619	0.740853	936
	937	SE_peak_108	chr1	36088414	36188374	0.340107	1.14586	0.49862	937
	938	SE_peak_2566	chr5	32163342	32175448	0.757156	1.14523	0.866174	938
	939	SE_peak_1766	chr2	9738813	9848604	0.863307	1.14508	0.916979	939
	940	SE_peak_977	chr14	35329462	35342955	0.931427	1.14506	0.957809	940
	941	SE_peak_3246	chr9	97734968	97804437	0.604813	1.14498	0.740853	941
	942	SE_peak_438	chr10	68327945	68335913	0.436281	1.14488	0.593052	942
	943	SE_peak_323	chr1	203738020	203770278	0.931427	1.14465	0.957809	943
	944	SE_peak_409	chr10	23417828	23459382	0.863307	1.14454	0.916979	944
	945	SE_peak_630	chr11	70200002	70212340	0.489428	1.14446	0.638725	945
	946	SE_peak_1052	chr14	102479698	102605243	0.73044	1.14349	0.837443	946
	947	SE_peak_1561	chr18	61890975	61954438	0.931427	1.14299	0.957809	947
	948	SE_peak_422	chr10	33087752	33154620	0.436281	1.14236	0.593052	948
	949	SE_peak_1553	chr18	51188287	51198686	0.796174	1.14158	0.878885	949
	950	SE_peak_1921	chr2	160194915	160271252	0.863307	1.14127	0.916979	950
	951	SE_peak_2175	chr22	19941057	19964105	1	1.14005	1	951
	952	SE_peak_1891	chr2	105714154	105874171	0.340107	1.13898	0.49862	952
	953	SE_peak_1471	chr17	74416713	74479353	1	1.13708	1	953
	954	SE_peak_2371	chr3	134299391	134383148	0.73044	1.13686	0.837443	954
	955	SE_peak_2412	chr3	177143733	177202796	0.796174	1.13655	0.878885	955
	956	SE_peak_704	chr11	129817382	129867682	0.73044	1.13614	0.837443	956
	957	SE_peak_2253	chr3	4702897	4787062	1	1.13601	1	957
	958	SE_peak_2211	chr22	38750425	38757516	0.863307	1.13586	0.916979	958
	959	SE_peak_246	chr1	154324515	154353696	0.604813	1.13553	0.740853	959
	960	SE_peak_1490	chr17	77863426	77888584	0.190251	1.13408	0.325895	960
	961	SE_peak_2055	chr20	33647048	33703676	0.161497	1.13366	0.286595	961
	962	SE_peak_2591	chr5	66989097	67032572	0.436281	1.13341	0.593052	962
	963	SE_peak_2099	chr20	50473437	50584059	0.386508	1.13283	0.544947	963
	964	SE_peak_2748	chr6	30485627	30558022	0.436281	1.13257	0.593052	964
	965	SE_peak_3064	chr8	38347303	38387397	0.190251	1.13166	0.325895	965
	966	SE_peak_1371	chr17	21268182	21289602	0.666475	1.13164	0.788667	966
	967	SE_peak_182	chr1	111190328	111230075	0.796174	1.13092	0.878885	967
	968	SE_peak_372	chr1	234880909	235023243	0.666475	1.13026	0.788667	968
	969	SE_peak_1033	chr14	91108870	91177599	0.73044	1.12914	0.837443	969
	970	SE_peak_2873	chr6	147191592	147212689	0.340107	1.12816	0.49862	970
	971	SE_peak_2195	chr22	35299386	35316589	0.545701	1.128	0.691786	971
	972	SE_peak_315	chr1	202130218	202165499	0.863307	1.12717	0.916979	972
	973	SE_peak_1177	chr15	99424451	99487272	0.436281	1.12522	0.593052	973
	974	SE_peak_2275	chr3	16285324	16319522	0.863307	1.1249	0.916979	974
	975	SE_peak_3018	chr7	143372348	143392898	0.297326	1.1248	0.45213	975
	976	SE_peak_3093	chr8	81479062	81513560	0.931427	1.12374	0.957809	976
	977	SE_peak_1082	chr15	40038106	40115917	0.545701	1.12341	0.691786	977
	978	SE_peak_2126	chr20	62918050	62954355	0.604813	1.12307	0.740853	978
	979	SE_peak_2026	chr20	1801830	1898612	0.863307	1.12274	0.916979	979
	980	SE_peak_2330	chr3	99636182	99709496	0.796174	1.12264	0.878885	980
	981	SE_peak_2063	chr20	36919939	36976441	0.666475	1.12245	0.788667	981
	982	SE_peak_1504	chr17	81821137	81843180	0.863307	1.12226	0.916979	982
	983	SE_peak_287	chr1	174941556	175001253	0.796174	1.12219	0.878885	983
	984	SE_peak_1529	chr18	9701922	9788363	0.666475	1.12181	0.788667	984
	985	SE_peak_1389	chr17	32486035	32524054	0.436281	1.12144	0.593052	985
	986	SE_peak_3041	chr8	17903384	17929525	0.545701	1.12125	0.691786	986
	987	SE_peak_3301	chr9	131578567	131744948	0.863307	1.12046	0.916979	987
	988	SE_peak_911	chr13	30711221	30748306	0.863307	1.12031	0.916979	988
	989	SE_peak_102	chr1	32702481	32801818	0.73044	1.12007	0.837443	989
	990	SE_peak_1327	chr17	2366835	2435707	0.931427	1.11984	0.957809	990
	991	SE_peak_37	chr1	12125137	12204917	0.436281	1.11958	0.593052	991
	992	SE_peak_834	chr12	89344884	89355287	0.545701	1.1192	0.691786	992
	993	SE_peak_1693	chr19	42184401	42307447	0.258083	1.11892	0.40567	993
	994	SE_peak_1547	chr18	45954806	46010928	0.931427	1.11872	0.957809	994
	995	SE_peak_1630	chr19	13822874	13889258	0.386508	1.1183	0.544947	995
	996	SE_peak_825	chr12	68609662	68624681	0.21897	1.11814	0.365203	996
	997	SE_peak_558	chr11	19216449	19246138	1	1.11807	1	997
	998	SE_peak_1698	chr19	43667921	43703305	1	1.11802	1	998
	999	SE_peak_2436	chr3	187725454	187751634	0.489428	1.11793	0.638725	999
	1000	SE_peak_190	chr1	114595009	114620196	1	1.11756	1	1000
	1001	SE_peak_152	chr1	66243606	66301818	0.625417	1.11753	0.765375	1001
	1002	SE_peak_2753	chr6	31180434	31223749	1	1.1166	1	1002
	1003	SE_peak_17	chr1	6579162	6639069	0.258083	1.11651	0.40567	1003
	1004	SE_peak_2117	chr20	58596792	58662585	0.73044	1.11621	0.837443	1004
	1005	SE_peak_2577	chr5	40671978	40689582	0.386508	1.11595	0.544947	1005
	1006	SE_peak_1862	chr2	74175795	74207840	0.863307	1.11581	0.916979	1006
	1007	SE_peak_709	chr12	743480	817590	0.340107	1.11566	0.49862	1007
	1008	SE_peak_1140	chr15	75007501	75154386	0.931427	1.11563	0.957809	1008
	1009	SE_peak_3228	chr9	91131500	91209012	0.796174	1.11541	0.878885	1009
	1010	SE_peak_2433	chr3	186753257	186787434	0.931427	1.11485	0.957809	1010
	1011	SE_peak_2986	chr7	101855981	101961010	0.222419	1.11476	0.365203	1011
	1012	SE_peak_375	chr1	235848105	235948302	0.222419	1.11469	0.365203	1012
	1013	SE_peak_989	chr14	50925052	50968624	0.340107	1.11429	0.49862	1013
	1014	SE_peak_1077	chr15	31432818	31490220	0.436281	1.11323	0.593052	1014
	1015	SE_peak_544	chr11	9631570	9775875	0.489428	1.11293	0.638725	1015
	1016	SE_peak_591	chr11	60971662	61005110	0.489428	1.11216	0.638725	1016
	1017	SE_peak_1483	chr17	76239909	76277377	0.796174	1.11191	0.878885	1017
	1018	SE_peak_990	chr14	51327029	51400171	0.604813	1.11173	0.740853	1018
	1019	SE_peak_3099	chr8	94929110	94991303	0.931427	1.11111	0.957809	1019
	1020	SE_peak_171	chr1	100037241	100051011	1	1.11081	1	1020
	1021	SE_peak_1651	chr19	18274392	18343932	0.604813	1.11078	0.740853	1021
	1022	SE_peak_592	chr11	61021482	61084165	0.489428	1.11019	0.638725	1022
	1023	SE_peak_111	chr1	37989254	38031165	0.545701	1.10992	0.691786	1023
	1024	SE_peak_574	chr11	44559220	44615663	0.666475	1.1095	0.788667	1024
	1025	SE_peak_2202	chr22	37142623	37200183	0.340107	1.10853	0.49862	1025
	1026	SE_peak_3243	chr9	96383113	96421011	0.436281	1.10815	0.593052	1026
	1027	SE_peak_2710	chr6	6841768	6928542	0.666475	1.10751	0.788667	1027
	1028	SE_peak_785	chr12	50504232	50557237	0.545701	1.10726	0.691786	1028
	1029	SE_peak_1206	chr16	11200444	11259478	0.863307	1.10712	0.916979	1029
	1030	SE_peak_1515	chr17	83047870	83111410	0.863307	1.10623	0.916979	1030
	1031	SE_peak_3236	chr9	93083227	93150206	0.666475	1.10608	0.788667	1031
	1032	SE_peak_585	chr11	57276833	57358198	0.931427	1.10583	0.957809	1032
	1033	SE_peak_309	chr1	201435377	201518113	0.340107	1.10481	0.49862	1033
	1034	SE_peak_3102	chr8	97631700	97649865	0.297326	1.10475	0.45213	1034
	1035	SE_peak_1815	chr2	43126995	43197217	0.796174	1.10434	0.878885	1035
	1036	SE_peak_640	chr11	73969850	74031554	0.297326	1.10307	0.45213	1036
	1037	SE_peak_2923	chr7	30283645	30331510	0.73044	1.10293	0.837443	1037
	1038	SE_peak_1559	chr18	58824444	58872435	0.666475	1.10185	0.788667	1038
	1039	SE_peak_2587	chr5	57171505	57181663	0.604813	1.10151	0.740853	1039
	1040	SE_peak_1291	chr16	74724837	74744797	0.796174	1.10132	0.878885	1040
	1041	SE_peak_317	chr1	202803342	202844943	0.666475	1.10123	0.788667	1041
	1042	SE_peak_1485	chr17	76480210	76602423	0.386508	1.10106	0.544947	1042
	1043	SE_peak_2727	chr6	21586799	21599105	0.436281	1.10034	0.593052	1043
	1044	SE_peak_3128	chr8	125150029	125193903	0.863307	1.10034	0.916979	1044
	1045	SE_peak_44	chr1	15141782	15232187	0.73044	1.09945	0.837443	1045
	1046	SE_peak_2755	chr6	31540232	31593977	0.386508	1.09529	0.544947	1046
	1047	SE_peak_2876	chr6	149466038	149509556	0.489428	1.095	0.638725	1047
	1048	SE_peak_158	chr1	81679120	81703645	0.666475	1.09449	0.788667	1048
	1049	SE_peak_2702	chr6	1604584	1630537	0.297326	1.0941	0.45213	1049
	1050	SE_peak_1209	chr16	11768520	11810795	0.340107	1.09212	0.49862	1050
	1051	SE_peak_327	chr1	205563942	205616278	0.931427	1.09205	0.957809	1051
	1052	SE_peak_1289	chr16	71880961	71896772	0.386508	1.09066	0.544947	1052
	1053	SE_peak_74	chr1	24274530	24326058	0.863307	1.09011	0.916979	1053
	1054	SE_peak_115	chr1	40029262	40080560	0.436281	1.08955	0.593052	1054
	1055	SE_peak_664	chr11	111283190	111389919	1	1.08931	1	1055
	1056	SE_peak_300	chr1	185313475	185346515	1	1.08911	1	1056
	1057	SE_peak_1273	chr16	66548245	66563977	0.545701	1.08908	0.691786	1057
	1058	SE_peak_1314	chr16	88452686	88480436	0.863307	1.0888	0.916979	1058
	1059	SE_peak_476	chr10	97353233	97429591	0.545701	1.08844	0.691786	1059
	1060	SE_peak_3306	chr9	134316433	134489251	0.931427	1.0881	0.957809	1060
	1061	SE_peak_991	chr14	51448584	51508970	0.666475	1.088	0.788667	1061
	1062	SE_peak_1670	chr19	35418330	35468678	0.73044	1.08745	0.837443	1062
	1063	SE_peak_1629	chr19	13764096	13804609	0.796174	1.0872	0.878885	1063
	1064	SE_peak_2413	chr3	177333897	177377067	0.931427	1.08718	0.957809	1064
	1065	SE_peak_1144	chr15	77992078	78088362	0.135911	1.08717	0.252324	1065
	1066	SE_peak_2183	chr22	26641482	26679913	0.666475	1.08662	0.788667	1066
	1067	SE_peak_2440	chr3	188940590	188956558	0.73044	1.08641	0.837443	1067
	1068	SE_peak_2695	chr5	177351141	177517834	0.604813	1.08639	0.740853	1068
	1069	SE_peak_1574	chr18	77045813	77134023	0.436281	1.08582	0.593052	1069
	1070	SE_peak_1699	chr19	43724428	43785547	0.545701	1.08566	0.691786	1070
	1071	SE_peak_1076	chr15	31323710	31403434	0.863307	1.0855	0.916979	1071
	1072	SE_peak_2043	chr20	19903150	20019882	0.796174	1.08517	0.878885	1072
	1073	SE_peak_1877	chr2	95259071	95279067	0.931427	1.08505	0.957809	1073
	1074	SE_peak_2522	chr4	89283130	89325324	0.666475	1.08495	0.788667	1074
	1075	SE_peak_2831	chr6	106495206	106548637	0.604813	1.08404	0.740853	1075
	1076	SE_peak_2910	chr7	7967585	7997082	0.73044	1.08357	0.837443	1076
	1077	SE_peak_2298	chr3	47779673	47804183	1	1.08356	1	1077
	1078	SE_peak_513	chr10	124062448	124108300	0.73044	1.08343	0.837443	1078
	1079	SE_peak_1967	chr2	203704263	203744248	0.863307	1.08317	0.916979	1079
	1080	SE_peak_3313	chr9	136617647	136635500	0.796174	1.083	0.878885	1080
	1081	SE_peak_2382	chr3	142433181	142448855	1	1.08218	1	1081
	1082	SE_peak_211	chr1	146253106	146308830	1	1.08131	1	1082
	1083	SE_peak_3227	chr9	90941389	91001870	0.796174	1.07915	0.878885	1083
	1084	SE_peak_3341	chrX	71531462	71545429	0.604813	1.07765	0.740853	1084
	1085	SE_peak_708	chr12	660532	686474	0.73044	1.07712	0.837443	1085
	1086	SE_peak_1996	chr2	230408212	230460215	1	1.07708	1	1086
	1087	SE_peak_1191	chr16	2751268	2754213	0.859748	1.07544	0.916979	1087
	1088	SE_peak_3137	chr8	130302402	130359148	1	1.07475	1	1088
	1089	SE_peak_2313	chr3	53147341	53197033	0.796174	1.07449	0.878885	1089
	1090	SE_peak_804	chr12	55914196	55941071	1	1.07309	1	1090
	1091	SE_peak_1207	chr16	11546294	11642103	0.135911	1.07307	0.252324	1091
	1092	SE_peak_1637	chr19	15813719	15838338	0.863307	1.07235	0.916979	1092
	1093	SE_peak_1034	chr14	91219501	91282372	0.931427	1.0722	0.957809	1093
	1094	SE_peak_2606	chr5	96142223	96179815	0.666475	1.07218	0.788667	1094
	1095	SE_peak_2893	chr6	166717239	166771781	0.489428	1.07103	0.638725	1095
	1096	SE_peak_2311	chr3	52181598	52288613	0.796174	1.0709	0.878885	1096
	1097	SE_peak_1635	chr19	15194074	15234897	0.73044	1.06984	0.837443	1097
	1098	SE_peak_1898	chr2	113053644	113124536	0.863307	1.06946	0.916979	1098
	1099	SE_peak_2339	chr3	111538890	111562315	0.73044	1.06942	0.837443	1099
	1100	SE_peak_1552	chr18	48766842	48976910	0.386508	1.06864	0.544947	1100
	1101	SE_peak_1212	chr16	15632334	15674258	1	1.06819	1	1101
	1102	SE_peak_3152	chr8	143012654	143039895	1	1.06607	1	1102
	1103	SE_peak_1118	chr15	63970623	64027003	0.297326	1.06547	0.45213	1103
	1104	SE_peak_250	chr1	155166690	155278510	0.666475	1.06515	0.788667	1104
	1105	SE_peak_2261	chr3	10164431	10229217	0.489428	1.06418	0.638725	1105
	1106	SE_peak_1908	chr2	134212704	134296368	0.796174	1.06409	0.878885	1106
	1107	SE_peak_2295	chr3	46348947	46416680	0.545701	1.06276	0.691786	1107
	1108	SE_peak_1680	chr19	39427495	39448794	1	1.06203	1	1108
	1109	SE_peak_1124	chr15	67039104	67197446	0.796174	1.06198	0.878885	1109
	1110	SE_peak_3116	chr8	102684401	102831244	0.545701	1.06185	0.691786	1110
	1111	SE_peak_701	chr11	128692760	128758827	0.666475	1.05997	0.788667	1111
	1112	SE_peak_3226	chr9	90769938	90829119	1	1.05985	1	1112
	1113	SE_peak_998	chr14	55050925	55139498	0.489428	1.05926	0.638725	1113
	1114	SE_peak_737	chr12	11697599	11794413	0.604813	1.05755	0.740853	1114
	1115	SE_peak_936	chr13	51450563	51455057	1	1.05642	1	1115
	1116	SE_peak_463	chr10	87079576	87096757	0.545701	1.05597	0.691786	1116
	1117	SE_peak_60	chr1	19053576	19084179	0.931427	1.05585	0.957809	1117
	1118	SE_peak_339	chr1	211326163	211354120	1	1.05569	1	1118
	1119	SE_peak_2243	chr22	46436663	46466512	0.73044	1.05432	0.837443	1119
	1120	SE_peak_3280	chr9	127493572	127585688	0.489428	1.05409	0.638725	1120
	1121	SE_peak_2682	chr5	163502689	163510116	0.859748	1.05387	0.916979	1121
	1122	SE_peak_1111	chr15	60343747	60434336	0.863307	1.05337	0.916979	1122
	1123	SE_peak_2920	chr7	27129937	27216308	0.666475	1.05335	0.788667	1123
	1124	SE_peak_1068	chr14	105059075	105098041	1	1.05287	1	1124
	1125	SE_peak_1935	chr2	177305518	177353394	0.931427	1.05206	0.957809	1125
	1126	SE_peak_1776	chr2	17573692	17622375	0.863307	1.05135	0.916979	1126
	1127	SE_peak_2699	chr5	179758937	179779003	0.0187577	1.05082	0.0549078	1127
	1128	SE_peak_230	chr1	151189042	151212807	0.863307	1.0505	0.916979	1128
	1129	SE_peak_3334	chrX	48891058	48962530	0.386508	1.05043	0.544947	1129
	1130	SE_peak_492	chr10	103713164	103805197	0.489428	1.05031	0.638725	1130
	1131	SE_peak_3329	chrX	45752102	45809666	0.931427	1.04999	0.957809	1131
	1132	SE_peak_2338	chr3	105822451	105883083	0.386508	1.04933	0.544947	1132
	1133	SE_peak_1671	chr19	35478691	35530406	0.666475	1.04864	0.788667	1133
	1134	SE_peak_473	chr10	95718566	95850800	0.863307	1.04779	0.916979	1134
	1135	SE_peak_399	chr10	12239408	12272226	0.135911	1.04753	0.252324	1135
	1136	SE_peak_272	chr1	161725987	161782390	0.863307	1.04751	0.916979	1136
	1137	SE_peak_3139	chr8	133123783	133218496	0.796174	1.04743	0.878885	1137
	1138	SE_peak_1549	chr18	48023606	48086319	0.796174	1.04681	0.878885	1138
	1139	SE_peak_706	chr11	130145048	130198460	1	1.04625	1	1139
	1140	SE_peak_2096	chr20	50186532	50198688	0.931427	1.04595	0.957809	1140
	1141	SE_peak_2145	chr21	33540478	33545164	1	1.04584	1	1141
	1142	SE_peak_2466	chr4	2785942	2818926	0.863307	1.04522	0.916979	1142
	1143	SE_peak_2878	chr6	151481281	151514903	0.436281	1.0448	0.593052	1143
	1144	SE_peak_1005	chr14	64499806	64523536	0.604813	1.04461	0.740853	1144
	1145	SE_peak_1359	chr17	16255068	16289490	0.796174	1.04434	0.878885	1145
	1146	SE_peak_3126	chr8	124472505	124477181	0.931427	1.04385	0.957809	1146
	1147	SE_peak_289	chr1	179876613	179884376	0.788943	1.04379	0.878885	1147
	1148	SE_peak_1280	chr16	68061425	68091627	0.863307	1.04325	0.916979	1148
	1149	SE_peak_2006	chr2	236680076	236778358	0.436281	1.04314	0.593052	1149
	1150	SE_peak_612	chr11	65083559	65135915	0.73044	1.04231	0.837443	1150
	1151	SE_peak_909	chr13	30365658	30466809	0.666475	1.04051	0.788667	1151
	1152	SE_peak_73	chr1	24175192	24216785	0.931427	1.0405	0.957809	1152
	1153	SE_peak_2601	chr5	91279369	91314361	1	1.03924	1	1153
	1154	SE_peak_2184	chr22	28741375	28831306	0.931427	1.03909	0.957809	1154
	1155	SE_peak_92	chr1	28110506	28209831	0.931427	1.03894	0.957809	1155
	1156	SE_peak_2701	chr5	180785072	180834859	0.863307	1.03894	0.916979	1156
	1157	SE_peak_153	chr1	66316694	66381933	0.796174	1.0368	0.878885	1157
	1158	SE_peak_2645	chr5	139437444	139543937	0.796174	1.03645	0.878885	1158
	1159	SE_peak_1913	chr2	142863983	142915749	0.863307	1.03616	0.916979	1159
	1160	SE_peak_773	chr12	46207568	46228117	0.73044	1.03599	0.837443	1160
	1161	SE_peak_1026	chr14	77004043	77125039	1	1.03458	1	1161
	1162	SE_peak_2741	chr6	27862964	27874407	0.863307	1.03401	0.916979	1162
	1163	SE_peak_28	chr1	9275794	9487430	0.604813	1.0332	0.740853	1163
	1164	SE_peak_2454	chr3	196267649	196288843	1	1.03285	1	1164
	1165	SE_peak_2623	chr5	131357393	131397011	0.863307	1.03237	0.916979	1165
	1166	SE_peak_3312	chr9	136521209	136579503	0.73044	1.03227	0.837443	1166
	1167	SE_peak_1073	chr15	28919357	28995507	0.931427	1.03175	0.957809	1167
	1168	SE_peak_3187	chr9	21789682	21837824	0.796174	1.03032	0.878885	1168
	1169	SE_peak_2	chr1	998971	1040762	0.545701	1.03016	0.691786	1169
	1170	SE_peak_2244	chr22	46480302	46599229	0.666475	1.02987	0.788667	1170
	1171	SE_peak_2226	chr22	41433068	41449111	0.931427	1.02942	0.957809	1171
	1172	SE_peak_403	chr10	17643305	17685957	0.796174	1.02788	0.878885	1172
	1173	SE_peak_777	chr12	47189914	47225668	0.863307	1.02735	0.916979	1173
	1174	SE_peak_2489	chr4	38145106	38203216	0.604813	1.02689	0.740853	1174
	1175	SE_peak_2559	chr5	442295	477032	0.931427	1.02684	0.957809	1175
	1176	SE_peak_2547	chr4	156941787	156978290	0.931427	1.02627	0.957809	1176
	1177	SE_peak_2568	chr5	34452833	34536083	0.545701	1.0262	0.691786	1177
	1178	SE_peak_2143	chr21	33185708	33270160	0.863307	1.02569	0.916979	1178
	1179	SE_peak_415	chr10	29783654	29863801	1	1.02569	1	1179
	1180	SE_peak_1586	chr19	1842513	1923514	0.666475	1.0252	0.788667	1180
	1181	SE_peak_184	chr1	111588151	111629799	0.863307	1.02485	0.916979	1181
	1182	SE_peak_1899	chr2	113876421	113898031	0.931427	1.02473	0.957809	1182
	1183	SE_peak_1950	chr2	195532504	195565007	0.666475	1.02319	0.788667	1183
	1184	SE_peak_416	chr10	30414289	30477227	0.73044	1.02313	0.837443	1184
	1185	SE_peak_1782	chr2	24329342	24365068	1	1.02244	1	1185
	1186	SE_peak_2777	chr6	35297362	35327480	0.863307	1.02112	0.916979	1186
	1187	SE_peak_2663	chr5	150407411	150432549	0.489428	1.02062	0.638725	1187
	1188	SE_peak_626	chr11	67978642	68042163	0.796174	1.01927	0.878885	1188
	1189	SE_peak_2536	chr4	140130387	140163264	0.666475	1.01921	0.788667	1189
	1190	SE_peak_600	chr11	62590787	62626594	0.796174	1.01878	0.878885	1190
	1191	SE_peak_2813	chr6	73442904	73472792	0.796174	1.01852	0.878885	1191
	1192	SE_peak_3144	chr8	141000137	141059207	0.931427	1.01818	0.957809	1192
	1193	SE_peak_2773	chr6	33556617	33593699	0.796174	1.0178	0.878885	1193
	1194	SE_peak_1030	chr14	89399286	89487967	0.386508	1.01651	0.544947	1194
	1195	SE_peak_1061	chr14	103846479	103933788	1	1.01632	1	1195
	1196	SE_peak_1009	chr14	68358671	68418849	0.931427	1.0161	0.957809	1196
	1197	SE_peak_466	chr10	88062205	88121250	0.386508	1.01602	0.544947	1197
	1198	SE_peak_1472	chr17	74511952	74546570	0.73044	1.01582	0.837443	1198
	1199	SE_peak_522	chr11	267571	289597	0.73044	1.01573	0.837443	1199
[truncated: 4,557 more rows]

## Sheet: Fig.2
Fig.2C	WT	E1-KO	P-KO	E2-KO
	1.0628	0.4871	0.471	0.393
	1.0234	0.5261	0.425	0.356
	0.9824	0.4523	0.435	0.341
Fig.2E	Vector	EFNA1-P	EFNA1-P-E1	EFNA1-P-E2
	0.2274	31.9929	154.859	212.61
	0.1969	33.5766	149.851	207.33
	0.2015	28.2465	168.972	166.777
Fig.2F	SiHa JQ-1(nM)				HCC-94 JQ-1(nM)
	Ctrl	200	400		Ctrl	200	400
	1	0.376609	0.35861		1	0.226425	0.264763
	1.01	0.356	0.326		1.1	0.253	0.244
	1.1	0.39	0.35		1.01	0.212	0.283
Fig.2H	E1					P					E2
	SiHa+Ctrl	SiHa+JQ-1	HCC-94+Ctrl	HCC-94+JQ-1		SiHa+Ctrl	SiHa+JQ-1	HCC-94+Ctrl	HCC-94+JQ-1		SiHa+Ctrl	SiHa+JQ-1	HCC-94+Ctrl	HCC-94+JQ-1
	1.01292	0.461034	0.881579	0.274957		0.911138	0.178461	1.01166	0.261733		0.906345	0.421736	0.866568	0.182586
	0.984426	0.545749	1.13314	0.24404		1.09632	0.177184	0.988028	0.248346		1.0986	0.595341	1.15396	0.298229
	0.945845	0.524852	0.965284	0.265242		0.935841	0.165815	0.965842	0.275149		0.985268	0.482584	0.974519	0.234128
Fig.2I		Control			JQ-1
	Vector	0.0253	0.0239	0.0239	0.017	0.018	0.018
	EFNA1-P(1.2K)	9.1129	10.5886	9.7016	0.8023	0.8039	0.8001
	EFNA1-(2.5K)	11.7613	10.9796	11.3132	0.7966	0.9599	0.8691
Fig.2J		Ctrl			JQ-1
	Vector	0.4045	0.3423	0.3542	0.2955	0.3983	0.3083
	EFNA1-P	5.0936	5.5968	4.9968	3.088	2.3277	2.8372
	EFNA1-E1-P	17.4432	17.8227	18.1844	8.2949	7.8834	7.3125
	EFNA1-E2-P	16.0379	14.8314	13.7442	4.9902	6.3216	6.1361

## Sheet: Fig.3
Fig.3A		Detail	E1	Promoter	E2	SharedSets
	1	POLR2A	1	1	1	3
	2	FOXA2	1	1	1	3
	3	FOXA1	1	1	1	3
	4	MNT	1	1	1	3
	5	FOS	1	1	1	3
	6	FOSL2	1	1	1	3
	7	RBM39	1	1	1	3
	8	MAX	1	1	1	3
	9	NR2F2	1	1	1	3
	10	SP1	1	1	1	3
	11	ATF3	1	1	1	3
	13	ZBTB33	1	1	1	3
	14	RXRA	1	1	1	3
	15	GATA3	1	1	1	3
	18	EP300	1	1	1	3
	19	REST	1	1	1	3
	20	HNF4A	1	1	1	3
	23	STAT3	1	1	1	3
	24	YY1	1	1	1	3
	25	POLR2G	1	1	1	3
	26	RAD21	1	1	1	3
	27	TAF1	1	1	1	3
	28	NR2F6	1	1	1	3
	29	SIN3A	1	1	1	3
	30	DPF2	1	1	1	3
	31	NR3C1	1	1	1	3
	32	IKZF1	1	1	1	3
	33	MYC	1	1	1	3
	38	ZNF687	1	1	1	3
	40	CREB1	1	1	1	3
	42	HNRNPL	1	1	1	3
	44	EZH2	1	1	1	3
	46	CTCF	1	1	1	3
	47	ASH2L	1	1	1	3
	16	CTBP1	1	1	0	2
	21	SKI	1	1	0	2
	22	ESRRA	1	0	1	2
	35	TCF12	1	1	0	2
	36	GATAD2B	1	1	0	2
	37	ZHX2	1	1	0	2
	39	PKNOX1	1	1	0	2
	43	NFE2L2	1	0	1	2
	45	CHD4	1	1	0	2
	48	RBFOX2	0	1	1	2
	49	PCBP1	0	1	1	2
	50	HDAC2	0	1	1	2
	51	GABPA	0	1	1	2
	52	ZFX	0	1	1	2
	55	TBX3	0	1	1	2
	56	JUND	0	1	1	2
	58	RNF2	0	1	1	2
	59	RBM22	0	1	1	2
	60	EGR1	0	1	1	2
	61	AGO2	0	1	1	2
	62	U2AF1	0	1	1	2
	63	KDM1A	0	1	1	2
	64	SUZ12	0	1	1	2
	65	TFAP4	0	1	1	2
	66	GATA4	0	1	1	2
	67	FOXP1	0	1	1	2
	69	NCOR1	0	1	1	2
	70	AGO1	0	1	1	2
	71	ETS1	0	1	1	2
	72	TCF7	0	1	1	2
	74	CLOCK	0	1	1	2
	75	SOX13	0	1	1	2
	76	ZNF24	0	1	1	2
	77	FOXK2	0	1	1	2
	79	TCF7L2	0	1	1	2
	80	CREM	0	1	1	2
	83	BHLHE40	0	1	1	2
	84	ZBTB7A	0	1	1	2
	86	HNRNPK	0	1	1	2
	87	TAF15	0	1	1	2
	88	HNRNPH1	0	1	1	2
	93	HNF4G	0	1	1	2
	95	MXI1	0	1	1	2
	96	SMC3	0	1	1	2
	106	SMARCE1	0	1	1	2
	107	HDAC1	0	1	1	2
	112	ETV4	0	1	1	2
	113	MBD2	0	1	1	2
	115	HNF1A	0	1	1	2
	117	MTA1	0	1	1	2
	118	TBP	0	1	1	2
	121	ELF1	0	1	1	2
	125	KDM4A	0	1	1	2
	126	PHF8	0	1	1	2
	128	SRSF4	0	1	1	2
	129	HNRNPLL	0	1	1	2
	130	RFX1	0	1	1	2
	131	SIN3B	0	1	1	2
	12	SREBF1	1	0	0	1
	17	NFIB	1	0	0	1
	34	BCL3	1	0	0	1
	41	MAFF	1	0	0	1
	53	L3MBTL2	0	1	0	1
	54	USF1	0	1	0	1
	57	XRCC5	0	1	0	1
	68	TBL1XR1	0	1	0	1
	73	ARID3A	0	1	0	1
	78	FUS	0	1	0	1
	81	MAFK	0	1	0	1
	82	E2F6	0	1	0	1
	85	NRF1	0	1	0	1
	89	FIP1L1	0	1	0	1
	90	ZNF444	0	1	0	1
	91	PTBP1	0	1	0	1
	92	BRD4	0	1	0	1
	94	MEF2B	0	1	0	1
	97	ARNT	0	1	0	1
	98	PBX3	0	1	0	1
	99	MEIS2	0	1	0	1
	100	PHF20	0	1	0	1
	101	ZNF143	0	1	0	1
	102	TBX21	0	1	0	1
	103	TRIM28	0	1	0	1
	104	UBTF	0	1	0	1
	105	MGA	0	1	0	1
	108	SAP30	0	1	0	1
	109	BMI1	0	1	0	1
	110	CREB3L1	0	1	0	1
	111	SIX5	0	1	0	1
	114	ATF2	0	1	0	1
	116	RBBP5	0	1	0	1
	119	PRPF4	0	1	0	1
	120	CEBPB	0	1	0	1
	122	ATF7	0	1	0	1
	123	ZKSCAN1	0	1	0	1
	124	HES1	0	1	0	1
	127	SAFB	0	1	0	1
	132	ZBTB40	0	0	1	1
	133	KDM5A	0	0	1	1
	134	ZMYM3	0	0	1	1
	135	GMEB1	0	0	1	1
	136	MTA2	0	0	1	1
	137	ZBTB2	0	0	1	1
	138	GATAD2A	0	0	1	1
	139	GATA2	0	0	1	1
	140	EBF1	0	0	1	1
	141	ZNF592	0	0	1	1
	142	ESR1	0	0	1	1
	143	JUN	0	0	1	1
	144	ZNF217	0	0	1	1
	145	RAD51	0	0	1	1
	146	RB1	0	0	1	1
	147	CBFA2T3	0	0	1	1
	148	PCBP2	0	0	1	1
	149	TAL1	0	0	1	1
	150	ARID1B	0	0	1	1
Fig.3C	SiHa							HCC-94
	FOSL2			EFNA1					FOSL2			EFNA1
si-N	0.999963	1.15442	0.866235	0.999932	1.10543	0.904629		si-N	0.999977	0.999963	0.999992	0.99999	0.999985	0.999994
si-FOSL2-1	0.386529	0.440343	0.339293	0.444993	0.43964	0.450411		si-FOSL2-1	0.350977	0.440783	0.279468	0.266274	0.257025	0.275856
si-FOSL2-2	0.279576	0.318826	0.245159	0.294542	0.318157	0.272679		si-FOSL2-2	0.413449	0.49452	0.345669	0.354092	0.337694	0.371285
Fig.3F
	si-N			si-FOSL2-1			si-FOSL2-2
Vector	0.181	0.1722	0.1908	0.1686	0.2035	0.1745	0.1994	0.1972	0.1951
EFNA1-P	31.5841	27.3119	33.1872	7.6852	12.0879	13.9732	7.9023	7.3054	7.0728
Fig.3G
	Vector			EFNA1
Vector	0.1256	0.1464	0.1501	0.1713	0.1804	0.1719
EFNA1-P	33.5794	20.3983	24.6152	103.051	150.852	135.252
Fig.3I
	IgG			FOSL2			H3K27ac
si-N	0.915317	1.09252	1	8.43227	8.70116	8.56566	25.7833	28.3843	27.0525
si-FOSL2-1	0.99714	1.00286	0.999998	0.00426816	0.00338103	0.00379879	13.3807	17.7318	15.4034
si-FOSL2-2	0.943828	1.05952	1	0.00191227	0.00153699	0.00171439	3.93167	3.68397	3.8058
Fig.3J
	IgG			FOSL2			H3K27ac
si-N	1.03401	0.967112	1	12.0976	11.5138	11.8021	63.9977	69.4783	66.6817
si-FOSL2-1	0.958269	1.04355	1	0.00226926	0.0018894	0.00207063	14.3696	14.4415	14.4055
si-FOSL2-2	0.946663	1.05634	0.999997	3.57275	3.4974	3.53488	10.6386	11.1243	10.8787
Fig.3K
	IgG			FOSL2			H3K27ac
si-N	1.12731	0.88707	1	136.907	157.312	146.755	1657.24	1808.95	1731.44
si-FOSL2-1	0.896451	1.11551	0.999999	0.500299	0.694961	0.589651	705.212	677.802	691.371
si-FOSL2-2	0.951036	1.05148	0.999998	0.245575	0.268455	0.25676	151.663	164.463	157.933
Fig.3M
	Vector			FOSL2
PGL3	0.3026	0.3729	0.1935	0.2724	0.1538	0.2246
PGL3-E3-P	64.3911	71.4195	86.3406	120.921	126.981	157.116
PGL3-E3-P-Del	35.9485	32.4583	38.78	46.6909	34.7467	27.5863

## Sheet: Fig.4
Fig.4B	SiHa							HCC-94
	si-N		si-EFNA1-1		si-EFNA1-2				si-N		si-EFNA-1		si-EFNA-2
Day	Mean	SD	Mean	SD	Mean	SD		Day	Mean	SD	Mean	SD	Mean	SD
1	0.4928	0.025802	0.454533	0.023917	0.343	0.012842		1	0.339067	0.063293	0.276067	0.031846	0.268233	0.028897
2	0.800033	0.013497	0.695933	0.012795	0.554367	0.028523		2	0.5439	0.010762	0.3764	0.012511	0.382433	0.004932
3	1.12953	0.026678	0.905467	0.012436	0.789067	0.029179		3	0.5362	0.010332	0.346867	0.007596	0.363333	0.008805
4	1.5975	0.08853	1.2294	0.050912	0.73935	0.035285		4	0.6967	0.005233	0.4073	0.008485	0.47495	0.00898
Fig.4C	SiHa
	si-N	si-EFNA1-1	si-EFNA1-2
	100	20.582	15.3131
	104.485	19.6993	14.4479
	100.588	18.0378	14.251
Fig.4D	SiHa				HCC-94
	sh-N	sh-EFNA1-1	sh-EFNA1-2		sh-N	sh-EFNA1-1	sh-EFNA1-2
	100.1	20.2	30.5		103.3	21.8	22.3
	95.3	21.5	32.3		101.5	18.9	20.1
	103.2	17.3	26.8		96.8	19.1	19.9
Fig.4E	SiHa
	si-N	si-EFNA1-1	si-EFNA1-2
	3.38	18.06	46.25
	4.52	20.48	40.25
	5.15	15.25	39.45
Fig.4F	sh-N		sh-EFNA1-1		sh-EFNA1-2
Day	Mean	SD	Mean	SD	Mean	SD
0	33.408	18.9809	21.8716	12.1818	14.719	8.38781
3	49.2443	24.7907	25.9208	13.212	17.7123	6.24354
6	76.1346	35.4808	33.5445	7.92297	21.9022	9.33857
9	129.008	60.9632	43.7939	16.8794	37.7324	17.6423
12	168.629	94.3935	65.6227	17.007	38.8735	17.4457
15	300.723	132.522	91.6667	28.1155	58.7124	33.3358
18	351.38	180.771	97.8956	38.2946	68.7897	30.5238
21	607.549	288.629	145.985	64.0178	122.452	70.4586
Fig.4H	sh-N	sh-EFNA1-1	sh-EFNA1-2
	0.57	0.009	0.089
	0.48	0.07	0.094
	0.47	0.06	0.081
	0.46	0.052	0.0398
	0.31	0.048	0.024
	0.21	0.046	0.028
	0.19	0.038	0.028
	0.06	0.031
Fig.4I	Vector		EFNA1
Day	Mean	SD	Mean	SD
0	34.8736	12.183	32.9437	17.2049
3	52.8417	18.9685	46.8505	22.7222
6	63.3062	24.906	77.4896	42.935
9	100.84	55.1718	129.446	54.9949
12	124.895	54.2257	207.686	109.563
15	243.872	149.006	365.454	200.285
18	345.468	186.056	561.058	301.629
21	550.776	338.031	1040.46	583.313
Fig.4K	Vector	EFNA1
	1.13	1.42
	0.8248	0.82
	0.4	0.62
	0.36	0.54
	0.37	0.48
	0.28	0.39
	0.24	0.52
	0.23	0.25

## Sheet: Fig.6
Fig.6I
Day	si-N		si-EFNA1-1		si-EFNA1-2		si-EFNA1-1+si-EphA2-1		si-EFNA1-2+si-EphA2-2
	Mean	SD	Mean	SD	Mean	SD	Mean	SD	Mean	SD
1	0.25372	0.0178427	0.1925	0.0020396	0.19614	0.00572171	0.20086	0.00347462	0.21136	0.0115727
2	0.7344	0.0350199	0.24846	0.00677628	0.25674	0.0122902	0.2544	0.00883488	0.2623	0.00843239
3	1.27882	0.0353388	0.48524	0.01925	0.54018	0.0263002	0.6281	0.0308045	0.59134	0.0392353
4	1.32476	0.0393374	0.50362	0.00561221	0.57322	0.0240901	0.84572	0.0625947	0.70028	0.0476527
5	1.30646	0.0808724	0.57716	0.0210543	0.6295	0.0456298	0.99358	0.0538569	0.89188	0.0464198
Fig.6K
	si-N			si-EFNA1-1			si-EFNA1-2			si-EFNA1-1+si-EPHA2-1			si-EFNA1-2+si-EPHA2-2
	0.95	0.94	1	0.35	0.38	0.41	0.3	0.28	0.28	0.61	0.65	0.66	0.5	0.55	0.54
Fig.6M
	si-N			si-EFNA1-1			si-EFNA1-2			si-EFNA1-1+si-EPHA2-1			si-EFNA1-2+si-EPHA2-2
	98	96	100	15	14	16	20	22	25	31	35	33	40	45	46

## Sheet: Fig.7
Fig.7B	SiHa									HCC-94
	Vector		EFNA1		Vector+Saracatinib		EFNA1+Saracatinib				Vector		EFNA1		Vector+Saracatinib		EFNA1+Saracatinib
Day	Mean	SD	Mean	SD	Mean	SD	Mean	SD		Day	Mean	SD	Mean	SD	Mean	SD	Mean	SD
1	0.34986	0.0117587	0.445	0.0111083	0.27688	0.00791151	0.4428	0.0107928		1	0.18104	0.00463605	0.25572	0.00847921	0.20406	0.00378985	0.24932	0.00507711
2	0.47508	0.0065903	0.614	0.0159033	0.33108	0.0357279	0.66306	0.0128323		2	0.20618	0.0141646	0.3455	0.00310886	0.25018	0.00462515	0.3011	0.010138
3	0.66118	0.0319954	1.1102	0.0377089	0.50834	0.0250927	0.85848	0.0254726		3	0.3001	0.0381972	0.61146	0.0261056	0.28432	0.00714647	0.3596	0.0103095
4	1.54928	0.109195	2.12308	0.0321106	0.98878	0.0516775	1.39638	0.0622023		4	0.76546	0.0169527	1.11158	0.0218132	0.3399	0.00545206	0.4986	0.0187723
5	1.90096	0.0636705	2.38414	0.0336121	1.27674	0.047772	1.93326	0.0981608		5	1.03624	0.0237485	1.2747	0.0412361	0.45854	0.0107969	0.622525	0.0110626
Fig.7C
	Ctrl (0 μM)			Saracatinib (10 μM)
Vector	1	0.98	0.97	0.51	0.45	0.42
EFNA1	1.5	1.45	1.6	0.95	0.82	0.8
Fig.7D	SiHa							HCC-94
	Ctrl (0 μM)			Saracatinib (10 μM)					Ctrl (0 μM)			Saracatinib (10 μM)
Vector	100	98	97	38	40	45		Vector	100	95	102	20	25	27
EFNA1	230	252	260	145	149	155		EFNA1	300	295	330	89	90	95
Fig.7E
	Vector		EFNA1		Vector+Saracatinib		EFNA1+Saracatinib
Day	Mean	SD	Mean	SD	Mean	SD	Mean	SD
0	109.115	15.3633	145.131	24.477	113.202	27.5725	136.554	12.0549
3	159.319	42.127	210.408	55.1511	128.357	69.9354	154.67	40.488
6	213.722	45.54	287.571	73.9551	134.493	61.0391	195.139	35.3113
9	251.786	105.802	408.868	85.204	148.47	35.5115	224.718	70.8999
12	302.339	90.6059	463.413	75.6143	166.797	62.3537	262.29	110.142
15	340.424	70.123	569.989	68.1773	177.327	50.7301	281.071	102.777
18	405.399	82.3687	623.633	73.0874	151.857	40.0654	299.773	61.5029
21	482.515	94.1717	672.863	129.014	150.379	38.345	325.031	71.0233
Fig.7G
	Control						Saracatinib
Vector	0.3672	0.3385	0.2738	0.2335	0.2615	0.1504	0.1036	0.1023	0.123	0.1016	0.0919	0.0582
EFNA1	0.458	0.3925	0.3498	0.4261	0.3546	0.3877	0.3307	0.2513	0.3254	0.1844	0.1877	0.1131
Fig.7I
	Vector	EFNA1	Vector+Saracatinib	EFNA1+Saracatinib
	3	6	1	2
	2	4	1	3
	3	4	1	2
	2	6	2	2
	3	6	2	2
	3	6	2	2

## Sheet: Fig.8
Fig.8D	I/II	III/IV		Fig.8E	Months	High	Low		Fig.8F	Months	High	Low
	6	9			5	1				1	1
	4	9			9	1				9	1
	4	6			49	1				9	1
	3	6			17	1				17	1
	3	6			88	0				51	1
	3	6			56	0				8	1
	3	4			48	0				41	1
	3	4			0	0				4	0
	3	4			4	0				11	1
	3	4			20	0				31	0
	3	4			31	0				37	0
	3	4			37	0				9	0
	3	4			9	0				15	1
	3	4			58	0				65	0
	3	3			14	0				41	1
	3	3			65	0				7	1
	3	3			42	0				81	0
	3	3			83	0				12	1
	3	3			81	1				8	1
	3	3			43	1				3	1
	2	3			28	0				16	1
	2	3			10	0				3	0
	2	2			16	0				19	1
	2	2			3	0				36	0
	2	2			40	0				57	0
	2	2			5	0				46	1
	2	2			36	0				58	0
	2	2			57	0				23	1
	2	2			51	0				34	0
	2	1			58	0				25	0
	2	1			23	1				22	0
	2	1			2	1				35	0
	1	1			17	1				31	0
	1	1			34	0				4	0
	1	9			25	1				8	1
	1	9			22	1				31	0
	1	6			35	0				13	0
	1				31	0				23	0
	1				4	1				38	0
	1				45	0				38	0
	1				31	0				33	0
	1				13	1				37	0
	1				23	1				12	1
	1				38	0				38	0
	1				38	0				8	0
	1				33	1				42	0
	6				37	1				46	0
	6				43	0				43	0
	4				38	0				40	1
	3				8	1				51	0
	3				42	0				51	0
	3				46	0				43	0
	3				43	0				14	1
	3				40	0				29	1
	3				51		0			59		0
	3				51		0			68		0
	3				43		0			69		0
	3				54		0			86		0
	2				59		0			76		0
	2				59		0			3		1
	2				68		0			27		1
	2				69		0			17		0
	2				86		0			30		0
	1				76		0			27		0
	1				3		1			28		1
	1				27		1			37		0
	1				17		1			37		0
	1				30		0			35		0
	1				27		0			35		0
	1				28		0			55		0
	1				37		0			47		0
	1				37		0			40		0
					35		0			53		0
					35		0			41		0
					55		0			49		0
					47		0			64		0
					40		0			31		0
					53		0			15		1
					41		0			74		0
					49		0			69		1
					64		0			26		1
					31		1			3		1
					73		0			29		1
					74		0			35		0
					86		0			31		0
					26		1			28		0
					88		0			31		0
					3		0			28		0
					29		0			36		0
					35		0			29		0
					31		1			39		0
					28		0			11		1
					31		1			12		1
					28		0			43		0
					36		0			49		0
					29		0			65		0
					39		0			72		0
					11		1			65		0
					35		0			60		0
					43		0			46		0
					49		0			75		0
					65		0			37		0
					72		0			80		0
					65		0			76		0
					60		0			70		0
					46		0			85		0
					75		0			75		0
					37		0			56		0
					80		0			45		0

## Sheet: Fig.S2
Fig.S2B	ChIP-seq Q30
	No.	N	T
	1	93.5532	93.3207
	2	93.1184	91.1816
	3	93.8743	93.7477
	4	93.5454	93.4614
	5	92.6353	92.9511
	6	93.8276	92.7338
	7	93.6865	93.9353
	8	93.7887	93.9052
	9	93.7045	93.5827
Fig.S2C	ChIP-seq mapping ratio
	No.	N	T
	1	98.16	98.29
	2	98.02	97.97
	3	98.91	98.56
	4	98.09	98.32
	5	98.59	98.76
	6	97.83	98.76
	7	98.43	98.59
	8	98.37	98.53
	9	98.2	98.6
Fig.S2D	ChIP-seq peak number
	No.	N	T
	1	30089	31033
	2	60121	88381
	3	41366	79695
	4	46392	27376
	5	94362	66344
	6	76535	33102
	7	52232	30237
	8	61149	40109
	9	79505	36506
Fig.S2E	RNA-seq Q30
	No.	N	T
	1	95.19	96.3112
	2	96.5025	95.5225
	3	96.7913	96.6679
	4	94.9846	96.2466
	5	96.3572	96.2019
	6	92.2775	95.6923
	7	95.9912	96.5255
	8	95.9723	96.3548
	9	92.3464	94.4319
Fig.S2F	RNA-seq mapping ratio
	No.	N	T
	1	97.55	97.42
	2	97.75	96.8
	3	98.35	97.48
	4	95.98	96.45
	5	97.02	98.54
	6	68.3	97.88
	7	96.01	98.3
	8	96.62	98.09
	9	87.65	74.4

## Sheet: Fig.S3
Fig.S3B
	Promoter	Intron	Intergenic region	Exon	3'-UTR	5'-UTR
	0.5211	0.268	0.1827	0.014	0.0126	0.0016

## Sheet: Fig.S4
Fig.S4A
	Sample name	PC1	PC2
	N1	-120.652	131.16
	N2	-48.4337	-21.263
	N3	-95.2874	101.474
	N4	-85.832	53.6975
	N5	-30.0511	-44.6245
	N6	-49.8838	-45.935
	N7	-59.9034	-19.7698
	N8	-32.2805	-50.418
	N9	-62.2831	-25.656
	T1	18.3842	-54.7673
	T2	28.8304	-25.9067
	T3	39.576	-11.7236
	T4	57.4433	-58.1452
	T5	200.223	113.452
	T6	123.824	52.6684
	T7	23.1366	-38.3607
	T8	33.449	-59.9882
	T9	59.7401	4.10618
Fig.S4B
	Gene	N1	N2	N3	N4	N5	N6	N7	N8	N9	T1	T2	T3	T4	T5	T6	T7	T8	T9
	F8A2	0	0	0	0	0	0	0	0	0	0	0	0	0	435.64	29.87	0	0	0
	KLHDC7B	1.87	0.33	0.16	0.48	0.23	0.26	0.19	0.13	0.48	5.98	292.37	124.01	12.66	498.3	152.43	14.73	3.02	3.63
	C11orf53	0	0	0	0.26	0	0	0	0	0	31.44	6.03	0.81	17.03	29.61	0	1.42	17.88	13.8
	CDKN2A	2.19	4.65	0.52	7.03	3.34	1.7	3.47	4.15	6.35	273.64	222.14	494.73	73.05	3018.03	898.98	295.08	173.31	515.36
	FEZF1-AS1	0	0	0	0.33	0	0	0	0	0	7.41	0.92	3.65	1.46	10.74	3.79	3.71	9.15	1.31
	DMRTA2	0	0	0	0	0.05	0	0	0	0.05	0.06	0.44	1.68	2.63	38.13	0.69	0.76	0.44	14.5
	AL590666.2	0	0	0	0.45	0.21	0.46	0	0	0	0.47	2.89	18.73	2.78	95.24	5.51	0.68	4.58	15.13
	AL391839.2	0	0	0	0	0	0	0	0	0	0	3.28	7.38	3.8	47.83	51.5	0	0	7.95
	WDR72	0.39	0.04	0	0.66	0	0	0.07	0	0.06	3.53	4.01	0.02	1.23	4.79	2.87	13.17	25.53	8.13
	LINC01305	0	0	0	0.37	0	0	0	0.09	0	0.22	0	0.09	0	2.78	0.55	4.04	3.48	8.94
	OR2I1P	0.35	0.07	0.17	0.43	0.11	0.06	0.25	0.17	0.04	2.23	5.3	76.21	4.47	1.71	26.14	0.43	0.52	34.23
	DUSP9	0	0.06	0	0.13	0.48	0.1	0	0.12	0.13	0	0	0	0.08	41.28	13.83	14.33	6.94	10.92
	TLX3	0	0.1	0	0	0.1	0	0	0	0	0	2.76	5.18	0	0.43	7.45	0	4.45	12.09
	LHX2	0.29	0	0	0.73	0.4	0	0	0.05	0.43	0.59	0.31	0.89	0.15	30.72	0.99	6.49	5.2	9.42
	SMIM22	2.21	1.31	0	2.25	1.69	2.54	0.65	4.77	0.64	166.9	239.15	163.89	417.85	568.95	93.85	109.99	231.4	188.11
	GRIN2D	0.13	0.11	0.09	0.22	0.13	0.02	0.17	0.1	0.22	1.49	6.78	1.36	13.12	32.65	17.41	6.53	9.06	1.63
	SIX1	0.22	0.09	0	0.07	0.07	0.12	0	0.14	0.19	2.15	3.52	8.61	0.06	13.88	3.14	5.79	7.65	22.58
	KRT7	5.16	4.7	1.37	13.3	6.59	8.73	2.37	2.15	2.11	1216.98	1187.19	14.8	1374.83	3.54	36.33	280.23	137.85	322.42
	CA9	4.99	0.75	0	0	0.26	0	0.11	0	2.24	18.72	1.29	1.06	9.98	49.99	20.02	13.4	5.24	3.75
	TLX2	0	0	0	0	0.06	0	0	0.1	0.21	0.66	1.04	1.17	0.26	34.25	9.81	1.3	2.82	4.58
	SYT8	0.31	2.19	0	1.2	1.49	1.51	1.39	1.65	0.57	41.86	100	5.15	27.4	249.43	2.76	6.88	4.4	289.05
	AQP5	0	0.1	0.83	0	0.1	0	0.21	0.39	0.31	0	0.47	0.34	0	27.21	1.04	31.21	10.21	81.44
	EN1	0	0.06	0.07	0	0	0	0.12	0.16	0.06	0	0.44	0	1.69	15.89	0.58	0.12	13.57	2.8
	CXCL13	0.89	0.13	0.44	0.26	0	0	0	0.24	0	15.21	50.15	64.45	1.36	0	23.05	0.13	1.49	10.73
	BMP3	0.11	0.14	0.08	0.15	0	0.02	0.15	0.07	0.07	10.06	7.37	0.99	0.01	14.13	0	0.02	0.76	26.12
	LBHD2	0	0	0	0	0.22	0	0	0.44	0	0.84	0.48	0.49	0.77	27.83	2.67	7.76	9.07	3.94
	ZIC2	0.22	0.19	0.05	0.39	0.09	0	0.15	0	0.1	8.55	3.31	0.45	12.53	25.2	0.93	4.09	6.06	10.17
	MSMB	0	0	0	0	0	0	0	0	0	0	3.07	0.32	4.4	0	2.92	2.03	13.11	34.09
	AC009511.2	0	0	0	0.53	0	0	0	0	0	0	0	0.33	0.92	53.36	22.62	1.95	2.2	2.01
	AC023043.1	0	0	0	0	0	0	0	0	0	1.73	3.88	9.95	0.87	0	0	0	8.83	20.5
	NPB	0	0.29	0.41	0	0	0	0	0	0	0	0.05	0.05	1.46	20.27	6.23	2.86	3.34	1.7
	AL354766.2	0	0	0	0	0	0	0	0	0	22.21	12.11	13.93	13.1	0	0.62	0	15.21	6.38
	MIR2117HG	0	0.37	0	0.75	0	0	0	0	0	5.06	0	0.3	0	35.99	12.39	0.39	0.41	0
	CAMK2N2	0.27	0	0	0	0.11	0	0.11	0	0	0.29	1.67	0	0.42	12.56	1.14	1.56	2.5	0.86
	AC114956.2	0	0	0	0	0.31	0	0.33	0	0	2.71	0.47	0	4.03	25.49	3.79	3.9	6.28	0.5
	MIR9-3HG	0.07	0.97	0.18	0.49	0.35	0.82	0.67	0.19	0.16	5.39	5.46	26.11	19.53	24.9	24	7.07	30.25	74.43
	GLDC	0.23	0	1.02	1.36	0.09	0.14	1.2	1.27	0.92	0.57	0.28	40.41	0	20.82	66.57	0.34	2.21	0.33
	CNTD2	0.19	0.08	0.31	0.17	0	0	0.08	0.08	0	0.26	0.74	0	17.42	26.06	4.56	0.57	3.37	0.39
	IDO1	1.6	1.22	1.19	8.18	0.99	0.81	1.17	1.8	0.78	12.05	373.91	553.89	38.61	15.47	165.62	4.58	13.91	105.37
	EXOC3L4	0.73	0	0.72	0.26	0.19	0	0.83	0	0	9.96	2.17	22.51	5.19	50.82	20.91	1.98	4.2	5.47
	MSLN	1.49	0.58	2.31	0.3	0.14	0.05	0.21	0.55	0.3	29.93	8.82	11.64	64.27	760.83	2.02	49.29	3.32	8.53
	SYNGR3	1.38	1	0.26	0.14	0.36	0.23	0.91	0.45	0.47	1.55	8.75	10.81	3.25	128.61	20.28	27.67	16.72	24.6
	PAX7	0.49	0.09	0	0.1	0	0	0.09	0.05	0.13	0	0	0	0	20.61	0	0	5.69	4.35
	HAGLROS	0	0.27	1.11	0	0	0	0	0	0	4.47	3.06	6.31	2.28	21.99	6.54	1.27	2.11	15.29
	SAA1	0	0.31	0	0	0	0	2.09	0	0	1.69	4.69	9.72	1.6	20.44	26.6	19.05	4.01	36.86
	CLDN3	0	0.47	0	0.24	0.11	0.28	0.37	0	0.24	0.58	3.18	1.03	5.62	3.63	2.94	6.45	0.65	76.58
	SPDEF	0	0	0	0.16	0	0	0.08	0.44	0.08	0	19.98	0.2	3.63	12.04	1.02	1.57	0.83	14.15
	IGHV4-4	2.27	4.01	3.03	2.98	3.37	0	1.05	1.47	3.08	3.7	36.59	82.21	1.98	46.14	487.25	1.03	0	354.9
	LINC00491	0	0	0	0	0	0	0	0	0	2.72	0	3.76	0	1.65	0.77	3.62	6.43	1.33
	CCL18	0	0	1.66	39.21	0.91	0	0	2.15	0	0.59	37.07	88.43	22.54	6.9	303.96	30.82	23.04	13.26
	IGHV3-21	17.36	10.02	6.33	7.59	2.3	0.76	25.98	11.69	4.89	7.93	135.53	261.47	16.03	456.49	2121.94	282.93	24.88	96.8
	UBD	0.54	2.08	3.96	4.8	0.34	0.73	2.17	0.94	0.7	21.99	80.65	505.42	24.81	0	23.22	14.4	9.65	297.34
	S100A7A	0	0	0	0.13	0.03	0	0.48	0.03	0	0.43	1.01	0	5.73	0.07	34.84	6.03	19.07	0.37
	OTX1	0.2	0	0	0.53	0.08	0.07	0.2	0.09	0.18	1.58	5.11	5.66	2.82	15.13	1.85	8.85	2.69	6.71
	ALG1L	1.68	0.24	1.14	0.98	0.79	1.28	0.64	0.47	0	18.72	25.52	18.25	19.81	42.75	39.12	61.03	53.68	30.87
	AC135457.1	0	0	0.15	0	0	0	0	0.23	0	0	7.42	10.83	5.5	0	1.34	2.45	0.61	11.01
	MMP11	3.26	3.01	5.31	2.41	1.75	1.22	3.64	2.23	2.59	11.33	49.64	152.58	11.87	87.94	160.34	362.57	20.92	74.13
	FMO3	2.5	0.14	0.95	0.6	0.27	0.11	0.75	0.45	0.31	1487.75	0.17	6.46	141.41	1.75	2.06	0.42	2.63	0.8
	CXCL9	1.21	1.18	2.53	1.48	0.7	0.64	3.84	2.29	0.52	59.7	87.33	303.43	6.61	0.33	164.25	6.18	8.99	26.6
	KF456478.1	0	0	0	0	0	0	0	0	0	0	0	1	0.61	177.98	21.37	2.21	2.98	0.77
	CXCL6	1.59	0.08	0	14.47	0.41	0.13	1.39	0.31	0.35	0.41	85.26	0.33	128.04	210.63	22.12	5.15	15.71	1.35
	TMEM171	0.28	0.24	0	0.25	0.37	0	0.13	0.18	0.25	0	2.18	5.07	0.31	14.08	18.68	6.11	5.58	6.13
	KRT7-AS	0.4	0.09	0	0.19	0	0	0	0	0.09	16.51	2.16	0	4.98	0	0.32	1.5	0.3	1.37
	NXPH4	0.19	0.48	0	0.53	1.55	0.06	0.62	1.78	1.07	4.15	0.57	7.57	37.34	50.3	29.63	28.9	8.79	15.06
	HMSD	0	0	0	0.28	0.07	0	0.14	0	0	3.76	0.59	1.82	3.86	0	0.87	2.43	12.86	143.64
	BBOX1-AS1	0	0	0	0.83	0	0.42	0	0.43	0	15.11	23.17	0	11.03	0	3.34	8.28	18.97	9.67
	FOXD3-AS1	1.98	0	0	0	0	0	0.18	0	0	0	1.79	10.51	2.17	20.76	11.25	0.83	6.93	40.95
	CYP2S1	0.71	5.38	0.44	2.52	6.91	3.43	9.56	7.34	4.3	0.9	3.85	7.81	4.4	1745.78	222.49	131.82	67.61	59.76
	IGLV2-23	15.05	23.52	4.52	17.48	4	0.9	39.11	17.79	11.72	9.23	252.69	184.8	16.73	243.52	3061.43	9.35	26.42	617.13
	KCNS1	0.36	0.74	0.08	0.83	0.97	0.47	0.35	0.81	0.83	1.97	19.27	32.51	0.58	69.11	57.5	14.23	36.02	26.74
	PLAC1	0	0	0	0.28	0.7	0	0	0	0.14	2.5	7.99	8.74	1.97	0	1.08	12.04	0.44	0
	TREM2	0	0.45	2.4	3.04	0.86	0.93	0.2	2.53	0.61	13.24	42.19	185.61	51.03	21.34	59.32	45.5	19.97	6.6
	SPP1	13.83	2.58	21.63	27.33	5.34	0.62	4.34	7.8	6.91	373.62	358.61	623.74	847.42	0	9.34	745.04	614.33	39.93
	NLRP7	0.1	0	0.1	0.68	0.04	0.03	0.39	0.04	0.36	86.76	7.56	1.12	0.63	0	0.71	13.93	5.12	0.09
	SMC1B	0.23	0.04	0	0.14	0.03	0	0.1	0.04	0	0	2.64	2.45	0.32	0	0.42	3.24	7.27	5.71
	AL031600.3	0	0	0	0	0	0	1.17	0	0.79	2.36	1.92	0	0.03	114.99	37.89	3.82	2.96	7.31
	AL365181.3	0	0.3	0.1	0.09	0.17	0.07	0.18	0.12	0.18	0.69	0.82	10.44	0.76	14.49	0.67	1.91	4.22	7.25
	PIGR	2.16	0.16	0.15	0.07	0.91	0.03	0.03	1.19	0.59	0.4	75.43	0.8	12.48	10.4	2.37	17.85	1.94	327.41
	APOC1	10.89	6.12	14.53	30.12	2.54	4.51	2.06	5.48	2.03	180.41	162.15	1336.19	252.89	91.19	713.52	228.81	146.86	60.91
	AMTN	0	0.44	0	0.44	0.42	0	0.23	1.26	0.45	22.94	0.3	2.87	56.59	0.98	0.25	6.24	1218.27	3.07
	2025-09-03	0.25	0.15	0.09	0.69	0.33	0	0.16	0.35	0.37	2.28	3.79	0.91	1.8	0.41	0.58	7.51	15.91	11.03
	ARTN	0.53	0.69	1.42	0.95	0.75	0.56	0.45	0.52	1.13	4.52	5.74	0.95	3.04	232.1	24.28	12.53	4.45	36.48
	RIPPLY3	0.18	0.08	0.26	0.32	0.37	0.12	0.07	0.22	0.23	3.85	3.98	2.07	0.09	26.28	0.32	1.11	1.18	5.99
	ADAMDEC1	0	0.28	1.37	1.67	0.22	0	0.29	0.43	0.27	3.22	8.13	55.94	10.99	0	9.45	5.41	9.62	5.39
	ZACN	3.86	0.31	1.04	0.33	5.54	1.09	0.83	0.91	0.55	15.51	0.04	0.63	0.17	103.68	37.22	9.91	19.17	4.49
	ABCA13	0.25	0.81	0.07	0.6	0.16	0.78	0.57	1.52	0.36	34.55	7.09	9.2	0.52	19.8	8.18	11.61	10.48	18.84
	BATF2	0.58	0.44	1.13	0.34	0.57	0.23	0.25	1	0.55	2.45	14.72	34.99	3.37	14.31	47.62	1.45	1.38	15.92
	FABP4	30.99	10.05	11.94	18.65	3.25	8.61	16.03	26.04	16.55	4715.81	274	0.83	0.44	8.21	2.81	2.67	10401	0.61
	ZNF541	0.14	0.3	0.19	0.46	0.06	0.02	0.23	0.21	0.11	1.82	3.04	4.31	0.48	5.45	9.21	1.64	6.34	5.89
	FOXD1	0.15	0.13	0.36	0.26	0.06	0.1	0.46	0.2	0.22	0.31	3.79	1.67	0.38	21.76	5.82	0.44	11.43	9.78
	VTCN1	0.15	0.12	0.25	0	0.78	0.15	1.24	0	0.95	22.05	30.5	18.78	1.33	0.47	0.14	3.81	0.97	49.72
	VPREB3	0	0	0	0.76	0	0	0.4	0	0	0.36	2.53	2.43	0.87	4.64	9.32	0	0.84	2.69
	IGHM	31.61	8.85	7.36	8.53	5.88	0.78	10.54	21.1	4.84	21.97	537.17	187.58	25.24	341.8	926.62	45.55	103.03	301.67
	PKMYT1	2.23	5.67	1.17	1.66	13.93	6.29	5.13	4.83	1.7	28.76	24.54	34.27	72.18	511.07	116.34	57.12	24.69	37.96
	WFDC2	89.95	5.75	2.03	3.99	3.33	1.15	1.48	4.85	2.65	1.41	487.29	284.36	1.24	345.34	69.06	200.58	208.66	1316.75
	CHIT1	0.26	0	0.27	0.99	0.09	0	0.03	0.09	0.02	0.03	0.38	28.26	4.26	0	18.36	2.06	9.65	1.16
	MUC4	4.08	6.44	0.33	2.49	33.36	1.51	2.19	3.07	1.1	34.49	66.03	28.16	26.08	900.79	158.54	259.17	102.01	117.76
	IGHV1-3	24.67	4.37	4.64	17.25	1.58	1.31	0.57	5.37	7.28	6.02	89.09	173.29	53.41	683.94	349.98	0	4.25	189.43
	IGLV2-14	111.27	26.69	17.38	32.28	8.71	2.13	100.25	29.12	46.13	87.29	2542.38	748.5	24	1196.76	4728.04	60.45	33.02	875.78
	ZFR2	0	2.21	0.43	0.7	0	0.28	0.39	0.18	0.19	2.72	7.35	16.57	0.12	12.89	11.72	6.46	22.65	10.16
	SAA2	0.36	0	0	0	0	0	0.67	0	0.16	0.6	11.92	1.03	1.73	8.4	7.24	5.16	0.98	6.89
	FOXJ1	0.13	0.32	0	0.33	0.05	0.04	0.89	0.25	0.22	0.07	0.07	0.17	0.65	13.44	14.37	5.71	0.12	12.08
	AC019171.1	0.78	1.28	0.61	0.21	0.06	0	0.3	0.11	0.45	7.09	9.94	4.11	0.84	15.54	14.29	3.12	11.65	32.15
	NEURL3	0.7	0	0.23	0.61	0.14	0.08	0	0.14	0.31	0.59	2.21	3.78	0.19	10.91	7.93	0.53	2.1	7.11
	KCP	0.69	0.85	0.23	0.83	0.71	0.17	0.29	0.58	0.2	18.2	7.61	6.14	19.39	22.06	4.9	4.05	3.59	0.82
	HIST2H2AA4	103.56	48.37	55.52	17.98	214.09	60.16	54.2	150.64	38.53	499.35	2056.9	2650.07	3388.04	1656.66	2744.05	613.57	1068.92	5875.78
	SOX30	0	0.27	0.3	0.44	0.05	0.12	0.09	0.26	0	1.84	1.98	6.5	2.23	7.24	3.27	0.44	6.58	5.19
	GPR25	0	0.37	0.14	0.51	0.24	0.19	0.9	0.24	0	0.46	0.16	5.33	0.47	14.11	25.51	0.38	0.95	1.84
	TCP11	0	0.19	0	0	0	0	0	0.48	0.67	0.78	2.46	3.54	0.24	0	0.34	8.12	3.62	21.16
	GRP	0.46	0	0	0	0	0	0	0.52	0	0.23	5.43	0.81	1.03	0	0.91	10.17	0.69	1.63
	FOXF2	1.99	0.2	0.07	0.13	0	0	0.07	0.19	0.4	5.91	6.04	0.17	1.2	10.23	6.95	5.16	4.35	12.81
	AC145343.1	0	0	0	0	0	0	0	0	0	0	1.14	2.36	0.74	1.82	0.32	1.46	3.1	7.97
	AL512785.2	0	0.04	1.32	0.84	1.95	0.26	0	0.54	0	3.75	1.21	28.44	0.78	6.86	22.31	4.01	16.38	3.22
	CCNO	0	0.84	0	0	0.56	0	0.22	0.2	0	0.13	1.46	1.13	0.52	21.81	3.91	2.26	4.09	3.91
	SST	1.32	0	0	0.58	0	0	0	0	0.29	0	0	0	0	13.02	0.68	8.78	0	7.25
	C2CD4C	0.32	0.27	0.2	0.28	0.17	0.03	0.19	0.13	0.18	0.22	0.06	0.09	0.73	16.19	1.43	12.76	0.93	1.03
	HS6ST2	1.38	0.64	1.47	1.28	0.69	0.15	0.42	0.39	0.9	26.43	12.95	11.48	62.01	37.53	12.64	23.62	0.79	9.77
	INA	0.1	0.22	0.1	0	0.17	0.1	0.13	0.41	0.04	0.16	2.6	0.14	0.05	6.3	2.38	1.11	15.06	4.42
	CENPA	0.24	1.02	0.29	1.18	3.25	1.16	0.43	2.51	1.51	19.18	11.29	14.01	28.34	70.08	18.78	18.58	30.06	21.3
	FOXD2	0.28	0.15	0.13	0.24	0	0	0.12	0.08	0.12	0.29	1.74	0.47	2.39	8.36	1.39	1.57	0.61	4.04
	HIST2H3C	1.67	0	0	2.87	104.23	14.37	12.9	44.19	17.65	295.58	326.21	207.14	430.6	1053.6	559.72	340.52	419.92	744.6
	MMP9	5.58	1.4	1.61	9.89	0.41	3.47	4.05	1.1	7.33	2.17	16.05	68.7	61.25	220.97	189.7	41.85	14.59	13.36
	MUC1	27.01	3.6	17.69	15.38	3.79	0.28	8.03	0.8	3.95	159.56	355.82	557.6	211.98	193.38	59.72	48.54	77.43	169.08
	PAQR4	1.03	3.52	1.39	0.72	2.63	2.57	0.71	4.26	1.7	36.36	14.79	20.55	42.73	210.68	49.19	32.59	37.14	55.63
	C5orf38	0	1.6	0.29	0.79	0.27	0.28	0.59	1.74	0	0.46	7.85	0	13	94.9	0.59	3.36	14.21	0
	HAP1	1.39	0.11	0.12	0.22	0.17	0.11	2.16	0.1	0.25	0.79	0.65	2.38	0.17	20.66	4.51	2.14	0.78	4.06
	IGHV1-46	0.61	0.79	1.24	2.14	0.76	0	8.54	0.51	3.24	2.27	31.11	36.32	0.91	45.59	187.66	6.78	10.76	17.5
	PLA2G2D	0.37	0.39	0.24	0.64	0.08	0.12	0.49	0.37	0.48	0.57	3.14	12.57	0.77	0.84	29.91	0.11	1.36	3.44
	ERN2	0.48	0.04	0	0.78	0	0	0	0.43	0.04	1.61	24.92	0.18	4.08	4.89	0.75	0.67	3.9	4.72
	IGHV1-18	13.98	8.23	3.74	9.17	0.99	0	12.39	3.54	10.01	7.57	102.95	43.3	2.88	165.24	621.99	181.02	10.85	68.5
	FEZF1	0	0	0	0	0.22	0.09	0	0.06	0.63	3.16	0.25	2.57	0.93	13.76	1.75	2.68	12.58	1.43
	HOXC13	0.14	0.12	0	0.36	0	0	0.06	0.17	0.3	1.05	0.89	1.4	2.94	5.04	0.58	2.71	5.59	2.56
	AL365356.5	0.56	0	0	0	0	0	0.25	0	0	4.19	1.38	1.06	4.46	0	0.29	0.25	6.44	0.73
	FOXP3	1.41	0.13	0.07	0.52	0.18	0.24	0.28	0.12	0.38	1.03	6.48	9.36	1.5	18.89	21.76	2.06	0.91	3.5
	HIST2H3A	1.67	25.19	3.93	2.87	0.46	14.37	12.9	44.19	0	221.68	149.68	168.89	253.6	452.92	281.17	113.51	209.97	479.12
	PRR15	0	0	0.5	0.36	0.36	0.14	0	1.19	0.27	0.11	2.54	5.37	0	0.19	1.95	0.72	2.17	32.34
	C2CD4A	0.29	0.28	0.09	0.25	0.12	0.06	0.08	0.04	0.12	2.28	6.1	1.93	0.56	113.01	13.27	0.17	0.26	1.67
	CALHM6	1.54	0.57	1.2	6.12	0.43	3.69	0	2.22	0.2	9	15.93	58.87	2.82	40.24	91.62	5.16	6.33	12.74
	TMEM132A	5.62	13.41	4.73	5.88	16.79	11.26	8.67	7.58	5.25	193.4	27.38	66.41	147.23	709.96	210.56	89.27	60.17	43.94
	KREMEN2	0	0.52	0	0.16	0.22	0	0.21	1.17	0.99	0.91	0.5	1.02	2.42	105.48	36.26	9.99	3.56	3.21
	OGDHL	1.03	0.08	0.33	0.11	0.05	0.03	0.04	0.33	0.11	4.62	0.23	0.03	0.11	0.96	0.77	16.26	0	0.26
	APOE	76.7	36.58	98.12	61.83	31.45	43.34	49.41	63.12	36.22	415.36	477.8	3421.97	822.41	608.68	2719.67	545.62	435.88	118.97
	CST1	0.51	0	0	1.33	0	0	0	0	0	5.57	22.46	1.09	0.29	3.43	0	4.26	0	8.12
	TNNI3	0	0	0	0	0.34	0.19	0	0	0.36	1.94	0.17	0.67	0.82	4.39	5.86	0.53	1.34	1.46
	HOXD1	0	0.15	0.42	0.6	0.07	0.17	0.33	0.21	0.22	9.48	3.21	6.45	2.56	11.19	1.71	0.82	3.91	4.36
	AL021807.1	0	0	0	0	0	0.25	0	0.62	0.33	2.37	0.48	5.66	1.6	4.45	3.09	0.99	1.77	11.9
	SYCP2	3.63	0.91	0.36	1.58	0.32	0.49	0.64	1.17	0.9	11.4	29.43	33.82	4.09	0	1.57	44.11	49.45	29.75
	PLA2G2F	0.2	0.03	0	0.76	0	0.03	0	0	0.12	0.48	7.46	0.67	2.13	0.22	12.16	0	7.83	0.11
	AC016888.1	0	22.6	1.64	10.42	62.79	39.34	18.08	47.51	18.95	53.37	140.5	448.3	198.66	2458.56	311.56	117.49	78.7	104.57
	AC009271.1	0	0.39	1.36	0.73	0	0	0	0	0	0	0	0	0	11	6.63	10.43	1.6	9.44
	CHST6	0.08	0.07	0	1.41	0.16	0.04	0.07	0.13	0.23	0.83	4.9	4.15	0.79	10.99	1.19	0.63	2.1	20.86
	TNFRSF18	2.42	3.88	0	2.34	2.63	1.2	3.46	5.4	3.1	2.7	5.51	23.3	3.15	158.84	51.75	28.21	21.31	105.55
	TEDC2	0.41	2.95	0.2	1.35	1.41	1.05	0.64	2.52	2.1	12.43	7.42	7.7	6.89	74.29	13.98	14.37	11.71	16.86
	CELSR3	0.92	0.24	0.36	0.78	0.39	0.26	0.33	0.21	0.29	9.72	4.81	8.86	2.22	11.74	6.74	18.18	2.51	3.05
	ASCL2	0.18	1.02	0.36	0.48	1.29	0.43	0.33	0.89	0.88	1.44	2.3	7.61	0.53	44.5	16.31	5.3	2.74	12.41
	IGHV3-72	0	0.47	1.1	0	0.84	0	0.49	2.97	0.48	0	14.75	9.08	0	34.66	29.93	3.05	2.68	22.74
	APOC2	2.07	0.45	0.81	8.58	0	0	0.48	0.39	0	10.22	31.51	82.02	41.57	5.2	21.14	25.8	29.1	3.63
	HIST2H4B	6.02	4.56	6.24	2.47	2.13	1.69	1.44	6.11	1.23	34.56	19.89	88.18	26.96	209.96	67.75	23.52	35.55	115.82
	TYMP	42.68	40.25	24.91	74.87	86.9	34.88	41.59	35.23	87.64	120.42	480.42	587.9	271.01	2203.66	2787.42	198.19	454.05	320.27
	C6orf223	0.46	0	0.43	0.39	0.23	0.28	0.05	0.18	0.19	1.45	8.33	1.52	2.28	2.89	2.96	9.85	9.11	4.12
	AC008687.3	0.69	0.89	0	0	0	0	0	0	0	1.1	0.43	1.57	0.83	14.33	0.36	2.14	1.96	1.16
	TRIM31	1.66	0.54	0	2.09	0.12	0.19	0.46	0.83	0.36	1.25	2.57	49.4	1.04	0.27	0	0.07	15.43	9.01
	CEL	1.54	0.54	0.55	0.37	0.86	0.6	0.31	1.08	0.24	4.17	0.53	14.03	3.8	25.14	2.58	7.47	26.4	15.79
	CDT1	1.42	3.35	0.52	2.41	4.99	1.95	1.7	4.84	0.97	41.47	34.86	44.09	62.23	135.87	79.92	64.66	40.73	109.6
	GJD3	0	0	0	0.8	0.55	0.46	0	0	0	0	0.5	2.03	0.29	13.33	6.75	0	0.95	0.86
	HIST1H4K	0	16.97	0	15.13	0	4.21	0	13.05	0	24.63	50.04	78.57	62.19	391.1	179.2	10.72	84.59	153.36
	C21orf58	1.03	1.18	0.87	0.7	1.33	0.52	0.69	1.21	0.37	15.79	4.07	6.64	13.45	20.67	6.42	3.6	8.01	12.12
	SHISA2	0.12	0.29	0.17	0.2	0.29	0.27	0.36	0.09	0.3	0.12	0.34	0.09	0.06	14.34	1.85	15.24	0.16	0.63
	NPW	1.13	0.77	1.88	0.32	0.15	0.92	1.2	0.61	0.97	0	0	0.54	6.49	84.54	8.87	7.43	0.89	8.2
	SLC44A4	0.29	0.94	1.86	1.67	1.31	0.32	1.17	0.84	1.2	0.78	20.78	19.69	13.94	8.33	2.51	16.37	12.83	66.64
	TMEM88B	0	0	0.47	0	0	0.31	0	0	0	3.83	0.3	0.94	1.44	3.67	4.32	5.21	0.43	0.32
	AC002116.2	0	0	0	0	0.26	0.21	0.28	0	0	1.99	1.16	2.6	0.56	4.31	3.2	1.67	0.89	2.07
	HRASLS	0	0	0.51	0.3	0.72	0	2.01	0.83	0	0	0.1	0	0.19	12.8	14.89	11.5	4.63	0.1
	ICAM4	0.92	0.37	1	0	0.21	0.37	0.27	0.14	0.78	0	0.78	0.31	0.17	12.04	4.42	39.46	0	10.14
	GDF15	10.04	1.14	2.2	6.23	3.56	0.99	0.66	2.06	3.37	7.62	80.54	34.86	41.27	58.91	17.94	27.88	17.11	238.16
	TMC5	0.18	0.19	0.45	0.27	0.56	0.06	0.26	0.34	0.43	0.17	7.18	1.73	12.82	0.56	1.97	2.86	3.97	9.02
	MESP1	0.28	0.87	0.54	0.92	0.12	0.68	0.91	1.28	0.06	11.83	0.99	1.42	1.66	13.95	6.65	2.68	0.13	5.75
	GBP5	6.58	1.5	3.43	3.88	0.73	1.94	4.16	4.19	3.64	111.22	46.69	349.69	25.27	2.03	67.01	3.54	13.16	10.9
	TSPAN10	1.19	0.23	0.63	0.65	0.34	0.75	0.9	0.83	0.38	2.54	3.22	2.57	4.1	47.52	9.59	3.98	7.31	2.51
	ST20-MTHFS	0	0.16	1.48	0	0.93	0.85	0.95	3.1	0.81	1.46	1.13	2.41	3.57	83.72	15.18	0.57	12.76	1.95
	C1QC	46.32	21.91	50.91	50.13	12.71	17.76	24.31	24.98	30.08	104.37	187.52	1315.03	207.38	287.82	1542.04	122.31	147.34	237.2
	AC022031.2	1.69	0	0	0.74	0	0	0	0	0	0.39	3.76	0	0	4.57	2.38	7.47	5.94	0.59
	SYNE4	0	1.54	0.18	0.73	1.76	0.73	0.52	1.58	1.18	13.44	18.92	6.19	17.27	55.41	5.84	3.61	0.07	13.74
	PADI3	0.1	0.13	0	0.27	0.3	0.24	0.27	1.04	0.13	0	4.81	0.11	8.35	9.48	9.23	3.1	0.72	3.26
	IGLV4-69	5.64	3.48	1.2	0.99	0	1.19	8.85	7.31	1.53	6.7	12.35	55.98	0.79	3.61	247.51	9.69	9.38	116.29
	IGHV4-39	25.39	17.5	4.69	7.72	1.4	1.55	19.34	24.3	17.93	13.71	185.57	108.66	32.83	223.01	801.93	148.62	113.78	252.56
	IGHV1-69D	31.34	12.43	7.44	10.15	0.74	0.41	29.62	10.06	2.62	16.59	85.51	44.87	2.86	539.66	394	4.21	337.29	19.97
	FABP6	1.05	0	0	0	0.21	1.1	0	0	0.47	7.01	4.03	0.24	17.85	0	5.02	3.82	0.51	0
	RECQL4	8.66	2.24	0.69	2.77	5.77	1.57	4.97	3.98	1.8	26.41	13.19	15.79	27.24	164.74	37.2	31.8	25.4	25.78
	IFI6	38.56	25.24	72.12	33.11	18.33	31.95	18.08	85.93	29.42	24.74	232	611.13	323.19	1470.82	1348.84	181.77	168.15	632.75
	SLX1A	4.06	2.58	8.28	19.35	16.62	6.6	11.29	26.35	5.74	27.97	18.37	29.13	48.06	579.15	313.12	48.38	90.23	94.97
	ASF1B	0.82	6.95	1.05	1.43	10.01	4.62	2.87	6.12	1.21	38.03	27.69	50.33	36.17	226.12	48.77	60.64	79.31	53.48
	HIST1H3I	4.64	22.03	1.86	4.06	83.83	25.42	24.14	106.66	12.6	168.34	344.99	444.64	598.3	1018.24	824.48	434.78	493.14	804.36
	SCAMP5	3.92	1.39	0.77	0.25	1.23	1.35	1.14	0.67	1.15	20.38	10.65	3.13	0.99	37.23	9.08	15.48	8.46	11.92
	JSRP1	0.63	0.68	0.16	1.98	0.71	0.21	2.31	0.9	0.58	1.57	5.01	3.25	1.17	40.99	37.55	0.71	2.96	5.41
	HIST1H2AD	6.79	13.35	37.38	4.43	42.26	10.99	10.96	55.55	21.07	61.21	94.54	128.69	157.78	1030.49	613.82	237.16	341.65	450.52
	GAST	0	0	0	0	0.4	0	0	0	0.43	0	0	0	0.31	3.95	7.25	1.71	2.77	2.09
	COL9A2	0.9	1.56	1.57	2.92	0.49	0.23	1.37	1.3	0.52	3.31	8.22	10.25	4.15	64.99	7.63	16.8	9.06	10.47
	ADGRD2	0.16	0.1	0	0.2	0.51	0.08	0.1	0.09	0.3	0.16	0.46	0.82	0	3.72	7.55	4.46	1.74	0.27
	CCNF	1.42	1.78	0.55	1.58	5.1	1.91	1.42	5.59	1.98	23.13	8.65	11.52	28.53	117.03	24.36	21.26	24.54	17.83
	MMP1	0.34	0.8	0	5.41	1.49	0.06	0.15	0.14	0.45	0.27	1.03	0.38	0.32	0.16	13.68	4.43	81.97	53.93
	HIST1H2AK	10.02	13.1	8.83	7.57	25.53	5.31	5.68	20.11	4.71	59.71	162.37	65.29	96.18	391.12	325.27	158.45	121.12	295.51
	IGHV3-11	9.69	4.55	0.99	0	1.2	0.66	13.4	10.48	1.69	14.53	32.15	17.22	0	8.81	281.23	103.26	40.74	86.91
	HIST1H2AB	7.46	11.01	11.38	17.39	38.13	13.69	12.11	53.12	7.34	62.08	103.29	127.25	194.41	498.25	619.02	268.29	325.53	635.06
	PLAC8	11.36	2.26	0.98	4.33	0.81	2.51	1.76	1.07	2.51	3.87	88.06	19.97	19.58	9.97	7.88	189.28	68.27	29.82
	LYPD1	0.48	0.62	0	0.37	0.11	0.31	0.5	0.3	1.45	1.19	0.28	6.09	0.47	37.54	24.86	1	3.15	0.75
	AC005037.1	1.82	0.8	0.48	0	0	0	0	0.42	0	0.49	0	0.97	0.59	7	8.22	0	0	0.66
	NPBWR1	0	0.16	0	1.08	0.36	0	0.11	0.1	0.27	12.36	3.94	0.24	0	12.97	0	1.02	0.69	1.57
	TFR2	2.17	0.35	0.18	0.38	0.5	0.46	0.34	0.47	0.62	5.83	6.49	15.38	7.36	14.52	1.7	5.96	7.39	5.84
	GCHFR	5.28	15.03	4.09	3.61	11.08	8.55	4.01	13.41	4.84	34.32	36.66	83.39	64.2	347.41	63.15	64.11	105.17	218.16
	CXCL10	1.52	7.65	3.61	5.84	5.02	3.35	11.61	11.28	3.05	58.92	101.1	504.12	35.58	0	146.7	4.8	17.79	52.59
	HIST2H3D	25.99	20.13	16.92	14.88	65.21	21.22	15.14	63.93	17.4	272.8	425.67	304.55	544.47	1038.85	444.76	231.61	430.54	668.87
	SLAMF8	1.75	1.41	0.51	2.18	1.32	0.5	1.24	1.07	0.32	8.51	13.02	51.6	8.35	5.39	43.36	9.52	8.15	8.52
	CYP24A1	0.49	0.58	0	2.07	3.23	0.25	4.68	0.2	0.63	82.19	21.41	39.55	0.45	5.87	7.3	8.09	62.44	0.39
	ADH1C	0.87	0.2	0.21	0.62	0	0.26	0.31	0.87	0.09	0.68	0.7	0	1.33	17.65	0	0.6	19.37	2.49
	XDH	0.28	0.41	0.03	1.24	3.32	1.21	0.7	0.59	0.02	2.27	7.16	35.24	21.15	8.54	42.24	2.49	18.38	0.37
	SOWAHD	0.45	0.19	0	0.58	0.09	0	0	0.36	0.29	1.05	1.9	7.45	0.77	2.06	7.24	0.98	0.83	2.31
	HOXB5	0.5	0.14	0.16	0.43	0.14	0	0.07	0.07	0.14	0.17	2.78	11.11	0.22	3.04	0.31	0.22	0.46	4.93
	E2F1	1.99	3.5	1.43	1.4	2.46	1.94	1.23	3.39	1.5	63.77	14.7	12.21	38.54	38.7	19.8	38.7	33.53	26.77
	POU3F1	0	0.33	0	0.4	0.25	0.15	0.14	0.25	0.4	0.24	0.58	2.92	2.94	8.18	6.61	0.4	1.72	0.22
	LTK	0.37	0.08	0	0.29	0.35	0.49	1.09	0.18	0.15	0.1	0.26	0.21	0.1	0.79	2.11	4.48	0.32	16.06
	CECR2	3.24	0.17	0.36	0.47	0.31	0.16	0.32	0.27	0.38	12.44	10.34	0.13	10.67	4.01	1.83	0.61	6.65	6.74
	CD19	2.97	0.49	0.8	0.38	0	0	0.31	0.21	0.2	0.15	1.08	1.47	0.26	13.15	9.99	0.35	0.35	2.08
	HIST1H3H	4.58	25.57	8.5	7.02	50.82	16.11	13.89	57.43	11.75	87.02	112.62	211.51	208.75	510.71	565.48	303.56	257.61	376.02
	C4orf48	1.07	1.89	9.29	5.63	3.34	2.26	0.99	4.94	0.97	5.02	3.85	14.91	4.85	232.92	43.89	43.54	17.81	7.31
	SDS	2.27	1.88	1.58	8.13	1.4	0.5	0.95	2.47	1.4	22.66	16.54	87.55	31.03	2.18	8.95	24.38	20.78	7.57
	ITPKA	0.93	0.35	0.09	0.16	0.23	0.25	0.83	0.61	0.16	1.41	0.26	0.36	0.75	26.56	1.06	10.03	6.3	6.59
	IGHV3-73	5.3	0	1.68	0.93	0	0	1.52	5.47	0.48	7.99	24.2	13.02	9.03	10.06	89.21	1.91	9.21	34.32
	HIST1H2AL	1.24	22.57	7.36	7.61	103.27	22.52	23.65	100.28	16.36	159.93	219.78	235.68	398.27	1437.87	978.86	463.15	22.03	368.14
	IGHV3-13	0	0.95	0.58	0	0	0	3	0.94	2.93	0.59	29.29	42.42	0.37	48.29	19.93	0.49	2.12	0.82
	STRA6	3.41	2.62	0.14	8.96	1.01	0.45	1.87	0.73	3.46	113.06	9.17	18.59	8.23	36.8	8.12	21.54	43.66	4.56
	TONSL	1.01	2.86	0.98	0.56	2.01	1.08	1.57	2.71	0.89	14.4	14.3	13.62	20.15	43.34	31.81	17.09	18.95	17.85
	MOCOS	2.71	0.43	0.33	0.93	0.43	0.09	0.23	0.61	0.46	6.82	4.71	9.34	6.52	4.06	3.59	8.94	11.63	16.06
	MYBL2	0.63	7.21	0	0.66	13.95	4.54	3.78	7.86	1.69	117.51	34.62	30.01	101.75	46.55	51.19	123.97	46.33	49.33
	MELTF	14.72	6.34	4.99	3.43	3.99	2.37	3.04	1.84	2.58	9.09	6.27	8.71	8.28	149.94	35.97	53.81	32.74	72.47
	HIST1H3G	1.25	7.52	0.74	2.67	25.41	7.53	4.77	28.02	3.06	43.62	78.92	48	109.69	124.69	200	57.57	125.31	328.5
	TSPAN1	5.79	7.12	1.59	2.48	4.61	4.07	1.82	6.84	3.33	12.82	21.06	17.87	53.86	44.65	2.02	73.28	71.3	170.99
	AC090515.4	0	0	2.67	0	0	0.36	0	0	0	3.28	8.93	1.86	1.02	1.06	18.96	2.74	0.49	8.67
	GSC	0	0.48	0	0.73	0	0.09	0	0	0	0.15	2.9	0	0	2.35	0	2.46	0.92	12.97
	MB	2.42	0.49	0.36	0.76	0.14	0.58	1.29	0	0	1.14	1.35	1.22	14.57	1.97	2.46	0.95	22.37	11.9
	IGLV9-49	1.17	0.52	0.63	0	1.49	0	3.78	0.51	0	0.63	16.02	31.74	0	10.06	36.4	1.06	0	28.27
	LTB	7.48	3.27	3.32	3.4	2.85	1.17	4.14	2.24	2.61	2.94	18.7	26.77	7.63	133.75	122.91	5.43	7.21	18.36
	TNNT1	0	3.26	0	0.93	0.9	1.18	5.13	3.78	6.94	5.81	0	31.35	7.71	64.11	21.09	37.84	33.42	27.09
	PLPP2	12.27	17.48	18.45	5.62	26.94	6.8	10.35	12.11	14.41	29.06	81.76	58.72	87.26	631.21	129.87	102.1	192.38	112.39
	IL4I1	5.84	1.16	3.07	2.28	2.26	0.6	1.13	1.62	1.39	9.82	13.92	53.54	12.25	15.63	66.55	6.15	9.7	6.34
	KRTCAP3	4.64	12.39	0	0.52	12.11	8.25	7.41	13.99	6.95	1.38	39.94	36.74	79.47	288.08	62.81	20.69	80.53	112.42
	ZNF683	0.39	1.12	0.53	0	1.14	0.63	2.47	0.75	0.74	5.21	5.15	66.45	0.28	1.51	28.01	0	4.16	5.43
	SEZ6L2	2.52	0.79	4.07	0.35	0.74	0.45	1.49	0.25	0.74	3.29	20.71	12.51	0.86	45.4	8.17	10.47	4.3	13.78
	AD000671.2	1.51	0	0	0	0.24	0	0.35	0	0	0.96	1.27	4.75	0.61	1.94	6.31	0.54	0.48	0.64
	HIST1H3D	12.52	19.64	13.16	14.36	69.87	26.14	2.92	37.82	23.61	103.66	64.66	71.61	211.17	952.74	805.87	242.84	156.42	57.38
	IGHV3-74	2.11	1.53	0.36	2.46	0.59	0	11.12	2.36	3.12	63.66	105.59	76.7	3.43	29.45	93.47	2.51	1.74	18.81
	FAM110A	2.3	9.25	1.61	2.31	12.54	6.73	4.25	18.44	11.33	70.99	62.67	48.95	71.33	337.52	77.78	59.75	51.19	45.3
	LILRB4	3.42	2.05	3.07	8.2	1.85	0.63	0.66	1.85	1.86	18.13	30.03	77.17	19.63	12.35	129.96	19.45	22.74	12.18
	ADAM8	10.69	5.16	1.9	17.26	6.44	3.11	8.85	3.95	5.14	12.77	18.4	50.02	88.47	367.13	135.6	23.76	47.96	22.53
	MMP12	0.54	1.31	0.18	1.27	1.34	0.84	2.17	0.29	3.78	0.19	7.01	3.22	5.59	0.33	34.86	32.92	43.19	32.04
	S1PR5	0	5.41	0.89	0.4	3.82	1.41	0.61	18.65	1.05	31.4	26.66	44.06	15.34	163.04	35.36	27.66	35.24	10.62
	CHRNB4	0.38	0.11	0	0.23	0.83	0.38	0.17	0.31	0.56	1.69	5.26	13.3	0.59	10.85	0.93	2.26	5.16	4.73
	PIF1	1.64	0.81	1.56	0.77	0.58	1.6	0.38	1.67	0.65	13.33	3.76	5.17	4.91	39.22	15.28	8.71	9.59	8.22
	AIM2	1.36	0.19	0.72	3.05	0	0.3	0.81	0.46	0.74	2.72	115.34	61.36	3.13	0	3.51	0.6	14.17	5.12
	HIST2H2AB	73.54	33.03	46.17	28.25	69.9	25.61	17.88	61.79	21.44	290.18	170.73	247.07	410.42	1275.4	759.67	143.49	503.59	1028.5
	DERL3	4.16	5.31	0.63	4	0.37	0.55	8.29	3.12	2.06	12.88	51.25	21.45	6.15	62.38	116.47	17.38	19.27	38.58
	IGKV2-28	0	24.53	18.31	21.99	9.65	0.89	79.44	51.12	70.15	22.55	344.99	368.5	9.61	549.81	1746.97	217.86	73.13	199.77
	CENPM	1.15	7.43	0	1.67	5.99	3.77	1.53	6.86	0.67	29.81	29.36	10.62	47.95	66.98	49.72	49.54	46.63	60.65
	SLC15A3	22.72	17.87	26.25	13.95	8.15	8.48	18.2	15.21	15.01	101.47	76.5	200.11	124.87	610.64	279.75	98	54.47	48.88
	THEM6	4.13	14.81	9.69	3.51	14.23	11.8	4.19	22.54	14.09	108.3	67.97	52.85	97.09	212.77	172.29	45.16	256.99	73.59
	AL512625.2	0	0	0.3	1.34	0.25	0.1	0.14	0.75	0.13	5	0.17	0.71	1.84	13.83	4.32	1.08	1.44	4
	GPRIN1	0.46	0.71	0.6	0.88	0.88	0.23	0.95	0.19	0.43	6.27	4.97	3.12	2.67	14.5	8.97	7.4	10.46	6.47
	MZB1	9.21	6.65	2.76	5.75	0.61	1.23	19.7	6.09	11.9	1.06	38.69	41.36	2.38	168.26	367.21	23.52	12.39	60.28
	OLR1	1.11	2.28	1.4	1.75	1.68	0.64	0.6	1.14	1.74	26.2	15.53	60.23	12.83	0.52	3.99	18.71	10.35	2.38
	HAMP	0.87	1.27	0.72	0.11	0	0	0	0	0.37	1.14	5.83	38.93	8.59	0	6.61	4.48	5.04	1.66
	HIST3H2A	1.25	12.86	2.91	6.19	7.95	5.9	3.91	15.26	4.75	29.84	27.29	47.99	118.13	167.6	129.52	19.11	116.69	95.56
	TDRD9	0.65	2.27	0.28	2.21	0.33	0.25	0.28	0.11	0.12	17.59	5.64	9.97	0.22	0.63	19.1	0.31	4.1	8.87
	IGFLR1	3.73	6.04	8.44	6.59	4.43	2.02	3.34	7.5	3.04	14.04	26.2	53.07	24.63	224.58	113.59	9.52	15.59	42.09
	IGHV4-61	12.14	1.79	2.09	3.97	0	0	8.55	7.04	0.53	0.96	28.18	127.91	0.36	1.3	198.2	36.92	7.86	5.22
	HOXB6	0.41	0.44	1.52	0.4	0.51	1.22	0.55	1.84	0.37	0.22	15.58	37.32	0.22	12.4	1.77	2.4	3.26	21.61
	AC103702.2	1.21	0.24	0	0	1.71	0.09	0	1.93	0.12	0	7.24	8.59	0	12.74	3.74	4.89	8.21	16.5
	C1QTNF12	0	1.17	0	1.06	0.95	1.76	1.52	1.15	0.56	0	1.79	0.55	0.27	10.83	1.77	72.97	0.3	25.33
	AGRN	17.1	12.73	30.95	9.3	19.79	8.15	21.09	12.87	9.09	30.49	19.68	47.51	66.95	567.92	221.05	113.2	46.36	74.51
	LBX2-AS1	0.57	0.47	0.95	0.41	0.23	0.55	0.71	0.72	0.56	3.72	6.36	6.48	4.66	16.02	5.48	2.18	2.88	12.45
	HAPLN1	0.06	0	0	0.2	0	0.27	0.66	0.02	0	3.01	1.57	0	0.4	1.05	1.09	5.45	4.24	1.57
	TMIGD2	0	0.73	0	0.79	0	0.2	0.13	0.12	0.41	1.76	0.6	3.06	1.29	0.82	7.27	0.13	0.96	1.51
	PTPRCAP	1.32	6.41	6.8	5.17	4.26	6.05	13.65	10.65	4.79	10.46	31.62	91.19	5.58	123.68	293.03	4.83	11.75	32.36
	LSR	10.75	32.99	7.38	10.65	62.33	32.03	44.07	31.95	43.1	124.04	147.88	119.07	410.55	1126.29	454.9	157.75	173.33	167.27
	DNAH17	4.59	0.43	0.92	3.6	0.25	0.78	0.15	1.29	1.35	1.5	0.11	0.09	2.44	2.27	6.24	14.77	0.21	1.8
	TTYH3	20.65	4.67	5.88	10.69	5.1	2.28	5.47	2.24	6.29	29.38	30.43	76.73	28.78	177.34	96.05	31.68	15.34	58.98
	AC008738.5	0	0	0	0	1.01	0	0.58	0	0	4.9	3.74	9.37	2.89	0	0	0	3.6	6.21
	HOXC10	1.07	1.34	1.56	0.77	0.07	0.28	0	0.52	1.07	0.09	0	14.99	0	19.86	0	0	9.8	22.08
	P2RY6	1.6	0.85	1.63	2.52	0.65	0.28	0.37	0.84	0.46	4.39	3.89	18.94	13.54	17.63	17.44	3.2	11.89	3.93
	KBTBD12	0.32	0.83	0.78	1.28	0	0.25	0.42	0.7	0.32	0.04	0.14	3.97	0	0.46	1.31	20.54	14.24	8.72
	AMH	3.02	0.26	0.09	0.53	0.25	0.2	0.35	0.15	0.78	1.29	0	0.79	2.85	21.14	4.74	2	0.96	1.63
	HIST1H2AJ	3.12	36.67	0	7.94	152.38	42.55	37.02	115.73	23.43	152.34	229.71	267.21	303.46	1486.14	1126.28	486.09	474.46	658.42
	C1QL1	2.18	0.23	1.34	0.24	0.11	0.09	0.48	0.11	0.59	4.85	1.44	1.17	4.33	23.63	0.92	0.6	4.84	5.23
	HS3ST3A1	10.09	4.23	3.84	3.34	2.38	1.87	3.77	2.49	2.29	1.34	11.29	33.44	22.82	127.07	20.45	0.58	0.4	4.66
	CPNE7	0.72	0.63	0	3.12	1.22	0.61	0.06	0.69	2.12	0.63	1.08	3.87	0.4	17.78	12.43	8.21	15.63	7.47
	MCM2	4.11	17.49	5.97	4.43	12.67	9.51	5.95	13.17	5.66	116.35	87.06	68.08	65.46	203.48	87.78	314.03	156.63	107.68
	BAIAP2L2	0	0.22	1.3	0.14	0.85	4.15	0.69	0.64	0.46	1.95	1.7	0.47	7.52	67.35	32.05	30.45	5.38	1.1
	PODXL2	0.92	8.88	1.65	0.4	4.68	4.54	1.7	5.1	2.47	37.37	44.15	15.37	0.28	75.42	35.65	94.83	41.99	56.17
	KIF18B	0.13	1.72	0.13	0.68	4.38	0.64	1.45	3.44	0.9	22.62	10.29	15.66	14.95	30.24	12.58	9.83	14.52	21.81
	CD70	0	0.35	0	1.07	0	0	0.91	0	0.36	10.93	19.16	6.67	167.52	3.87	3.41	0.72	1.53	1.52
	IGLV10-54	0	0	2.29	1.22	1.8	0	0.65	9.86	0	0	0.56	35.89	0.53	0	28.97	0.64	151.2	1.17
	AC141586.3	0	0	0	0	0.83	1.26	2.64	0	0.39	1.67	0	0	2.41	27.18	7.31	3.55	5.05	1.04
	AFAP1-AS1	1.67	0.14	0.12	0.71	0.1	0.16	0.11	0.06	0.26	10.15	0.06	0.08	0.38	7.04	4.79	5.84	0.18	0.07
	HAPLN3	24.23	9.3	7.98	15.05	6.89	5.13	8.88	4.13	7.56	10.95	29.15	59.34	16.21	196.05	281.94	39.98	11.38	37.14
	HSD17B2	0.31	0.02	0	1.8	0.18	0	0.41	0.68	0.19	0.68	4.97	0	3.64	3.92	1.36	0.95	5.33	20.56
	AP000251.1	0	0.4	0	0	0.19	0	0.41	0.38	0	3.41	0.54	1.26	2.49	3.54	1.61	0.81	1.96	2.77
	CEACAM21	0.49	0.63	0.82	0.95	0	0.12	0.25	0.87	0	1.63	1.59	3.76	0.58	5.86	0.94	1.46	28.37	3.53
	NPAS1	0.52	0.74	0	0.23	0.63	0.26	0.23	0.32	0.39	1.96	1.35	0.18	0.76	11.74	2.6	0.8	2.56	3.2
	HIST1H3J	0	15.88	5.51	7.1	56.71	15.58	15.02	63.98	10.5	118.84	157.28	157.05	213.88	471.65	490.62	415.09	313.91	39.72
	PROB1	0.5	0.53	1.01	0.61	1.45	0.31	0.89	0.38	1.09	1.58	1.86	1.29	1.1	31.54	6.2	6.85	2.43	9.46
	CASP14	1.11	4.6	0.5	1.31	4.28	0.27	10.15	4.33	4.2	179.07	113.53	79.34	32.45	28.45	0	0	6.68	23.51
	TMPO-AS1	0.39	0.17	0.25	0.09	0.26	0.07	0.04	0.66	0.13	4.03	1.8	2.66	2.63	143.14	10.71	2.21	3.69	2.95
	CDCA5	1.37	3.16	0.6	0.34	6.67	1.47	1.65	5.28	1.79	38.75	12.93	21.44	40.57	61.67	33.54	21.1	25.15	21.38
	PCSK9	0.09	0.75	0.04	0.29	3.14	2.17	0.71	1.77	2.48	0	6.18	1.24	2.59	38.22	15.54	11.52	11.14	37.45
	UPK1B	0.17	0.25	0.16	0.15	0.47	0.06	0.27	0.32	0	0.2	5.35	0	0	0.16	0	157.53	2.07	18.05
	USP30-AS1	0	0.53	0.62	0.53	0.25	0	0	0.25	0.54	2.26	4.33	12.79	1.81	1.2	6.84	0.56	1.2	4.42
	H2AFX	14.28	28	7.29	10.4	47.63	21.77	21.86	30.17	15.89	120.18	88.98	69.81	206.96	882	205.36	87.79	143.48	136.94
	TK1	1.06	24.79	2.05	1.66	29.17	10.75	11.24	19.2	3.4	69.03	83.28	41.48	70.85	321.56	92.58	159.71	168.66	143.99
	IGHV4-34	3.63	4.82	1.95	3.17	1.03	0.43	1.68	2.1	6.58	12.45	191.56	48.08	0.87	30.13	120.1	8.23	19.61	27.71
	NUP210	2.11	4.41	0.63	2.78	5.64	1.81	5.52	2.7	2.77	26.44	31.12	21.04	29.52	40.36	83.02	32.78	13.64	43.18
	ACTL10	2.83	1.27	1.39	0.58	3.43	0.44	0.59	0.81	1.01	12.96	2.48	9.4	5.02	58.31	6.31	3.5	4.5	3.21
	PLK1	1.55	2.59	0.49	1.48	9.11	2.51	1.52	9.81	1.93	34.9	23.58	27.35	48.59	64.37	33.59	36.37	38.07	38.43
	ILDR1	0.43	2.67	0	0.21	2.17	1.74	0.9	3.44	1.09	20.12	20.58	10.81	10.36	30.83	16.58	10.31	28.23	18.54
	IGLV1-40	28.28	19.25	8.82	11.33	6.01	0.42	37.6	21.98	12.26	21.05	1080.1	649.37	96.85	248.67	361.38	13.88	43.92	220.18
	AL135818.2	0	0	0	0.97	0.46	0.57	0.5	0	0	0.59	2.7	11.65	0.97	3.25	3.38	0.74	7.4	1.44
	FAM189B	11.59	6.22	7.93	4.2	13.78	3.98	7.39	4.72	6.7	52.12	40.42	33.38	54.71	286.99	57.03	11.29	23.53	24.89
	MMP7	0.32	0	13.61	0.28	0.79	0	0	0	0.3	2.51	59.88	3.51	23.9	6.3	14.47	58.25	42.31	7.38
	KRT19	16.31	264.91	12.15	92.46	128.68	381.79	120.23	249.64	78.61	851.94	3580.1	1262.84	2079.47	6292.5	2235.84	1808.44	704.92	2891.93
	AL669918.1	3.84	6.63	1.77	0	8.04	2.21	4.92	2.1	0.33	6.38	22.98	13.65	7.73	83.56	96.03	3.87	3.75	19.62
	CD79A	3.65	2.28	0	2.47	0.31	0.28	6.75	0.92	1.96	1.47	16.6	14.35	0.99	28.12	72.69	6.45	3.18	17.31
	VAX2	0	0	0.76	0.82	0	0	0	0.38	0	1.36	1.04	1.68	0.68	5.86	0.15	0.95	4.3	6.64
	CYP4X1	1.84	2.35	1.45	0.5	1.63	1.51	4.07	6.48	0.18	10.36	28.98	11.91	32.8	35.84	11.82	4.83	71.71	31.9
	CASC9	0	0.13	0	0.66	0	0.1	3.08	0.13	0.13	3.61	2.32	14.71	0	0	1.09	12.07	16.7	0
	MEI1	4.19	3.37	2.17	9.26	2.13	2.41	6.69	2.04	2.27	2.3	8.42	18.66	1.16	7.35	40.41	3.59	42.72	52.72
	AC024560.1	0.71	0.1	0	0	0.1	0	0.21	0.67	0.1	3.09	0.2	0.27	0.63	3.95	0.11	4.25	2.98	2.81
	PLA2G7	2.74	0.08	1.44	5.82	0.65	0.2	0.09	0.22	0.6	2.25	6.54	40.7	7.93	8.31	22.11	10.26	6.73	5.83
	IGHA1	244.84	265.48	66.74	27.07	17.97	35.09	686.87	391.33	207.77	109.15	5634.1	1919.95	64.49	6664.71	3919.69	879.19	336.58	1810.67
	BHLHA15	0	0.24	0	0.49	0.2	0.19	1.25	1.15	1.47	2.02	2.19	2.43	3.24	15.68	13.48	0.85	1.13	3.05
	SAP25	9.86	0.71	1.13	2.19	0.77	0.51	1.66	0.71	1.46	4.03	1.27	6.63	2.05	20.89	11.42	0.8	2.02	101.31
	SLC39A4	3.39	10	1.24	4.53	11.57	4.93	4.97	5.55	4.75	22.94	49.83	22.02	166	193.05	106.66	18.09	20.77	43.41
	HIST1H4I	2.72	4.3	8.74	4.05	5.07	3.37	2.18	13.66	2.14	27.99	45.82	50.48	57.18	13.99	86.91	92.08	82.04	69.02
	KLHL35	0.95	2.95	1.94	1.75	0.5	0.62	0.06	0.4	0.47	3.19	6.14	3.83	1.7	28.6	3.69	13.72	26.91	19.56
	IGLV3-10	6.5	12.11	3.52	13.63	7.21	0.46	28.41	17.64	5.91	0	382.69	43.32	0	61.46	607.6	73.37	36.57	33.79
	EDARADD	0.57	1.5	0.12	0.77	1.17	1.03	2.73	2.25	1.11	2.3	8.04	11.28	0.13	112.29	16.68	12.07	7.31	17.59
	ELOA3C	0	0.32	0	0.76	0	0.1	0	0	0.82	0	0	0.19	0.16	8.45	2.84	0.87	1.54	3.4
	FBXO27	6.08	14.49	8.03	4.3	4.09	10.66	6.79	11.37	3.16	44.69	12.76	4.67	28.37	783.58	51.61	5.72	14.18	19.26
	AC092384.2	0.14	0.44	0	0.89	0.65	0	0.17	0.68	0.06	3.81	0.03	1.13	8.84	1.9	0.91	3.85	0.06	3.52
	AL079303.1	0	0.05	0	0.33	0.47	0.29	0.28	0	0.22	1.52	0.85	0.28	0.46	4.3	1.67	1.5	3.66	3.28
	KCNG1	1.36	2.58	59.52	4.65	3.08	3.03	3.72	4.67	3.29	273.16	59.59	19.28	130.35	299.46	0.66	4.81	0.1	22.63
	LINC01637	0.58	0	1.47	0.51	0.48	0.59	0	0.24	0	0.31	0.88	0.73	1.53	17.51	6.75	1.28	0.27	2.08
	CHTF18	9.8	7.9	3.56	2.35	9.81	2.42	2.62	4.9	3.43	28.34	9.59	12.29	26.25	181.37	31.12	28.75	18.56	15.64
	IGHV3-64	1.08	1.43	0.57	0	0	0	1	0	0.49	5.23	78.14	2.44	0	4.58	21.14	1.95	0.53	4.08
	AC011899.2	0.69	0.69	1.02	1.15	0.29	0.27	0.07	0.06	0.1	0.88	3.07	10.56	1.55	9.86	5.93	1.37	0.42	0.68
	ARHGAP4	14.84	6.25	7.73	23.04	3.82	5.82	7.04	7.56	6.19	47.14	62.78	90.2	118.53	228.91	187.6	41.06	56.7	58.26
	LRRC26	0	0.36	0	0.73	0	0.14	0.13	0.72	0.26	2.47	0.25	0.17	5.91	9.36	1.59	0	0	1.45
	IL32	47.68	21.21	16.39	29.95	11.91	12.45	20.84	14.41	16.22	39.46	295.26	583.05	88.63	163.32	613.42	102.83	81.9	322.32
	C2orf48	0	0	0.09	0	0.76	0	0.16	0.33	0.16	2.96	0.29	1.02	2.05	5.18	2.68	1.73	1.44	3.03
	YBX2	0.66	1.56	1.72	0.12	0.25	0.33	0.48	0.57	0.38	1.74	2.55	11.77	3.17	6.05	17.32	0.69	13.35	15.32
	NEU4	0.9	0.05	0	0.86	0	0.04	0.08	0	0.56	0.62	0.03	0.09	0.33	11.21	0.76	14.7	1.07	0.17
	B3GNT7	1.06	1.43	2.26	1.16	1.06	0.87	1.36	0.75	0.46	1.69	4.05	12.48	3.31	17.87	5.69	22.03	10.47	8.82
	PSORS1C2	0	0	0	0.54	0.13	0.21	0.28	0.13	0.54	5.88	2.81	0.99	201.53	2.63	4.98	0.55	1.53	0
	SIRPG	1	0.3	0.1	0.96	0.19	0	0.7	1.03	1.01	1.46	2.6	10.95	0.95	1.58	8.22	0.41	1.53	4.59
	FOXD3	0.81	0.14	0.16	1.13	0	0.05	0.07	0.2	0.21	0	0.53	3.08	0.17	3.71	4.2	0.07	2.26	8.78
	FAM72C	0	0.33	0	1.59	0.62	0.13	0	0.39	0.27	4.8	1.89	3.89	14.79	2.23	0.64	2.72	3.4	0
	ZNF695	0.2	0.79	0.52	0.26	0.08	0.19	0.04	0.24	0	5.11	1.62	2.43	1.9	4.79	0.66	2.69	0.72	2.85
	SAPCD2	0	3.55	0.16	1.24	7	4.17	2.49	8.36	4.81	35.94	2.5	7.62	22.69	91.57	42.79	31.71	31.96	23.18
	IL21R	0.86	1.18	1.1	0.63	0.54	0.92	1.8	0.95	0.46	3.87	4.93	16.43	0.48	7.13	28.43	2.39	2.42	3.8
	TMEM150B	0.84	0	0.52	2.12	0	0.35	0.36	0.3	0.13	0.48	4.95	12.07	2.84	2.04	13.36	1.58	1.82	0.98
	FAM222A	0.4	0.34	0.3	1.06	0.9	0.3	1.5	2.09	2.04	1.62	1.85	0.43	1.35	37.22	4.9	13.22	2.22	11.01
	AL139246.5	0.23	0.29	0.51	1.79	0.28	0.34	0.3	0.56	0.15	0.83	1.26	1.99	7.6	8.36	11.82	1.95	1.12	1.78
	IGHV3-30	33.51	12.18	8.12	8.51	2.75	0	72.06	41.79	27.22	36.12	211.59	521.18	23.24	215.71	812.18	3.42	59.99	151.71
	FAM83E	1.65	5.37	0	1.38	5.32	3.5	6.52	3.3	3.15	25.46	9.52	11.71	18.12	55.72	10.01	55.29	23.03	27.31
	IGHV7-4-1	10.81	2.65	1.93	0	3.57	0	0	5.22	7.61	5.86	75.9	68.27	0	64.9	0	0	16.51	176.33
	IGHG3	111.92	94.41	27.99	24.37	20.52	2.93	354.26	56.25	49.75	165.96	839.87	515.37	33.92	759.95	3015.99	285.55	229.38	335.99
	LRFN1	0.48	0.25	0.47	0.59	0.68	0.13	0.26	0.39	0.34	0.1	1.99	1.24	0.77	12.97	4.95	2.28	0.72	3.46
	TICRR	1.04	0.81	0.21	1.4	2.28	0.86	0.36	2.09	0.59	20.89	3.15	8.7	10.04	11.4	6.3	11.19	7.31	8.42
	BCL2L12	10.18	13.43	6.08	5.79	11.31	4.56	4.16	10.08	6.66	33.95	27.15	18.13	69.39	133.14	142.21	49.49	31.82	40.24
	RMI2	0.92	5.04	0.94	1.23	1.87	2.63	2.5	7.36	0.81	22.58	15.77	39.09	17.68	28.39	15.48	30.18	35.51	44.79
	KRT86	0	0.53	0.16	0	0.13	0.32	0.14	0.39	0.32	3.46	2.53	5.25	0.76	0.59	3.35	1.32	2.55	4.03
	EGLN3	5.69	19.5	11.95	7.25	6.31	3.28	11.8	13.55	4.54	50.99	15.63	2.37	334.82	52.86	59.91	28.3	53.9	16.05
	DNAAF3	0.19	0.53	0.21	0.37	0.59	0.93	0.79	0.08	0.35	2.75	0.89	4.95	1.26	15.61	2.28	1.12	0.8	2.18
	APOL1	72.38	15.16	19	13.95	13.26	4.48	12.27	10.31	15.27	414.62	185.18	206.92	41.13	316.8	194.31	137.25	195.04	149.77
	UBE2C	1.33	14.76	0.44	0.84	22.83	8.81	8.13	17.79	5.86	142.5	76.67	67.28	228.86	124.91	39.66	106.09	107.73	58.14
	MAJIN	0	0.6	0	0	0.32	0	0.35	0.19	0.07	0	4.69	7.4	0.31	0.75	1.62	0.91	2.55	7.76
	HS3ST4	0.5	0.24	0	1.31	0.21	0.27	0.45	0.08	0.23	0	0	0	0	9.07	0.76	0.04	0.24	13.62
	HIST1H2AG	3.28	20.63	6.41	4.69	42.19	16.17	13.89	44.52	7.88	82.75	112.82	125.49	108.62	260.35	211.9	181.28	185.36	308.87
	TMPRSS4	3.79	27.65	0.29	14.25	43.4	28.25	14.12	25.48	17.44	74.91	319.25	137.41	239.9	144.03	40.86	392.3	620.93	133.07
	GINS1	0.81	3.73	1.15	0.35	3.74	2.34	1.43	3.2	1.27	30.06	16.26	15.12	27.88	20.32	16.74	23.43	23.51	19.63
	MFSD13A	2.5	2.03	2.96	1.42	1.34	1.55	1.95	2.29	1.8	9.41	12.62	21.68	25.03	37.38	21.08	15.72	19.45	7.76
	FCHO1	3.42	1.02	2.24	3.67	0.98	2.27	2.42	0.96	2.46	3.95	3.25	10.13	1.37	51.2	11.01	9.52	2.31	15.63
	PRSS36	0.49	0.94	0.52	3.97	0.96	0.84	0.27	2.1	0.72	1.69	1.56	2.83	3.16	32.38	11.6	5.09	13.03	11.95
	CDKN2C	8.67	5.81	18.39	5.7	3.67	4.84	5.9	10.08	4.52	43.81	25.63	51.72	22.53	152.67	26.38	11.65	35.01	55.27
	IGHV5-51	34.95	11.32	6.85	10.18	5.94	1.65	44.16	9.6	52.7	8.83	684.03	201.62	3.7	92.64	973.18	9.5	19.08	61.7
	SMPDL3B	0.21	1.48	1.16	0.37	1.01	0.82	0.56	0.96	0.82	4.67	9.52	13.9	3.81	4.16	8.32	6.54	3.86	11.7
	SLC27A2	0.83	3.91	0	0.49	0.84	1.06	1.36	2.2	0.74	93.77	17.54	15.99	3.52	0	0.92	10.55	1.6	6.07
	LAG3	5.92	1.73	2.95	1.64	0.53	0.63	2.92	0.49	1.93	2.51	4.65	23.23	2.02	29.31	52.94	1.76	2.87	5.42
	TMEM160	1.8	11.69	12.22	7.89	17.57	12.92	7.59	18.8	5.85	38.9	29.99	32.6	67.4	304.33	211.15	50.99	51.53	32.99
	CNIH2	0.23	1.11	0	1.19	0.8	0.26	0.89	0.53	0.14	6.7	2.09	4.45	14.3	5.68	0.98	4.16	2.56	3.97
	TROAP	0	8.61	0.23	4.79	5.68	2.23	3.17	4.4	3.03	38.99	34	23.22	44.94	96.55	33.69	20.76	43.16	66.32
	AL590226.2	0.8	1.31	0.09	0.34	0.4	0.36	0	0.6	0.04	4.04	0.14	0.69	0.52	6.31	1.13	1.39	2.71	2.3
	SCO2	0	2.44	0	0	2.82	0	5.25	3.24	5.53	5.16	30.47	10.9	6.36	51.05	49.61	11.58	16.7	34.8
	MROH6	1.2	14.38	1.53	5.33	19.2	8.47	5.4	20.44	3.33	48.58	14.21	12.32	52.92	273.36	64.99	16.15	18.47	10.47
	FAM131C	0	0.17	0.17	1.18	0.33	0.07	0.72	0.82	0	0.35	0.55	0.1	1.95	9.17	3.85	3.45	2.92	5.07
	SLC52A1	1.04	1.13	0.21	0.45	0.43	0.37	0.63	1.36	0.32	0.91	2.19	2.18	0.86	22.23	4.02	2.36	8.13	4.96
	FBXO41	2.39	0.47	1.03	2.09	0.84	0.74	0.53	1.42	1.08	1.55	1.98	1.94	2.64	43.24	9.16	5.29	6.52	6.14
	IL2RB	1.98	4.06	1.89	2.6	3.35	2.02	4.69	4.06	3.18	10.45	14.56	45.06	3.94	15.51	43.11	6.07	11.98	18.99
	HEY1	3.25	2.82	3.32	1.79	0.24	0.7	0.98	2.43	0.98	7.75	11.89	1.43	3.06	50.95	4.53	15.56	3.53	23.62
	VSTM2L	0.69	0.07	0.25	0	0.07	0	0.2	0	0.2	0	0.33	0.55	0.14	24.29	1.34	0.35	0.16	7.64
	RHPN1	2.2	1.41	0.98	2.87	0.97	0.73	0.79	1.03	0.99	6.73	12.54	19.12	4.31	35.82	4.59	5.65	6.18	12.54
	GTSE1	0.32	1.21	0.36	0.7	3.67	0.77	0.93	1.36	1.96	14.37	5.5	5.98	12.85	11.76	10.99	10.95	13.41	16.48
	TINAGL1	62.71	44.76	117.54	34.61	14.6	13.12	32.02	10.52	19.74	101.54	54.79	177.51	148.77	2065.25	362.06	68.19	92.38	185.87
	FOXRED2	7.23	4.99	4.32	0.94	4.69	1.69	5.82	4.85	3.86	17.87	29.06	13.63	18.89	357.25	104.05	28.34	66.63	67.82
	UHRF1	1.84	6.16	0.36	2.63	11.84	4.26	3.21	8.44	3.01	56.61	26.31	32.2	38.95	45.86	41.91	61.49	68.17	27.38
	DHRS13	5.06	4.31	1.86	2.32	3.61	3.54	2.23	8.91	2.88	16.32	26.94	25.53	26.66	94.83	27.42	15.9	21.64	23.28
	PCLAF	0	11.1	0.84	1.81	4.78	5.11	3.89	4.2	2.31	54.05	77.79	75.47	111.65	2.04	17.15	45.17	36.58	105.47
	MESP2	0	0.85	0	0.54	0.46	0.89	0.59	3.07	0.19	1.75	0.72	0.75	2.61	21.6	10.64	4.39	0.62	1.57
	ISG15	14.32	28.73	62.39	25.54	27.08	36.89	14.61	87.17	19.91	33.53	103.34	287.14	132.74	380.02	1048.76	168.17	94.15	358.19
	IGLV1-44	32.07	45.25	8.33	4.55	7.56	0	99.29	18.41	4.87	25.5	222.2	367.13	4.45	154.83	891.8	15.03	99.49	142.23
	HAGLR	1.27	0.34	1.3	1.92	0.21	0.39	0.98	0.52	1.7	20.77	4.28	15.86	4.58	3.5	2.24	1.51	16.1	13.63
	CXCR3	1.27	0.72	0.31	0.37	1.05	1.9	3.19	1.81	0.64	1.88	7.8	23.19	0.79	9.8	41.58	1.24	1.19	3.91
	HIST1H1B	6.39	83.8	6.19	10.68	227.69	71.49	63.36	204.48	38.5	504.87	516.91	445.65	954.78	388.21	1076.66	948.29	999.45	1446.92
	GABRP	0.88	10.09	0.66	7.53	14.12	6.73	3.71	51.41	5.03	420.63	371.38	312.76	4.44	12.74	4.46	23.11	143.11	117.11
	HIST1H2AI	1.34	91.91	8.56	28.69	241.54	88.36	69.33	229.19	47.81	436.46	469.32	594.33	698.38	1481.66	817.95	1058.09	1088.14	1506.83
	ERFE	2.28	0	0.34	0.89	0	0.11	0.6	0.07	0.94	1.41	0	0.39	0	15.03	2.91	4.47	1.18	3.16
	AJM1	1.48	0.97	1.65	0.58	0.82	0.51	0.88	0.83	0.61	2.97	0.61	3.79	2.75	18.86	15.95	1.23	3.4	7.49
	PDE6G	0.94	0	0	0.86	0	0.08	1.57	0.85	0	1.52	1.76	6.39	1.93	2.7	6.07	0.45	0.89	2.89
	NOXO1	0	0.01	0	0	0.74	0.82	0.31	0	0.02	0.16	0.06	0.71	2.25	51.35	5.85	0.28	2.42	1.17
	CCNI2	0.45	0.19	1.4	0.54	0.29	0.22	0.39	0.52	0.79	2.25	0.99	0.98	0.87	3.25	3.44	7.4	3.65	1.89
	SNX31	0	3.06	0	0	0.92	0.65	1	1.43	0.06	13	3.5	0	26.46	2.11	0.19	5.57	0.46	2.01
	MIF-AS1	1.29	0.26	0.29	1.59	0.37	0.3	0.79	0.12	0.54	0.48	8.03	1.71	11.9	9.75	6.93	0.9	0.98	6.5
	UNC93B1	7.44	12.95	10.7	13.9	22.51	9.73	17.13	20.43	12.02	30.09	32.44	102.06	68.77	268.68	121.81	46.49	63.85	68.81
	MAST1	1.61	0.96	0.29	1.58	0.16	0.58	0.16	1.31	0.29	1.72	1.05	0.33	3.11	7.36	1.68	3.46	3.64	1.84
	EPHB2	1.7	1.09	4.51	2.75	0.41	0.74	0.84	0.34	1.09	2.54	3.96	13.59	3.33	17.7	15.47	6.32	28.47	10.8
	PRR19	1.56	0.6	0.45	0.43	0.92	0.59	1.28	0.76	0.33	4.21	2.05	1.67	5	15.31	8.66	2.83	8.4	3.23
	DBP	4.04	8.21	6.18	3.19	3.93	1.01	1.47	5.5	1.25	45.97	24.2	26.05	23.13	116.93	42.72	32.59	12.54	25.76
	ATP6V1B1	0	0	0.35	0	0.81	0	0.39	0.08	0.32	0.31	0.81	0.35	0.99	9.42	0	1.07	1.17	5.99
	ZNF503	16.36	2.82	17.11	3.58	2.34	1.84	3.28	5.11	4.24	43.96	15.33	42.15	49.87	154.32	32.98	14.12	16.92	11.68
	HIST1H3C	2.32	44.06	10.54	17.25	199.7	60.27	37.02	211.8	43.05	343.58	669.83	654.63	939.36	191.93	1656.83	1063.56	753.08	307.39
	CXCL1	102.86	1.69	1.3	95.41	5.17	1.44	2.55	3.36	7.61	33.16	237.75	48.46	1011.9	413.45	180.27	70.24	196.11	128.37
	MROH2A	0	0.13	0	0	0.13	0.21	0.14	1.02	0.14	0.33	0.62	0	0	2.93	0.3	7.8	0.15	5.88
	AC007325.2	0.02	7.57	0.65	0	3.5	1.44	5.79	6.71	1.28	1.68	8.7	1.93	12.64	93.95	10.47	16.41	29.2	16.91
	HPDL	3.8	1.17	0.41	1.11	3.74	1.62	0.84	1.71	2.39	3.87	3.54	4.56	15.24	33.99	21.55	15.91	6.7	18.05
	HPN	0	0.08	0.16	0.46	0	0	0.19	0	0.3	0	0.34	0.11	0.16	8.81	7.4	0.59	0	0.34
	NUF2	0.52	0.95	0.81	4.39	2.13	1.44	1.63	2.79	0.9	40.12	15.69	9.06	16.2	25.5	6.4	12.12	16.64	9.88
	NEK2	0	1.94	0.23	0.41	4.2	1.16	0.84	4.84	1.18	36.48	10.43	14.12	16.9	8.71	2.67	18.16	34.64	15.99
	IQGAP3	0.8	3.26	0.18	0.47	4.73	1.83	3.49	2.43	1.26	66.42	14.03	13.14	15.79	19.98	7.37	14.08	16.05	12.68
	AP006284.1	2.4	0.37	0	0	0.32	0.12	0.38	1.35	0	0.55	0.29	2.94	1.55	5.99	0.5	1.45	3.49	2.16
	BIRC5	0.52	4.57	0.32	2.22	8.26	3.05	4.12	9.33	2.72	36.94	29.67	13.7	54.9	117.98	40.76	39.05	43.21	48.5
	IFITM10	0	0.57	0.22	0.38	0.77	0.2	0.38	0.68	0.43	3.01	1.36	10.01	0.77	16.64	1.57	0.49	1.69	6.03
	PDCD1	0.16	0.61	0.53	0.56	0.74	0.9	2.23	0.71	1.08	3.94	1.98	12.42	1.08	5.7	24.74	0.47	1.33	2.54
	SYCE2	0.86	0.74	0	1.63	0.14	0	0.13	0	0	0.96	1.62	2.73	0.29	0	0.51	1.14	8.53	4.31
	CMPK2	2.72	2.36	5.09	3.56	2.76	1.38	1.68	8.04	2.3	8.36	9.52	35.45	11.57	65.26	105.74	14.6	15.23	10.87
	UCP2	29.24	4.41	4.06	25.04	4.8	1.73	13.47	4.91	10.59	50.67	84.72	145.95	72.87	121.13	92.91	58.97	21.45	54.82
	CLDN14	0.29	0.25	0	0	0	0	0.26	0.35	0.13	0.45	1.06	0.22	0.05	30.16	1.8	0.13	9.11	0.29
	E2F7	0.7	1.34	0.09	0.27	3.52	1.5	0.77	1.32	1.6	13.51	4.77	11.28	8.3	5.72	4.39	13.1	17.1	10.25
	C17orf53	1.55	1.46	0.5	0.66	1.18	0.96	0.07	1.17	1.38	8.13	5.43	6.22	7.02	7.1	4.6	8.35	8.08	7.67
	ENHO	0.67	0.29	0.17	0.88	0.28	0.22	0.3	0.27	0	3.16	3.13	0.68	1.1	0	3.25	6.31	2.98	6.83
	HIST1H3B	8.13	125.53	9.92	16.23	376.23	100.87	101.4	254.06	48.82	444.08	480.84	527.65	826.9	1523.01	1504.66	983.12	1072.18	2797.64
	TNNI2	1.65	0.25	0.28	1.53	0.7	0.6	0.79	0.24	0.26	4.47	9.73	3.68	1.42	19.16	0.59	2.3	0.83	28.27
	CD6	2.72	1.37	1.96	2.22	0.75	1.61	4.48	1.69	2.46	5.79	7.27	16.9	6.87	85.34	68.1	4.97	2.02	6.06
	CYP27B1	2.08	1.14	0.28	4.35	1.74	0.45	0.36	0.85	1.01	1.58	1.74	2.26	2.26	36.69	66.65	10	7.82	4.08
	TNFRSF4	1.69	1.45	1.35	3.13	1.15	0.93	1.02	2.17	0.59	1.67	7.28	8.48	2.54	78.89	55	5.57	1.78	6.08
	WDR34	12.35	20.17	18.24	4.26	29.91	17.17	16.38	24.75	12.94	147.36	29.24	73.38	75.35	824.6	125.03	68.11	107.07	139.09
	SIGLEC8	1.73	0.3	0.63	0.95	0.59	0.36	0.05	0.6	0.77	1.86	0.58	14.41	1.15	2.78	5.6	0.67	2.17	0.87
	LIPT2	2.7	1.07	0.53	2.19	1.78	0.72	1.92	4.11	0.94	12.58	5.81	1.44	3.14	55.18	5.95	2.21	10.11	7.54
	SOWAHA	0.2	0.13	0	0.45	0.21	0.2	0.09	0.58	0.04	1.49	2.02	0.17	0.13	5.59	0.91	0.94	0.19	4.83
	HS3ST2	0.15	0.19	0.07	0.38	0.18	0.96	0.46	0.12	0.38	0.23	0.39	7.43	3.08	2.78	5.75	2.65	1.41	0.25
	ADH7	0.27	8.96	0.13	0.61	5.72	7.98	9.08	36.04	5.73	7.89	25.27	0.23	53.15	2.97	4.46	267.5	265.17	136.58
	SYT7	1.1	2	1.31	1.25	2.65	0.9	5.98	2.35	1.59	62.24	1.57	10.37	7.04	6.3	6.51	1.02	16.57	6.49
	MUC16	0.31	0.06	0.15	0.5	0.07	0.05	0.16	0.04	0.29	0.07	0.11	16.05	0.02	1.74	0.15	1.36	0.19	25.19
	M1AP	2.22	0.98	0.3	0.53	1.34	0.07	2.27	1.08	0	3.11	6.41	7.05	1.8	0.19	2.43	5.69	0.28	17.05
	AC005082.1	0.44	0.38	0.72	0.52	0.18	0.05	0.46	0.36	0.13	0.7	4.4	3.96	0.04	0.14	3.85	0.19	7.32	10.02
	C20orf204	1.68	0.51	0.28	0.55	0.22	0.48	0.17	0.16	0.35	2.21	3.25	3.29	4.3	22.51	7.01	1.77	1.7	3.79
	RPP25	4.1	5.36	2.32	2.18	10.13	2.9	3.58	6.23	5.52	24.89	14.63	12.9	30.77	92.78	45.37	23.25	30.92	39.8
	LINC00511	1.34	13.43	0	5.79	13.59	11.03	8.16	7.4	11.51	59.11	109.01	79.16	31.69	115.86	37.7	49.29	49.94	109.71
	CFB	35.58	5.64	19.14	39.21	8.27	1.76	6.67	4.7	5.6	17.22	20.81	307.21	13.18	64.28	106.05	54.84	53.01	83.34
	ETV7	7.65	3.98	0.74	1.79	3.52	2.27	0.83	3.93	2.26	5.72	18.07	66.26	10.95	10.81	31.6	8.19	13.81	41.55
	CDCA8	0.29	2.33	0.35	0.38	4.31	1.45	0.87	3.76	1.45	23.63	8.82	14.88	20.94	7.04	8.47	18.9	22.14	18.66
	TAP1	40.88	39.24	36.11	27.84	45.03	27.78	44.57	38.39	50.39	42.63	187.3	585.3	80.97	310.7	589.68	60.77	58.81	487.66
	LY6K	2.63	4.9	0.95	4.87	17.78	2.91	14.53	10.27	2.8	86.43	49.01	35.32	89	43.92	30.81	57.77	118.86	56.91
	NKD2	5.26	1.06	0.69	2.28	1.08	1.18	1.81	1.12	0.49	0.96	6.96	2.38	0.24	6.87	32.63	44.69	0.76	4.03
	IFI30	64.38	25.92	23.2	68.89	25.59	18.31	18.17	20.96	31.1	156.17	242.4	1027.88	349.45	144.96	575.03	269.6	197.63	160.53
	SIGLEC1	0.63	0.68	2.03	3.86	0.66	0.48	1.03	1.2	1.07	2.44	3.44	32.56	5.94	4.23	23.3	3.23	4.81	3.43
	BUB1B-PAK6	0.16	1.06	0	0	4.18	2.14	0	1.91	4.4	13.51	3.41	5.36	11.59	28.91	25.85	2.8	4.95	5.79
	MISP	0	0.88	0.06	0.91	7.38	2.63	0.97	1.25	2.14	0.12	2.16	3.68	1.51	89.33	1.44	14.62	21.02	19.17
	ZNF296	0.63	0.58	0	0.37	5.74	0.91	1.68	2.94	2.04	3.53	8.58	8.86	12.49	39.59	19.91	3.35	3.57	6.48
	PYCARD	16.68	30.63	14.35	16.72	18.98	17.51	17.21	37.28	10.15	13.1	50.34	132.21	42.64	524.61	137.48	57.07	95.64	137.95
	WDR62	1.19	2.18	0.2	0.55	2.88	1.02	1.41	2.1	1.93	10.48	1.96	3.39	7.23	36.8	13.63	7.46	8.71	5.69
	VGLL1	1.01	0.41	0	0.79	2.68	1.33	0	0.6	5.98	49.6	8.13	0.34	19.35	0	0	6.81	0.86	0.93
	KLRG2	0	2.8	0	0.67	4.26	1.05	0.34	4.2	1.23	8.46	2.19	0.89	14.26	70.63	9.88	3.77	6.19	5.23
	OIP5	0.29	3.18	0.43	0.75	1.3	1.63	1.02	2.11	0.78	28.74	8.29	9.1	9.2	28.15	16.82	14.14	18.64	11.85
	PANX2	1.83	0.28	0.22	0.66	0.48	0.43	0.59	0.18	0.65	0.17	0.16	0.35	0.4	11.75	2.33	5	2.61	11.23
	SYT17	1.29	1.86	1.44	0.75	0.19	1.75	0.59	1.77	0.86	1.29	5.92	5.97	13.92	15.29	4.9	8.83	8.32	12.61
	AL592301.1	1.74	0.75	0.22	1.14	0.72	0.44	0.58	0.18	0.38	4.81	0.25	0.13	0.73	21.18	6.24	1.73	1.44	0.41
	CBS	10.18	1.53	9.06	1.22	0.61	2.04	0.92	0.46	4.83	0.27	7.38	1.55	0.34	31.74	40.27	46.82	2.6	71.87
	C1orf226	1.34	0.56	1.03	1.84	2.84	2.72	1.94	1.82	0.65	5.22	3.01	24.03	0.67	19.39	16.25	10.92	23.34	5.45
	HIST1H3F	11.61	88.64	3.72	10.15	186.88	60.27	50.43	156.97	30.45	364.31	446.55	452.27	653.1	594.5	1252.14	26.29	723.51	1061.19
	ACHE	1.79	0.77	0.86	2.35	1.06	0.43	0.8	0.29	0.53	0.79	2.97	13.63	3.32	20.51	4.22	0.4	1.12	0.77
	ZNF503-AS2	1.49	0.8	2.97	1.16	0.91	0.85	0.7	1.44	1.27	10.61	2.11	8.83	15.54	20.66	7.5	7.26	17.57	7.26
	KIF2C	0.34	3.25	0.45	0.6	4.38	1.82	1.3	6.26	2.07	39.29	12.55	16.05	26.12	5.04	11.49	24.59	39.69	23.17
	GALNT14	7.35	2.69	1.09	2.78	8.56	1.56	1.46	4.97	3.52	0	12.63	21.8	0	97.6	39.04	19.15	2.31	10.81
	PIDD1	4.8	5.01	1.63	2.27	3.57	2.45	2.44	3.45	1.71	15.34	10.25	12.69	18.93	71.38	17.35	11.74	15.81	18.44
	MDK	188.24	59.29	70.97	55.74	32.42	37.87	46.77	37.59	37.43	374.68	913.75	1216.4	222.87	314.77	221.44	193.91	184.28	1666.6
	RAB43	10.18	3.39	5.51	3.5	4.14	3.4	6.84	2.36	2.69	4.52	10.63	14.03	5.89	75.58	41.33	16.87	10.48	20.22
	TMPRSS3	0	0.11	0.11	0.5	0.11	0.04	0.29	0.49	1.1	0.6	1.45	2.01	0.07	3.23	2.46	0.31	3.11	4.07
	ICAM5	1.47	0.93	0.73	0.91	0.37	0.6	0.4	0.57	1.37	0.07	0.03	0.78	3.73	20.33	5.45	6.2	2.18	0.81
	AC136475.3	0.66	2.4	1	2.54	0.28	0.63	6.24	1.69	0.88	2.06	3.02	20.62	2.94	18.13	10.03	6.98	4.32	49.29
	MIR4713HG	0	0	0	0	0.31	0.77	0.34	0	0.33	4.38	0.24	1.49	0.46	7.5	0.78	0	1.79	0
	RAB19	0	0.2	0	0.54	0.19	0.16	0.41	1.04	0.41	0.97	2.29	5.68	0.66	0	0.57	3.46	1.53	7.28
	FOXM1	3.53	5.35	0.51	4.13	9.58	3.34	4.72	10.81	2.8	77.8	19.83	37.75	37.96	26.25	14.19	26.35	43.36	41.78
	TCF19	2.6	11.1	4.39	4.53	8.61	5.91	6.48	13.77	3.89	75.71	27.77	54.25	68.55	69.76	34.88	55.39	40.5	71.19
	LINC00885	0	0.24	0	0.16	0.08	0.19	0.33	0.91	0	4.87	5.08	0.93	1.23	2.4	0.18	0.73	1.74	4.54
	AURKA	4.8	2.97	1.11	2.14	3.74	2.2	1.38	4.54	2.09	35.5	20.36	15.93	39.84	10.57	8.29	26.02	36.49	20.76
	SLC16A3	28.76	19.42	11.51	19.18	14	14.64	17.02	15.32	7.17	52.47	80.13	118.35	80.22	457.26	109.27	118.57	115.93	128.85
	IGKV3D-15	6.73	2.39	2.49	2.38	0	0	6.38	2.9	0	5.71	5.31	5.06	0	35.56	52.33	38.8	0	1.54
	IGLL5	11.5	10.36	2.4	1.76	4.91	0.33	49.11	10.85	22.3	11.66	115.37	70.01	4.08	115.17	314.54	13.07	38.22	162.17
	POU2AF1	2.03	0.3	0.1	5.78	1.37	0.22	3.53	1.61	3.67	6.94	11.11	6.65	3.21	22.27	42.59	4.41	18.53	21.09
	AGMAT	0.53	0.17	0.78	0.82	0.33	0.18	0.06	0.48	0.17	1.74	1.25	1.28	2.49	4.87	4.64	4.36	0.37	2.97
	CENPW	3.62	7.47	15.73	3.64	9.71	8.74	6.05	7.75	2.72	225.64	65.05	30.19	30.07	6.07	22.8	57.78	168.16	9.76
	SOCS1	13.49	5.63	1.41	10.79	3.35	2.91	3.27	2.13	3.41	6.12	3.5	19.65	7.56	124.28	103.56	7.81	1.9	9.46
	AC093627.4	0	0.78	2.54	0.61	0.9	0.02	0.8	0.87	0.11	0	1.3	1.88	1.09	52.94	2.57	2.73	8.33	4.32
	FOXL2	4.64	0.77	0	0.79	0.42	0.34	0.75	0.37	0.54	0.12	0.7	0.65	0.15	18.48	1.12	3.41	2.89	20.32
	TPX2	0.47	7.14	0.36	0.98	11.85	3.59	4.79	8.9	3.53	59.02	30.57	35.06	62.12	31.94	13.37	54.69	38.9	36.97
	LRRC45	3.37	6.08	4.4	1.18	2.69	4.38	4.49	7.37	1.17	25.59	18.26	7.34	14.9	132	14.8	17.61	15.1	31.49
	SEMA4B	57.4	70.49	12.58	22.18	69.61	31.73	35.71	76.31	70.01	272.76	341.2	235.74	206.52	2043.51	456.42	108.92	309.19	274.8
	RUNX3	3.63	4.24	1.09	2.36	3.34	1.08	6.49	1.68	5.87	7.79	8.24	21.89	4.64	40.73	37.47	8.69	13.01	27.55
	TELO2	23.88	9.18	11.08	8.27	15.67	6.15	4.6	6.75	8.62	25.84	22.25	23.18	44.41	315.04	87.22	22.18	21.12	41.63
	FAM111B	0.14	1.83	0.43	0.62	5.39	2.31	1.24	2.42	1.98	37.2	7.57	17.85	13.96	0	1.07	32.55	23.42	18.33
	CCDC33	0.48	0.18	0	1.41	0.07	0.15	0	0.11	0.31	12.88	0.47	2.6	0.6	0	0	1.68	7.86	0.45
	IGHV3-15	1.06	2.79	2.8	1.85	0.45	0.37	4.39	3.19	6.2	1.14	146.35	54.06	4.33	53.66	1146.24	18.64	12.39	41.5
	IL9R	0.17	1.96	0	0.58	0.5	0.23	3.04	0.14	2.31	1.74	0.7	3.77	0.39	7.91	4.2	1.38	0.72	1.31
	ZNF488	0.19	0.44	0.14	0.51	1.08	0.12	0.29	1.02	0.51	8.39	1.07	4.06	4.39	2.81	1.62	1.84	2.7	7.02
	PLAT	53.31	19.46	73.5	25.79	22.65	8.77	15.4	8.06	11.68	461.52	919.06	420.77	196.33	139.89	182.11	107.83	27.05	45.56
	CCNA2	2.23	5.01	0.32	1.16	10.99	4.11	2.29	9.25	2.65	30.21	21.11	23.08	82.77	30.13	23.46	26.64	35.65	30.06
	RAB42	2.33	0.3	1.54	1.25	0.36	0.35	0.39	0.7	0.93	8.31	1.75	11.99	7.59	11.21	5.98	7.29	6.95	5.71
	SPIB	2.29	0	0.22	0.35	0.04	0.08	0.15	0.48	0.63	0.91	0.85	3.24	4.21	3.42	12.29	0.4	0.05	1.41
	HIST1H2AM	1.24	42.94	1.58	6.52	104.33	40.62	40.38	109.73	22.57	177.25	318.35	491.84	409.97	127.12	544.05	517.64	466.56	559.65
	IGLV3-25	27.52	13.97	15.61	20.62	5.04	4.21	42.69	18.95	12.53	13.55	172.28	88.23	4.36	47.65	555.25	322.31	27.83	34.19
	C2	4	4.46	28.99	5.67	2.86	1.81	8.29	4.76	6.1	9.78	101.85	180.1	20.95	21.39	149.74	26.27	16.39	36.41
	NMB	5.06	4.8	5.93	6.98	7.5	4.01	1.94	4.6	3	64.24	15.04	19.32	31.42	55.92	15.23	26.94	56.88	59.98
	LEMD1	0	1.17	0	2.17	1.48	0.23	0	0.28	0.64	0	0.66	7.97	3.74	6.25	0	1.91	12.95	6.67
	AURKB	0	8.93	0.54	1.98	11.99	2.71	3.35	13.04	2.15	49.8	23.28	33.95	30.45	31.96	27.62	27.13	71.96	67.16
	KRT24	0.54	0.31	0.18	0.79	1.71	0.54	0	2.93	0.71	0.47	0.2	0.1	0	7.98	20.83	0.55	19.11	0.05
	ANKRD65	11.16	5.49	8.69	2.36	3.23	4.67	1.73	8.45	1.72	80.24	34.6	35.02	75.55	36.98	24.13	38.84	20.34	57.55
	IGHG1	1199.25	679.39	296.8	454.39	180.61	23.98	2799.93	706.52	1011.92	633.55	3148.52	3795.05	381.95	5717.12	23394.4	668.97	2134.07	3829.35
	CDCA2	0.28	1.42	0.34	0.55	6.04	1.15	1.28	2.55	1.14	16.91	7.28	12.16	9.54	136.22	7.93	11.78	7.91	12.17
	RDH10	180.74	7.36	6.38	32.12	21.39	11.89	5.61	9.43	11.74	198.97	22.99	314.49	379.9	86.41	27.93	54.78	136.79	82.82
	RNFT2	0.24	0.41	0.77	2.61	0.16	0.5	0.1	0.34	0.47	2.91	2.44	4.55	5.18	1.72	2.17	3.91	3.39	1.5
	PRR12	10.18	3.22	2.6	2.09	6.36	1.29	5.58	3.56	3.35	18.19	15.3	21.44	18.43	66.1	43.88	8.59	9.72	19.98
	CYBA	81.95	90.8	65.91	95.48	63.55	81.03	77.83	94.65	60.07	285.17	320.13	576.36	496.76	1170.65	1030.08	504.68	392.5	384.05
	AC092171.5	4.31	1.18	0.59	0.34	1.3	0.13	0	0.81	1.03	13.12	1.59	1.51	5.64	17.62	5.11	5.41	2.01	5.2
	RYR1	1.89	4.47	0.78	2.67	3.58	1.96	3.7	8.09	0.52	12.14	7.65	11.45	0.81	125.59	35.29	27.61	49.97	38.01
	LINC01559	0	0.61	0	0.53	2.9	0.25	0	0.26	1.57	0.38	1.33	0	11.03	2.52	0	8.35	21.84	2.59
	AC084032.1	0.38	0.47	2.43	0	0.92	0.11	0.32	0.54	0	0	0.76	0	5.42	124.12	13.25	6.84	6.54	2.11
	ESPN	0.86	14.55	0.03	1.77	18.86	6.35	11.63	13.2	2.85	74.04	10.23	34.41	55.65	91.85	72.1	37.54	28.55	47.98
	MCRIP2	14.43	10.61	8.3	23.1	15.56	12.56	6.12	14.02	9.15	9.88	13.76	21.71	39.33	281.21	75.23	48.19	25.11	59.19
	PTPRH	1.5	3.3	2.39	0.7	4.7	0.39	1.33	0.6	0.84	13.99	7.52	5.7	12.88	5.4	4.19	23.2	6.62	12.17
	TMUB1	21.99	21.51	19.51	8.9	25.53	17.76	16.91	26	15.81	101.68	28.94	40.33	105.55	369	99.07	37.02	23.9	63.9
	FUT8-AS1	0.23	0.29	0.11	1.44	0	0	0.1	0.42	0.2	0.21	1.04	0.26	0.06	8.02	3.99	0	0.26	1.75
	LIMD2	19.29	11.29	9.92	20.44	5	5.49	5.2	6.84	7.35	27.76	56.48	103.68	16.16	157.54	154.39	38.85	18.61	60.33
	CBFA2T3	4.1	1.13	2.28	1.22	2.78	0.41	1.05	2.93	1.64	3.31	2.23	8.59	11.17	22.54	12.32	10.12	0.56	11.62
	HIST1H2BO	0	26.65	3.56	1.14	91.47	26.06	29.8	113.16	13.07	234.3	243.5	393.28	352.41	31.6	174.51	544.67	555.82	493.86
	GPR68	3.62	3.97	1.67	3.41	7.42	3.29	4.04	2.63	5.28	2.11	5.74	42.44	3.49	30.07	66.9	2.02	28.63	5.44
	SERINC2	0.85	10.17	0.41	6.22	23.44	13.67	19.16	20.71	14.42	57.23	86.53	101.84	170.84	95.32	85.48	55.98	95.94	111.32
	IL12RB1	2.8	0.84	1.09	2.11	0.62	0.26	2.17	1.06	0.8	2.1	4.37	14.12	2.33	12.16	19.61	1.88	1.95	3.79
	SLC16A13	0.98	2.01	1.28	0.34	2.56	1.57	1.66	3.58	1.44	5.75	4.83	7.9	4.59	49.49	7.77	2.48	6.4	9.17
	XRCC3	8.74	9.3	3.86	2.28	7.49	3.8	3.32	8.09	3.42	31.17	16.57	14.42	25.67	217.71	26.74	30.47	27.9	23.22
	GDPGP1	3.81	2.25	3.44	2.37	1.43	1.64	1.61	3.77	0.78	16.85	10.07	12.26	7.81	39.35	10.49	7.36	15.21	9.54
	IGHV3-48	11.08	13.74	2.28	21.66	3.19	0.38	9.42	6.03	5.83	9.07	85.9	57.78	6.28	35.36	278.55	21.94	11.04	49.79
	FCGR3A	5.49	7.55	14.08	32.12	5.6	7.93	1.98	9.94	5.12	53.16	54.16	301.02	72.25	3.28	49.58	64.79	69.42	30.9
	MT1F	0.22	0.6	0.58	2.94	1.43	0.39	1.03	2.15	0	2.73	2.56	7.55	4.09	15.07	6.76	4.56	4.43	12.48
	PIMREG	0	3.32	0.67	0	3.04	0.62	1.17	3.82	1.79	19.43	4.39	7.94	9.93	21.26	12.2	9.67	13.28	23.47
	AP000692.2	0.43	0.73	0.21	0	0.35	0.29	0.19	1.05	0.75	2.24	0.75	0.38	1.56	15.03	2.31	1.13	1.61	0.93
	SLC16A8	0.54	1.27	0.3	1.63	0.72	0.58	0.26	0.76	0.16	2.14	2.46	1.11	1.19	7.16	3.59	9.91	8.6	8.39
	HIST2H4A	153.04	227.83	121.92	87.15	412.38	197.02	141.7	437.98	98.74	1727.58	1066.57	992.71	1622.07	1731.92	1144.94	1488.86	2730.95	2686.08
	RIBC2	0.63	2.02	0.88	1.09	0.47	0.39	0.88	1.53	0.25	4.35	3.84	4.14	2.21	2.4	4.16	10.22	9.77	14.05
	CDC25B	36.31	8.82	9.8	7.09	19.27	3.95	10.26	8.65	8.88	35.95	19.64	39.74	50.4	261.55	70.31	60.42	39.63	53.02
	HENMT1	1.45	3.05	1.41	3.08	0.5	1.33	1.6	0.98	0.61	15.04	15.7	14.6	11.58	1.53	3.87	18.15	31.8	16.63
	AC079834.2	0.35	0.25	0.43	0.3	0.14	0.23	0.08	0.7	0.09	1.66	2.41	0.45	1.62	8.47	0.37	0.25	1.26	1.07
	LINC01816	0.6	0.26	0	1.05	0	0	0	0.25	0.53	0.96	0.37	1.72	0.18	7.68	1.23	0.53	0.57	2.18
	SLC26A9	0.07	0.23	0.22	0.91	0.53	0.6	1.55	0.33	0.53	0.22	0.66	10.65	3.28	1.63	6.91	1.01	10.41	0.12
	NPM2	5.95	0.65	0.62	0	1.93	0.92	3.77	1.77	4.25	2.98	31.3	17.35	0	18.64	0.11	5.53	8.45	62.66
	IGHA2	70.98	43.41	9.89	5.72	5.84	11.68	127.32	107.02	29.62	17.08	674.46	389.72	5.75	448.72	329.73	836.51	187.75	470.19
	CDC20	0.61	10.43	0.7	3.77	13.87	8.36	6.23	14.04	8.24	48.25	23.29	30.36	86.91	23.85	57.01	74.67	93.69	64.38
	FCRLB	0.51	0	0.16	1.04	0.7	0.17	0.3	0.37	0.37	4.53	1.21	1.61	1.84	10.15	3.71	0.07	1.82	0.58
	IGKV3-15	51.58	31.4	7.28	18.01	9.26	2.92	75.09	41.9	32.34	258.96	403.61	219.28	19.42	26.7	806.89	104.49	101.96	207.57
	S1PR4	1.1	1.55	2.96	7.34	1.94	1.32	1.53	1.08	2.4	1.04	4.31	6.7	2.76	56.73	45.49	2.9	1.96	4.25
	MUC20	17.6	13.47	0.81	4.46	10.78	2.9	11.46	44.94	7.88	158.62	58.14	22.16	74.68	52.19	2.46	271.46	139.6	71.94
	SPC24	0	3.52	1.36	1.38	4.88	2.93	1.23	6.86	0.88	30.8	3.25	6.63	9.15	24.39	11.23	25.7	22.88	32.87
	CD7	22.05	5.86	2.62	1.72	4.26	5.59	13.82	4.82	5.27	8.53	12.55	45.95	3.29	76.61	157.31	6.07	15.47	24.31
	PGF	7	3.47	3.08	5.46	2.62	3.58	5.29	1.56	2.6	14.01	1.59	3.85	27.6	32.77	85.98	15.5	15.15	7.54
	TP73	0.34	7.82	0.2	0.88	2.42	1.78	1.06	13.55	2.85	1.27	9.54	14.42	18.15	58.06	20.9	15.55	11.34	27.34
	IGHV6-1	4.58	3.03	1.22	27	0	0	7.4	2.48	0.52	1.24	45.36	90.09	4.01	63.68	103.73	20.19	6.72	44.69
	SBK1	0.26	0.33	0.13	0.45	0.56	0.17	0.71	0.18	0.34	1.15	3.23	2.99	0.63	3.17	1.48	5.31	0.39	5.97
	HIST1H2BF	3.87	12.84	3.82	2.34	18.47	6.48	7.07	30.4	4.81	54.04	72.3	88.82	97.52	4.46	34.43	92.34	130.2	196.24
	TACC3	5.33	6.67	4.99	7.77	14.29	4.37	6	8.9	4.12	47.5	21.72	45.24	28.61	48.22	62.89	49.89	58.9	28
	BAIAP3	0.65	0.77	0.28	0.8	0.69	0.7	1.2	2.15	0.54	5.93	0.44	0.32	3.7	23.88	3.93	8.05	1.93	0.96
	SIT1	1.18	0.72	0	0.69	0.52	0.71	1.79	1.31	0.74	2.72	5.74	11.34	0.93	6.69	14.34	1.41	1.22	5.37
	LRRC61	4.44	3.82	4.28	1.27	7.71	3.93	3.09	5.6	4.93	11.64	13.34	19.27	11.84	60.48	45.48	12.26	6.02	27.72
	IGLV2-8	22.52	30.6	4.76	9.66	4.21	0.29	34.2	9.9	23.07	6.25	170.44	118.15	20.65	220.71	244.71	16.43	86.02	139.38
	ZNF865	4.23	1.38	2.21	1.28	3.74	1.1	3.08	1.8	2.36	6.73	8.75	10.95	13.86	39.8	21.8	4.01	5.17	10.32
	RAD54L	2.61	1.78	0.6	1	3.57	1.57	1.72	3.03	1.21	11.4	3.33	6.4	9.12	5.32	5.68	12.16	7.92	6.53
	ZNF385A	11.94	20.61	1.59	8.16	56.95	10.01	27.45	13.52	29.64	36.12	47.52	118.33	87.66	377.29	136.09	119.45	90.35	59.18
	IL23A	1.11	0.24	0	0.48	0.29	0.57	0.99	0.23	0.74	1.17	1.19	0.71	2.87	1.97	6.6	5.5	0.33	2.01
	GRIN2C	0.68	0.07	0.14	0.32	0.28	0.02	0.45	0.28	0.7	0.34	0.18	0.11	0.2	2.04	7.62	0.3	4.71	2.88
	IGF2BP3	3.6	0.46	0.19	1.67	1.8	1.31	4.05	4.88	5.91	10.53	1.41	2.19	0.21	0.1	15.17	62.68	4.01	5.53
	TERC	53.33	105.43	68.84	179.04	104.7	87.4	61.31	84.77	63.55	397.74	1112.55	288.99	872.1	1524.81	1075.45	406.57	426.68	302.76
	LMTK3	0.2	1.57	0.09	0.57	1.44	0.99	1.95	1.7	0.56	1.15	5.85	2.39	12.24	18.68	7.61	6.29	3.62	2.08
	RNASEH2A	4.42	7.09	6.82	4.08	7.73	4.32	2.91	7.49	1.92	28.14	14.89	12.18	21.65	51.67	29.46	44.1	52.74	31.99
	SKA1	0.45	1.27	0.65	0.58	3.56	1.24	1.04	2.27	0.87	13.51	7.46	5.64	16.11	5.52	6.9	10.44	14.77	14.66
	UCN	2.88	0.21	0	0.84	0.8	0.33	0	0.2	0	0	0.43	2.49	1.37	15.25	1.68	1.06	0.45	1.68
	VMO1	1.85	3.08	2.5	1.32	1.54	4.4	2.08	1.25	0.88	1.75	5.71	46.05	6.69	25.41	16.23	5.84	12.5	17.64
	FNDC10	0.32	5.08	0.79	0.57	4.46	3.01	4	5.82	3.16	12.91	9.85	8.57	28.84	59.23	14.91	6.36	20.02	17.75
	BOLA1	11.85	7.38	17.08	1.53	7.66	3.83	4.89	12.91	5.49	39.68	40.07	29.53	36.31	121.32	41.11	25.51	38.87	106.25
	AC016876.1	6.06	8.17	8.01	5.3	6.36	1.93	6.12	5.62	5.81	7.38	16.8	15.18	7.9	84.35	56.01	9.84	29.82	63.11
	WNT7B	0.33	8.01	0	2.36	14.41	2.53	5.45	4.24	4.53	41.61	20.78	10.42	26.32	56.19	16.2	21.07	24.55	30.09
	ATP6V0E2	4.18	7.16	10.45	1.28	4.4	4.73	8.93	8.57	2.61	63.43	21	18.21	51.43	90.36	31.22	36.82	40.26	43.15
	AC007342.5	0	0.67	0.08	0.27	0.58	1.2	1.04	1.72	0.82	5.9	4.59	25.77	3.04	0	0.3	0.48	11.7	4.86
	OSCAR	1.68	0.76	1.03	3.45	0.64	0.71	0.49	1.24	1.42	2.5	4.05	19.01	6.52	9.68	29.36	2.77	4.17	1.04
	RGS19	9.22	4.6	5.23	15.66	4.64	3.46	6.74	4.48	7.39	31.06	21.33	49.06	55.09	107.32	46.42	36.11	19.7	23.61
	HES6	6.46	1.35	7.54	1.58	0.99	1.12	0.96	0.71	1.19	3.27	2.49	1.04	6.55	69.53	13.49	18.84	15.47	16.59
	HES2	0.29	33.64	0	5.14	28.79	11.41	13.87	48.69	8.99	236.38	37.3	69.95	210.1	444.53	129.24	63.93	105.48	26.41
	MMP25	3.64	0.62	1.63	5.8	0.62	1.26	0.4	0.51	1.75	3.53	2.05	4.71	3.66	27.01	20.86	1.03	0.83	2.66
	KCNQ1	3.62	0.99	1.98	3.69	1.57	1.24	1.65	1.31	0.98	1	10.15	3.49	2.01	22.49	7.48	19.49	2.72	23.32
	PARP10	38.21	25.93	27.64	24.21	11.19	12.7	19.39	25.41	9.99	65.97	64.73	121.32	71.29	267.39	197.98	38.24	51.84	87.42
	ALDH1L1	2.82	0.84	1.73	0.94	0.84	1.92	6.69	1.73	0.33	19.54	37.45	9.92	24.43	3.69	17	0.4	2	1.09
	HIST1H4J	94.5	262.03	402.82	217.7	369.27	286.56	206.41	517.83	165.55	670.62	1482.32	2536.48	1805.03	1431.72	4055	1958.64	2316.16	4575.15
	KCNMB2-AS1	1.26	0	0	0	0	0	0.54	0.54	0	3.45	0	0	4.79	0	2.89	2.82	0.42	4.65
	FAM241B	0.34	1.6	2.19	0.3	1.72	0.8	0.61	2.51	0.45	10.89	11.52	6.54	16.15	5.45	3.81	9.72	5.94	16.32
	ASPRV1	2.47	0.59	1.58	1.89	0.76	0.56	0.82	0.75	1.07	0.08	0.42	0.38	1.17	0.71	13.06	43.24	7.47	0.27
	ODF3B	11.59	24.49	8.81	16.55	12.58	10.04	9.09	8.91	9.44	18.86	39.58	86.68	40.24	122.59	160.55	17.57	54.03	76.7
	CFTR	4.04	0.25	0.35	1.4	0.06	0.09	0.67	1.13	0.4	5.53	3.32	0.48	0	2.17	0.39	1.54	1.02	0.81
	TRPV4	0.71	3.58	0.7	0.93	1.13	1.32	2.33	4.17	1.38	1.23	3.57	4.52	3.13	32.28	9.96	25.9	13.8	12.46
	TNFAIP8L1	4.21	4.94	2.82	1.96	3.33	2.01	3.42	4.01	2.56	15.89	7.33	8.29	14.86	65.43	18.2	11.6	17.52	7.09
	TAF7L	0.8	0.28	0.43	0	0	0.22	0	0.27	0.34	1.33	2.1	1.64	0	0	0.31	0	7.06	3.39
	C1QTNF6	2.67	0.79	6.54	2.05	1.23	0.48	1.97	0.54	1.19	5.02	5.09	12.92	5.5	29.46	11.78	7.03	3.82	24.45
	PDXP	3.07	0.48	3.25	0.88	1.7	1.11	0.61	0.61	1.13	6.01	4.77	4.08	7.17	18.95	12.87	4.01	3.64	10.69
	TOR4A	2.51	3.42	1.49	2.54	8.02	3.29	2.87	5.46	4.89	25.48	7.85	16.26	18.38	259.39	74.18	26.74	16.08	20.4
	RIPK4	0.09	18.61	0.04	1.91	30.24	8.34	9.05	28.26	12.77	77.45	32.61	34.82	99.25	162.14	44.59	103.31	119.28	66.6
	TGFB1	50.36	14.05	18.07	23.72	25.92	7.75	14.62	10.89	21.3	10.19	42.32	94.5	116.95	275.91	163.56	65.14	43.17	33.26
	FAM83A	0.3	39.5	0.22	9.54	57.51	24.64	54.88	106.38	10.83	412.03	233.62	254.15	189.56	361.63	81.61	92.41	344.9	41.02
	ANK1	1.93	0.15	1.69	0.65	0.26	0.41	0.97	0.78	0.24	1.52	1.54	1.16	7.22	4.74	1.81	0.3	1.35	4.4
	SAC3D1	5.39	4.57	4.35	2.25	9.39	3.75	2.29	7.87	3.66	19.38	5.34	7.45	17.93	93.86	30.29	20.38	22.73	23
	RAVER1	27.37	8.9	9.91	10.24	14.79	4.22	14.33	7	10.28	15.53	28.51	33.61	30.85	216.48	59.25	26.4	26.81	37.93
	ZNF213	3.24	3.49	3.78	2.91	7.64	2.76	3.98	3.56	3.07	12.27	11.13	14.79	23.09	89.72	20.83	9.25	11.57	14.43
	DOK3	8.99	1.41	1.49	13.03	1.93	2.71	2.38	1.1	5.27	4.13	7.81	35.51	14.11	52.28	47.1	11.25	5.75	7.27
	IGLV2-11	16.94	6.17	3.89	11.63	2.57	1.29	47.08	15.26	6.04	34.76	655.03	135.19	6.5	34.06	327.17	3.84	21.4	134.25
	AC129492.3	0	1.13	0.16	0	7.09	1.8	4.78	0.02	3.52	0	0	2.22	12.63	42.94	26.13	6.41	6.19	17.95
	UNC5B-AS1	0	15.77	0.5	0.83	6.8	2.12	0.87	4.14	1.69	5.58	17.79	13.77	20.66	73.89	13.32	21.77	30.15	25.61
	LINC01006	4.78	7.53	4.88	2.01	2.58	3.12	1.32	2.04	1.7	3.97	6.31	6.23	3.83	121.49	15.98	5.86	9.62	25.49
	FANCA	8.29	5.45	2.2	7.36	4.55	4.68	3.66	3.51	3.44	45.07	14.69	32.07	26.03	37.25	39.11	17.28	19.89	39.23
	GZMM	0.79	1.35	1.76	1.03	0.65	2.25	3.16	1.29	0.86	1.24	4.66	9.9	0	12.33	40	0.87	2.04	3.9
	RBP1	15.09	23.9	145.45	9.27	9.45	5.15	7.11	13.04	11.56	678.13	99.15	17.84	76.7	234.12	73.73	100.31	56.64	295.29
	NFKBIE	6.3	6.05	3.73	5.86	6.82	2.22	9.52	3.54	8.52	10.6	13.89	23.38	20.73	141.32	90.59	21.2	12.96	21.5
	AUNIP	0.64	0.54	0.28	0.97	2.15	0.36	0.14	0.44	0.76	7.26	2.72	2.63	7.63	1.81	0.83	9.91	8.22	6.73
	CDK18	13.36	5.26	7.61	2.96	3.14	1.95	5.19	2.46	4	3.29	7.45	29.43	3.39	70.28	17.87	8.67	15.48	19.82
	TJP3	2.37	4.66	0	1.75	3.11	8.39	7.35	16.91	0.97	24.06	19.91	26.72	49.11	50.67	4.64	19.67	45.13	11.92
	ASRGL1	6.33	0.85	0.84	6.2	1.09	0.81	1.05	0.94	0.69	3.08	1.84	5.6	1.65	31.3	19.79	6.55	8.32	42.49
	SIGLEC10	1.79	1.75	2.27	5.47	1.07	0.65	0.77	1.76	1.6	3.5	3.02	25.77	6.28	18.18	21.2	3.2	3.36	5.34
	SMIM25	1.58	0.73	0.51	4.2	0.7	1.08	1.4	1.7	1.37	4.55	7.63	15.28	22.54	2.47	6.93	4.08	5.94	1.72
	DUOXA2	0.6	3.52	0	2.1	4.58	1.57	8.88	24.79	3.58	6.96	73.97	88.24	19.17	74.82	53.48	25.38	21.8	3.14
	FZD9	0.43	0.12	0.21	0.75	0.77	0.38	0.25	0.58	0.5	0	0.12	0.2	1.23	9.3	3.78	1.06	2.46	3.24
	DUOX2	1.13	3.85	0.07	3.5	11.58	6.31	14.97	15.86	10.73	24.77	142.11	166.19	25.59	48.83	52.21	34.98	58.76	4.84
	YDJC	6.75	10.19	7.94	6.62	24.77	8.73	8.13	12.49	9.4	20.13	16	12.58	35.47	250.2	78.52	33.27	33.57	46.06
	ALDH3A1	0.66	47.32	0.54	1.42	56.98	23.24	39.77	84.75	23.95	1.2	3.33	6.4	44.38	288.98	178.2	156.61	512.38	817.98
	CCDC24	7.98	3.67	5.02	3.03	1.39	1.29	2.36	1.85	1.48	9.29	4.49	19.91	8.02	65.09	13.39	30.09	8.94	13.19
	LY6E	81.57	126.02	99.42	45.35	103.81	74.77	84.87	126.53	86.21	16.06	562.49	836.86	537.97	985.76	1278.57	244.59	155.33	603.97
	STIL	0.74	2.15	0.6	1.13	4.1	1.26	1.32	2.59	1.94	21.11	8.15	16.17	9.56	1.87	3.1	14.03	17.76	11.25
	AC007342.4	1.08	5.27	0	0.95	2.46	5.49	2.78	4.4	2.93	17.4	11.61	92.93	17.47	0	12.96	3.74	45.47	20.59
	TMEM61	0	0.81	0	0.57	0.54	0.66	0.29	0.38	0.43	7.39	4.38	1.42	1.98	3.71	2.24	0	2.16	7.81
	KIF20A	0.67	3.56	0.33	1.22	3.24	2.18	2.06	7.01	2.15	21.84	10.9	11.13	15.03	9.96	7.58	24.3	33.44	31.33
	HK3	6.04	0.46	1	6.99	1.02	1.07	1.4	0.14	1.2	2.69	4.21	12.95	5.08	15.73	35.38	6.82	3.64	1.96
	MMP28	0.74	12.47	23.93	4.13	21.48	10.21	5.52	8.45	8.85	0.09	3.33	47.58	2.77	303.71	69.92	2.08	100.45	16.03
	IRF5	8.58	4.62	1.97	8.45	12.21	3.68	4.39	7.82	3.72	75.43	21.59	45.56	68.15	28.67	25.51	18.49	36.75	23.41
	SREBF1	83.08	122.02	21.34	26.04	74.88	45.04	42.28	49.19	46.12	116.74	333.97	163.86	94.32	791.33	236.64	78.9	132.22	221.28
	MYO3A	0.64	0.88	0.32	1.32	0.69	0.59	0.87	0.97	0.29	0.28	0	8.62	0.8	0	0	8.95	16.65	9.74
	PROM2	2.77	25.96	2.22	5.73	32.72	35.17	54.84	62.25	24.53	258.1	192.6	168.87	203.69	803.6	247.05	103.11	215.43	91.89
	SNX20	1.36	1.29	0.74	3.87	1.34	1.21	1.79	2.52	1.78	5.43	6.08	23.92	2.96	18.42	20.98	3.12	4.1	4.35
	MICB	2.57	0.71	1.48	3.86	0.54	0.85	1.47	1.01	1.08	1.94	2.54	13.94	1.69	1.44	7.28	0.7	6.63	23.32
	CHDH	0.83	0.3	0.36	1.13	0.82	0.21	0.99	0.29	0.66	3.52	3.1	4.34	3.86	8.14	7.68	6.23	1.57	7.4
	PRR11	0.87	1.89	1.25	2.84	3.78	2.07	1.75	6.62	2.23	23.3	22.02	21.11	21.87	19.64	6.63	16.75	24.25	8.93
	GINS4	5.41	1.71	0.25	0.07	1.34	1.27	1.11	2.78	1.92	11.16	9.37	8.85	10.39	31.65	13.41	17.76	7.93	17.18
	GNLY	2.1	11.95	4.15	5.62	0.6	1.24	11.6	7.95	6.06	12.96	12.29	29.06	17.79	14.5	140.72	2.29	70.36	28.94
	MANEAL	3.19	2.55	0.91	2	5.95	2.75	1.93	3.41	3.19	20.58	33.33	6.5	22.3	36.11	1.39	11.18	12.49	29.86
	AL390719.2	0	1.27	0	0.65	2.77	1.12	1.49	2.59	2.92	9.37	1.07	3.93	3.39	33.4	9.09	5.56	5.94	4.24
	RASAL3	2.59	1.4	1.4	4.93	1.31	2.62	3.35	2.51	5.17	4.95	4.17	17.45	2.49	29.77	33.47	2.27	3.17	4.71
	DTL	0.65	7.52	0.69	1.24	3.57	2.2	1.85	3.06	1.03	26.34	15.01	20.46	17.51	0.73	7.76	22.38	23.4	19.46
	LGALS9	23.31	10.29	16.11	31.35	11.59	8.38	11.96	19.28	12.82	20.06	129.03	294.98	57.03	74.92	114.26	75.08	42.9	157.19
	TBX6	0.31	3.2	0.47	0.33	3.59	2	1.99	3.64	1.9	8.89	14.24	15.55	18.68	34.67	3.27	2.8	11.54	9.36
	NKG7	4.47	5.98	8.31	10.6	2.97	4.7	7.44	10.64	7	22.06	21.32	93.73	7.51	19.71	135.73	2.77	29.82	29.41
	UPK3B	0.83	7.04	0	1.66	9.49	4.65	9.69	15.67	3.67	64.54	11.06	1.01	138.18	32.3	8.76	43.39	13.17	4.85
	KIF4A	0.07	2.69	0.3	0.13	2.66	1.43	2.12	2.71	1.45	18.35	12.62	7.38	24.11	1.08	4.83	9.5	13.99	8.42
	RBM38	14.12	7.07	22.7	4.55	6.71	5.43	11.52	6.65	7.82	38.98	16.47	36.64	80.34	75.14	64.7	35.97	32.74	39.46
	ADA2	17.64	3.13	3.46	11.77	5.84	2.77	5.87	1.77	3.69	9.07	27.15	93.51	32.83	6.54	45.66	12.73	10.79	12.72
	GAA	13.49	27.11	32.54	18.41	24.23	9.98	19.21	13.33	11.67	22.35	92.09	81.58	72.55	530.16	175.02	63.63	144.88	118.52
	AC018553.1	0.48	0.41	0	0	0.98	0.08	0.11	0.78	0.1	2	0.59	1.62	0.7	7.31	0.8	1.05	0.78	2.49
	HIST1H1D	19.13	81.34	21.86	16.74	53.9	22.02	16.44	110.64	20.87	195.91	258.37	220.61	337.58	123.67	374.87	235.15	468.73	484.92
	CDC25C	0.17	1.28	0.23	0.15	1.18	0.27	0.66	1.55	0.34	7.15	4.59	4.43	4.43	0.57	2.09	6.32	6.27	10.13
	SLC4A11	0.23	1.59	0.11	4.01	7.67	4.03	2.1	4.46	2.83	1.78	3.7	8.72	7.18	90.25	9.95	89.36	27.31	16.24
	TMC6	12.06	28.7	9.46	31.56	22.16	17.08	31.29	23.33	20.25	53.96	76.4	69.32	87.19	299.98	163.03	74.28	74.74	59.57
	RHBDD3	11.85	3.51	8.18	5.58	7.93	6.36	4.03	8.35	4.14	18.23	20.64	13.25	19.5	91.15	58.18	21.64	20.6	39.14
	TMEM178B	0.06	0.26	0.79	0.37	1.16	0.34	0.44	0.34	0.17	12.25	3.14	5.11	0.02	42.83	0	0.05	6.85	0.04
	B4GALNT1	2.72	0.57	5.68	2.32	0.42	0.36	0.4	0.18	0.97	0.11	0.22	0.29	7.6	60.77	10.67	2	20.98	29.13
	AL450992.2	0	0.75	0.45	1.5	3.98	1.79	4.31	7.29	2.3	13.34	10.06	7.15	3.02	46.53	19.27	19.25	22.8	10.66
	IGHV3-43	2.14	4.71	0	1.87	0.45	0.38	1.97	1.38	0.96	0.58	36.42	46.83	5.47	2.26	339.84	0.48	2.09	54.6
	SPI1	23.33	7.66	8.48	19.3	8	7.92	10.87	5.57	12.43	15.96	41.55	138.07	52.14	127.24	125.93	32.83	15.66	25.72
	RINL	2.87	3.38	6.17	5.71	2.24	3.3	5.9	6.72	6.58	6.82	5.34	11.64	9.75	31.07	56.35	10.32	10.56	16.41
	NFAM1	2.28	1	1	4.12	0.5	1.4	1.9	0.79	1.17	2.51	4.53	16.47	3.69	5.83	19.68	4.65	2.51	2.71
	CGAS	8.65	4.32	2.19	6.22	3.86	1.57	2.14	1.87	4.55	8.7	7.13	11.51	15.28	63.54	36.53	15.98	9.9	11.93
	GPR78	1.31	1.49	0.19	2.76	2.29	4.64	3.37	3.33	0.38	91.61	2.05	14.9	14.63	9.74	0.78	2.09	13.11	0
	GPRC5C	6.31	22.7	9.7	2.24	14.93	9.58	10.6	13.24	5.49	1.02	57.23	46.33	1.44	327.39	36.25	18.66	113.64	90.8
	CARMIL2	3.55	1.48	0.86	2.8	0.51	2.84	3.43	1.05	2.65	2.61	3.78	7.36	0.25	14.26	18.32	5.44	2.61	8.03
	TESMIN	1.35	3.48	0.64	0.54	1.04	0.42	1.91	1.92	0.83	11.06	5.39	5.99	12.96	20.35	5.76	5.76	3.62	6.81
	KIFC1	0.61	10.45	2.96	1.33	11.89	3.76	5.01	8.84	5.02	38.2	16.84	24.59	26.85	28.09	22.66	30.4	20.66	45.43
	PROSER2	0.86	5.15	1.92	1.37	6.59	3.43	7.17	5.75	4.63	2.76	4.14	1.17	12.17	97.55	83.93	23.33	23.73	23.59
	CDKN2B-AS1	2.52	0.74	0.34	2.95	0.35	0.97	0.15	1.03	0.69	9.27	3.09	6.79	5.95	2.66	2.85	5.6	5.21	6.08
	ZNF114	2.55	0.25	0.2	0.17	0.16	1.04	0	0.48	0.67	0.1	0	0.71	4.44	1.04	2.73	5.55	2.64	5.27
	H1FX	42.85	79.79	62.89	13.16	50.01	36.81	44.24	69.84	28.23	169.68	141.96	179.1	215.92	809.23	273.45	258.61	194.41	192.55
	PAFAH1B3	17.16	24.03	6.51	8.54	27.16	13.14	15.13	18.46	9.36	75.39	51.28	48.09	100.26	208.47	109.64	66.05	87.05	97.04
	LINC01679	0.24	1.4	0.06	0.62	0.1	0.43	0.73	0.33	0.15	1.48	1.04	4.58	0.74	3.45	4.56	2.17	2.75	4.75
	MXD3	7.6	5.19	2.19	10.42	3.25	2.26	0.99	4.04	1.92	18.69	12.65	18.03	14.59	95.8	18.96	4.16	29.08	30.14
	TYMS	8.46	17.64	0.92	2.6	26.87	7.57	6.93	3.9	3.99	66.97	46.54	54.26	59.85	26.05	23.49	62.34	92.11	108.41
	SPIRE2	2.85	2.63	2.38	2.6	2.93	2.5	4.11	1.46	4.56	4.56	5.44	5.69	9.18	49.5	19.35	8.72	10.25	22.83
	LPL	0.42	0.22	1.86	1.34	0.3	0.06	0.51	0.1	0.33	1.27	8.05	20.69	11.87	0.76	3.54	14.97	0.43	0.38
	KLK1	0.78	0.87	0	0.83	2.28	0.37	0.54	0.51	0.73	0.29	0	3.92	2.36	0.41	1.5	29.56	8.99	2.06
	IGHV4-59	44.81	25.46	7.85	33.03	5.97	11.07	21.62	24.85	22.5	11.62	280.82	93.55	17.43	695.41	1368.43	36.83	37.07	92.66
	IGKV1-9	7.55	10.97	2.15	6.37	6.6	0.41	31.71	10.84	27.14	3.57	293.12	45.77	1.84	170.15	122.45	39.74	17.57	226.46
	E2F8	0.2	2.04	0.15	0.47	3.64	0.5	1.46	4.08	0.72	19.17	8.19	16.83	7.83	1.04	7.85	9.96	20.67	5.72
	SPINT2	23.6	292.26	5.66	43.12	352.3	361.39	277.42	294.46	200.28	992.79	334	273.04	802.45	6086.4	1388.11	612.52	608.68	422.59
	HASPIN	0.47	1.25	0.29	0.93	2.43	0.51	1.2	2.24	0.77	6.51	3.64	6.96	5.49	8.21	9.9	4.7	9.36	8.34
	TBC1D10C	5.01	2.36	2.13	3.89	2.15	1.08	6.16	3.81	3.04	5.28	9.69	27.13	3.41	26.92	63.62	5.53	5.23	9.36
	RNF212	7.03	13.84	1.27	1.22	2.29	2.99	4.14	3.51	0.62	3.14	42.11	31.85	0.04	24.87	37.16	38.73	45.97	22.77
	ALOX15	1.38	0.37	0.07	4.07	0.66	0.98	0.12	0.3	0.95	0.77	0.23	0.53	0.96	289.82	2.63	0.92	1.58	35.04
	CCDC88B	6.41	3.64	2.13	7.18	3.84	3.46	7.11	3.42	3.31	35.76	6.2	20.12	8.98	56.3	25.34	14.78	16.08	18.57
	AC012073.1	2.27	0.42	0.48	0	1.48	0.11	0.72	0.66	1.28	5.12	0.83	2.64	3.47	6.72	8.68	2.86	5.64	2.97
	ADAP1	2.9	3.16	4.19	4.01	2.41	2.85	2.19	2.77	3.21	6.73	3.68	7.97	2.03	29.13	12.41	36.2	36.03	21.49
	POLD1	18.22	11.57	7.36	6.84	12.94	9.74	7.03	12.09	10.98	42.68	20.57	28.95	49.36	74.59	96.16	44.46	44.51	51.98
	COL10A1	2	0	0.54	1.4	0.16	0.17	0.46	0.12	0.82	2.85	27.22	0.68	2.67	9.33	2.62	19.51	0.77	1.7
	NEFH	0.43	6.47	0.55	0.76	0.99	1.23	0.19	1.53	1.49	0.22	14.04	5.27	0.13	0.24	34.46	0.34	18.82	16.47
	ARHGAP40	0.37	2.31	0	1.28	1.64	2.08	1.28	1.67	1.96	30.47	3.81	0.32	16.87	3.36	1.69	6.28	1.02	0
	SLC29A2	0.4	1.4	0	0.78	4.18	0.64	1.1	1.68	1.23	3	3.5	9.22	7.64	11.7	5.65	8.83	8.87	11.02
	KNL1	0.18	2.15	0.12	2.54	2.78	2.75	2.41	2.02	1.43	14.57	4.36	8.71	9.18	9.29	4.63	8.66	12.49	8.28
	AKR7A3	1.4	0.26	0.39	0.88	0.66	0.4	0.44	0.81	0.17	1.88	0.88	4.03	5.94	4.25	1.05	4.47	7.01	1.42
	NOS1AP	2.88	0.59	0.66	0.54	0.73	1.11	0.48	0.21	1.15	3.49	1.42	4.34	0.18	11.41	8.5	5.89	4.14	2.15
	MMP15	1.91	2.07	11.63	1.27	2.51	1.82	2.12	1.82	1.49	2.15	4.9	3.87	5.69	50.59	16.06	7.74	8.26	34.8
	AC022211.2	1.06	0.08	0.95	0.54	1.43	0.29	0.32	0.65	0.16	2.37	1.66	3.64	1.11	5.91	3.13	1.35	2.13	3.12
	EFHD2	40.26	63.65	23.37	23.06	80.26	31.34	45.55	25.42	23.21	80.88	142.9	119.62	194.38	763.08	284.58	142.82	122.94	177.04
	DONSON	16.94	6.51	2.99	6.47	7.5	5.78	6.23	4.68	7.42	41.94	21.98	15.74	53.56	100.93	16.71	28.18	31.67	19.52
	HJURP	0.62	5.71	0.32	0.51	7.54	0.69	0.87	5.2	0.83	21.34	7.41	9.05	6.92	4.39	4.97	17.9	20.05	8.64
	COX6B2	1.07	0.69	0.2	1.36	0.13	0.14	0.09	0.08	0.03	7.45	0.23	2.49	1.35	2.29	1.39	0.84	3.85	0.26
	PRSS16	1.49	3.6	0.57	0.33	3	1.04	2.5	2.73	1.6	7.26	14.72	20.45	7.71	6.21	5.35	6.71	7.6	20.76
	AC091057.6	1.09	1.06	0.1	0	0.69	0.07	0.29	0.55	0.17	7.06	0.69	4.76	2.39	2.13	1.45	2.2	1.97	2.09
	SHISAL2A	0	0.32	1.3	0.15	0.43	0	0.38	0.14	0.1	0.64	1.94	2.01	0.93	3.54	3.57	3.01	0.74	3.76
	S100P	0.55	108.76	0	73.39	40.73	37.88	19.31	23.23	16.97	358.37	811.47	33.7	1081.01	4.24	40.03	327.85	756.08	235.92
	ALDH16A1	15.11	18.07	19.99	8.76	19.52	13.91	19.49	23.45	13.73	34.18	34.8	45.17	59.65	215.22	193.82	51.11	54.62	77.6
	KCNG3	0	0.15	0	0.55	0.26	0.27	0.28	0.07	0.31	0.47	0.19	0.73	0.09	20.33	4.14	2.22	1.62	0.85
	AL359258.2	0	0.3	1.04	0	0	0.59	0	0.59	0	0.97	0.98	2.4	1.42	42.27	5.86	0.82	2.33	0.54
	TAPBP	75.15	59.6	62.27	26.53	67.94	34.22	75.35	59.78	56.37	107.28	293.73	683.61	177.39	982.1	795.82	117.3	110.62	611.29
	ZNHIT2	5.12	5.18	7.06	3.78	9.3	7.05	6.11	4.95	7.76	17.95	11.21	13.54	24.78	115.48	46.75	13.37	12.5	28.74
	ATF5	13.2	6.04	6.33	4.33	10.99	3.75	7.32	3.79	8.35	23.42	24.76	42.3	50.18	66.3	70.37	13.59	16.92	89.29
	MAPK8IP2	0.77	1.12	1.56	0.34	1.08	0.71	0.68	0.78	1.39	1.77	3.1	0.66	0.94	5.3	7.94	18.15	7.15	6.61
	ORC1	0.21	2.81	0.52	0.47	1.98	0.88	0.69	2.58	0.74	9.99	4.2	8.05	5.67	2.37	5.3	14.85	15.89	9.29
	CHAF1B	2.73	3.01	1.13	0.81	1.91	1.44	1.21	1.66	0.97	9.45	7.07	5.38	9.16	17.31	6.69	10.97	8.81	13.94
	AC087289.5	2.34	0.87	0.92	2.64	0.84	0.23	0.54	0.52	0.73	0.43	0.83	4.56	1.46	24.18	5.52	1.39	1.76	2.51
	ADRB1	0.12	0.44	0.06	0.61	0.19	0.08	0.26	0.23	0.25	1.39	6.48	1.39	0.18	2.96	2.34	0.05	0.27	3.18
	TM4SF19	1.11	2.41	0.92	5.92	3.42	4.38	1.16	2.13	1.79	22.6	2.06	24.37	22.77	0	23.79	41.89	6.33	0.31
	PLD4	2.85	4.06	1.07	2.57	2.19	1.82	2.35	6.01	1	6.47	9.07	49.18	1.92	103.92	88.39	1.03	1.21	9.31
	IGKV3-20	159.42	115.04	37.64	42.09	22.07	8.57	102.43	87.23	53.53	74.77	1016.11	582.07	37.25	413.49	1140.24	193.17	407.56	720.44
	FAM201A	0	1.09	0	0.19	0.24	0.26	0	1.03	0.45	5.96	1.03	1.64	4.34	5.94	0.26	1.17	1.35	4.41
	APLP1	3.77	0.74	2.08	0	1.15	0.68	1.06	1.59	0.79	11.73	0.38	1.49	20.76	2.2	2.03	7.15	5.92	4.85
	HIST1H2AH	12.74	56.46	27.49	16.7	163.97	53.46	46.74	139.09	27.2	264.13	344.92	257.88	346.35	241.17	470.1	747.13	590.7	841.87
	IL12RB2	2.76	0.75	1.07	0.53	2.06	0.78	3.22	0.7	1.69	2.53	3.65	4.98	0.13	6.88	12.09	8.02	7.14	2.9
	STRIP2	2.09	0.24	0.36	2.03	1.74	0.38	0.17	1.09	0.3	10.2	2.02	1.29	4.84	2.79	4.84	5.86	21.72	1.91
	SLC2A6	3.03	0.78	2.96	2.79	0.35	0.17	0.62	0.34	0.53	1.03	3.61	5.19	0.98	16.9	15.53	6.97	1.61	2.14
	SIPA1L3	24.81	12.76	10.32	5.28	17.01	10.89	13.7	9.66	16.66	50.34	19.19	26.82	32.19	125.89	50.15	33.13	47.82	32.48
	SRCIN1	0.89	0.57	0.36	0.67	0.24	0.35	0.7	0.1	0.44	1.73	0.05	2.95	2.42	15.2	1.66	1.31	4.74	3.14
	KRT8	1.78	46.35	6.98	4.7	63.6	25.48	38.37	22.52	34.53	7.96	340.08	152.44	4.02	270.91	85.35	86.8	11.29	988.31
	SLC7A4	0.29	0.25	2.13	0.13	0.83	0.34	1.05	1.11	0.25	0.08	0.78	0.2	0	6.99	7.79	12.2	1.89	3.79
	AC239868.2	2.01	0.49	1.99	1.26	0.48	0.67	0.13	0.82	0.38	7.08	2.5	6.76	3.11	2.42	0.28	1.39	4.58	22.02
	ABCA7	9.42	3.47	2.73	11.61	3.13	2.96	7.77	9.15	2.34	14.77	5.97	30.92	17.67	112.16	39.13	15.88	13.35	9.98
	CEP55	1.06	3.74	0.18	1.1	8.82	3.23	3.69	5.79	2.4	29.21	12.23	15.13	19.34	27.02	6.99	26.38	37.21	14.83
	IGLV1-51	26.53	19.59	10.9	3.31	1.08	0.9	48.69	44.67	5.74	10.29	356.93	110.46	5.98	9.66	249.81	483.57	19.29	60.87
	AC114271.1	0.42	0.15	0.17	0	0.52	0.41	0.34	0.99	0.43	0.4	1.07	1.06	1.3	7.09	2.79	0.85	1.95	1.58
	SLC6A8	15.22	19.76	23.53	5.51	31.8	7.66	11.51	10.02	10.38	8.13	9.8	10	55.61	610.44	135.4	91.22	66.24	64.82
	AC068580.3	0.51	0.86	0.33	0.74	1.32	0.22	0.33	0.54	0.22	1.85	1.76	2.64	3.15	8.14	3.13	1.99	3.56	1.57
	MEF2B	2.13	0.41	0.35	0	0.24	0.17	0	0.21	0.44	0.61	1.41	0.14	0	10.29	1.69	0	0.51	2.29
	POLQ	0.22	1.29	0.11	0.35	1.64	0.93	0.89	1.07	0.37	11.3	3.1	4.63	3.2	1.8	2.56	11.34	9.44	3.64
	NCK1-DT	3.02	1.35	0.69	0.58	0.93	0.8	1.14	1.37	1.17	3.72	6.91	6.78	4.63	11.88	5.76	8.53	9.13	9.04
	NAGPA	5.52	4.59	8.67	5.68	5.48	2.08	5	4.97	3.68	7.68	9.27	13.26	14	354.61	67.85	14.92	7.56	16.39
	CYP2E1	13.03	0.43	0.71	1.07	1.01	0.5	1.5	0.45	0.49	1.88	0.28	6.85	0.68	27.88	19.5	5.1	16.44	0.61
	CU634019.6	2.25	0.24	0.28	0	0.24	0.2	1.02	0.38	0.36	3.67	1.1	3.28	1.8	0	0	4.63	2.74	10.28
	BAK1	10.95	8.17	6.83	7.17	16.37	6.7	10.06	7.41	12.69	41.82	37.39	61.85	35.66	55.24	96.72	40.23	45.01	74.85
	B3GALT5	0.57	3.76	0.07	0.25	1.85	0.63	0.76	1.38	0.37	33.23	5.63	3.42	8.42	0	0.2	2.37	4.52	1.5
	CD72	6.38	0.36	1.04	2.63	0.45	1.26	0.69	0.31	0.26	9.15	5.18	26.85	2.71	2.13	6.69	2.47	2.33	3.21
	LINC01116	1.68	0.63	7.81	1.3	0.2	0.75	1	0.81	0.97	26.9	1.51	31.45	2.66	7.78	3.23	0.54	8.36	5.58
	CARD9	3.13	0.91	0.9	2.27	1.87	1.09	1.38	1.63	2.28	8.37	3.83	11.22	5.56	14.3	9.14	10.43	1.61	3.26
	ITGB2	31.9	17.23	22.41	32.86	10.11	14.12	20.43	15.63	14.05	28.99	69.88	288.29	80.69	82.69	243.1	95.97	47.33	46.06
	HOXA3	0.92	0.34	1.87	0.52	0.35	0.4	1.03	1.07	0.34	9.96	4.41	2.8	7.21	14.7	4.36	2.17	1.64	6.38
	AC026304.1	0	0.32	0.99	0	0	0.26	0	0.31	0.33	4.23	0.6	1	2.67	0	0.78	1.46	3.32	2.56
	TRIM17	4.29	0.34	0.78	1.73	1.06	0.66	0.96	1.27	1.12	36.37	11.29	0.71	10.52	2.28	4.94	4.9	0.62	11.46
	CKLF-CMTM1	4.74	1.47	1.43	4.15	0.35	0	0.66	1.97	0.41	2.99	3.26	5.7	3.69	16.13	18.26	3.97	4.04	12.55
	SCAF1	23.53	11.94	18.42	7.01	19.9	5.78	17.29	10.58	15.19	36.49	39.51	37.73	63.22	266.36	134.61	21.84	18.92	54.07
	ERVMER34-1	0.97	1.18	0.18	0.32	1.19	1.04	0.69	1.11	0.77	4.51	6.55	1.65	9.58	49.25	12.23	8.58	5.99	2
	TNFSF10	32.38	58.82	26.51	23.23	38.84	30.78	26.16	122.53	35.35	287.56	376.88	671.35	123.37	49.37	109.08	224.55	713.65	465.54
	CALML5	0.44	209.14	0.22	9.95	35.05	65.28	141.32	289.73	114.97	789.46	122.36	1.05	2602.53	7.53	542.29	573.37	338.66	430.02
	HIST3H2BB	0.42	4.92	0.41	1.24	4.36	2.39	2.19	6.23	1.59	11.95	8.34	16.03	28.99	2.98	8.8	8.96	58.73	14.83
	ANKLE1	1.19	0.05	0.18	1.47	0.28	0.61	0.09	0.13	0.22	0	0.24	0.3	0.35	9.49	2.1	3.27	0.44	2.85
	FAAP24	1.46	0.63	1.31	0.88	1.42	0.33	0.26	2	1.16	11.99	6.02	4.36	5.76	2.19	4.21	7.45	6.93	5.42
	FBXL6	7.57	4.88	2.69	6.56	9.23	5.93	4.74	5.69	6.77	17.45	14.54	13.26	35.15	69.95	51.54	14.32	21.5	15.11
	PVRIG	0.9	0.15	0.39	1.58	0.62	1.46	1.68	0.82	2.09	0.99	3.08	7.67	0.68	6.17	19.07	0.45	1.02	2.34
	PRCC	64.88	23.33	24.66	14.98	39.03	18.95	38.18	24.16	30.69	106.42	93.13	73.18	93.7	387.87	61.73	52.24	55.47	65.1
	POMC	2.36	2.46	1.75	2.44	1.63	1.16	1	5.95	0.93	1.32	0.33	1.27	0.53	18.27	1.51	10.81	0.47	73.89
	PRSS21	1.75	2.72	0	0.8	5.26	0.44	0	4.23	1.33	0.63	3.02	8.5	0.48	0.64	1.19	0.52	11.38	60.29
	TNFAIP2	176.8	50.37	16.88	51.86	44.75	60.73	35.45	58.45	54.72	388.56	116.61	656.78	341.39	384.63	237.19	164.98	267.77	138.2
	RNF44	19.8	11.85	6.92	12.16	14.08	6.56	15.03	9.1	7.78	15.36	29.94	41.41	24.64	209.15	71.4	17.58	15.88	32.65
	NTF4	0	2.9	0	0.35	0.82	0.54	1.05	3.98	0.58	4.87	3.73	5.18	5.02	30.29	2.12	7.3	9.25	7.68
	WNK4	1.36	0.33	0.05	0.22	1.13	0.61	0.31	1.03	0.22	0.1	0.23	0.07	8.96	1.06	0.08	13.49	0.51	0.21
	FAM83D	0.28	6.49	1.18	2.23	12.99	6.57	11.76	51.83	4.48	71.19	18.57	21.03	73.73	174.3	23.66	70.44	33.72	29.25
	CABLES2	6.38	1.5	3.03	0.91	1.35	1.66	1.48	1.25	1.19	16.17	9.16	8.69	16.86	7.68	2.46	11.83	10.92	9.96
	RPL39L	4.59	7.69	9	12.06	9.56	6.41	5.27	7.77	6.52	37.24	32.45	11.47	2.06	55.96	29.68	75.7	53.54	146.78
	WNT7A	0.24	0.17	0.08	0.78	0.89	0.05	0.11	0.84	0.45	0.08	4.83	0.35	1.2	5.05	2.07	4.01	3.55	2.26
	ESCO2	0.79	9.1	0.37	0.23	5.02	2.62	2.83	5.11	1.21	31.27	8.18	14.11	8.77	0.53	6.48	29.39	10.69	19.25
	NUSAP1	1.2	21.93	1.51	1.66	14.63	9.36	11.58	13.25	4.72	144.73	49.71	66.96	53.92	3.75	15.83	75.85	117.55	98.39
	KCNAB2	6.23	2.15	6.95	6.98	2.83	1.82	3.4	2.13	3.46	7.56	9.52	41.08	17.81	12.12	33.68	18.99	9.89	9.2
	ASPHD1	3.35	0.28	0.61	0.84	0.4	0	0.35	0.29	0.28	0.85	3.79	1.27	0.55	11.9	2.6	8.72	1.27	1.29
	TMEM44	13.48	4.15	5.19	5.02	3.22	2.8	1.78	3.99	2.27	13.66	6.34	6.26	15.1	34.51	21.86	31.71	20.15	60.12
	SLC52A2	15.01	11.82	14.02	14.09	43.85	21.1	20.82	12.65	22.41	57.77	34.13	37.1	92.03	383.1	134.74	46.58	89.56	44.85
	ARHGEF16	0.29	13.2	0.37	1.26	10.78	10.79	7.41	13.39	8.02	35.72	9.55	32.36	39.83	60.61	46.51	40.49	37.43	31.13
	PAK4	14.87	27.53	12.68	5.31	34.12	17.86	20.18	29.85	20.21	54.4	45.58	42.48	83.67	343.83	119.08	43.47	42.21	68.68
	LIME1	8.62	10.21	2.02	1.35	5.03	5.66	9.39	6.55	3.77	8.08	11.98	16.76	8.73	77.66	77.8	6.3	6.42	18.7
	ELAVL2	0.18	1.17	0.08	0.94	0.25	0.03	0.2	0.22	1.23	2.5	0.5	1.47	0	1.42	0	2.17	5.43	3.38
	LRRC24	0.82	0.78	1.1	0.65	0.21	0.19	0.62	0.44	0.52	0.86	0.69	1.4	1.49	14.16	2.07	0	0.63	1.96
	MSRB1	7.93	8.15	52.31	20.13	10.62	14.92	14.14	10.07	8.24	13.47	33.98	94.68	71.34	210.51	136.96	28.92	32.55	76.88
	CDH24	2.83	2.04	4.89	2.95	2.61	1.51	2.62	2.84	1.44	5.9	2.76	3.05	8.07	48.95	14.73	7.46	16.41	18.09
	PML	68.97	15.68	23.81	14.12	33.87	9.16	18.25	14.54	20.6	32.38	66.85	134.66	42.09	656.85	332.1	37.76	29.8	74.19
	SLC6A11	0.23	0.81	0	0.61	0.89	1.11	1.37	0.87	0.96	16.27	5.45	6.69	4.48	0	2.68	4.55	2.9	2.6
	ALPK3	1.9	0.3	0.59	0.89	0.36	0.95	0.94	0.51	0.6	24.76	0.98	0.27	1.4	1	0.7	2.02	0.42	11.88
	SPHK2	11.38	2.13	8.81	2.35	3.49	1.64	2.07	4.97	3.79	14.36	7.43	9.27	14.24	66.25	27.65	9.43	5.55	11.98
	MELTF-AS1	11.21	0.97	1.91	3.28	3.04	0.7	1.29	1.59	2.41	6.76	4.08	2.02	2.75	23.65	3.62	5.87	1.86	25
	TMEM52B	0.13	0.16	0	1.24	0.26	0.13	0.16	0.94	0.35	33.57	0.51	2.64	0.96	1.73	0.76	1.46	1.6	0.15
	C19orf57	2.67	5.71	0.89	1.73	7.51	4.25	4.63	5.53	2.42	15.04	8.14	11.53	5.95	34.51	46.22	17.89	26.74	21.04
	FAM72D	0.18	0.56	0.24	0.95	0.72	0.17	0.65	0.97	0.13	5.22	2.68	5.17	5.85	0.81	0.66	1.67	1.93	4.74
	AGTRAP	15.45	27.9	21.55	19.78	24.78	28.04	22.77	35.18	16.14	61.91	103.17	131.94	125.36	338.47	167.53	59.19	143.55	59.22
	DDX11-AS1	1	0	0	1.91	0.36	0	0.07	0.37	0.73	3.15	2.35	2.99	0.28	1.53	1.37	2.78	3.26	2.41
	TYSND1	7.35	9.2	5.01	4.09	9.36	6.31	5.19	11.54	5.39	14.51	10.37	8.91	25.24	134.87	32.46	17.54	23.25	26.92
	FA2H	0	3.12	0	0.14	1.83	1.55	0.68	1.37	0.49	1.35	3.79	1.35	14.07	8.3	1.63	10.86	13.05	12.29
	AC135050.2	1.76	0.21	0.95	0.29	0.24	0	0.27	0.65	0.32	1.13	0.86	0.29	0	109.71	35.63	0.8	1.17	1.21
	AC092171.3	0.75	0.73	0.37	0.55	1.08	0.41	0.39	1.47	0.71	7.06	0.94	1.4	3.62	9.35	2.85	2.77	2.22	3.38
	HDAC10	16.67	11.39	6.26	7.86	11.52	4.95	6.94	6.22	8.54	26.53	21.99	21.02	24.85	146.72	79.88	20.46	17.03	32.76
	NAPRT	24.97	83.59	22.35	41.19	99.63	35.51	38.07	123.78	40.01	129.68	67.68	57.29	188.69	821.17	415.1	113.25	258.92	185.22
	DSG2	2.89	8.46	0.84	2.31	16.87	5.83	7.73	8.26	4.51	71	34.79	57.06	41.72	3.95	6.79	25.34	31.55	100.02
	HIST1H2BL	3.62	45.03	8.96	4.74	116.16	27.02	40.06	93.34	13.35	170.18	178.47	301.91	222.53	21.39	158.59	442.93	447.29	548.67
	FBP1	2.38	7.5	2.11	5.79	2.94	3.17	2.11	3.29	1.12	4.23	22.24	43.71	10.11	8.39	26.43	45.97	5.11	14.66
	CX3CL1	9.23	16.39	12.02	5.56	8.39	5.98	15.4	10.79	5.14	14.13	43.82	121.17	1.64	86.09	81.56	26.04	1.84	187.6
	PSRC1	8.57	3.1	0.58	5.09	1.23	1.72	1.74	3.1	0.87	8.2	2.41	5.17	13	98.49	13.81	9.37	17.16	18.68
	SLC52A3	0.38	3.17	1.36	0.36	3.22	2.48	2.92	3.89	2.38	16.91	14.86	5.9	9.02	24.45	3.12	22.16	40.58	5.53
	IGLC2	416.4	339.22	158.16	201.06	70.46	22.71	745.83	383.78	213.76	141.16	2681.18	2323.43	102.78	808.75	5924.58	863.45	973.78	1248.84
	KCNC3	0.81	0.17	0.17	0.8	0.27	0.17	0.67	0.16	0.37	1.82	3.44	1.33	1.59	2.84	2.44	1.17	1.82	1.63
	USP18	1.8	2.54	1.48	1.52	1.17	1.84	1.96	5.18	1.58	5.69	9.03	19.87	7.6	9.43	13.7	9.95	13.97	22.25
	RRM2	2.32	23.68	0.27	4.76	41.02	13.99	12.8	21.04	5.52	84.24	79.3	67.9	171.45	209.79	90.95	121.94	94.72	94.26
	TCHH	0.28	0.65	0.02	0.45	0.17	0.28	0.16	0.54	0.4	84.1	0.12	0.1	13.33	0.34	0.04	0.24	0.53	0.11
	HMMR	0.11	2.73	0.4	0.72	1.6	1.34	2.24	4.4	2.6	8.78	11.55	10.68	16.3	0	1.6	12.41	38.32	16.31
	TRIB3	2.8	2.55	0.85	2.45	9.22	3	2.35	4.2	5.55	8.83	14.72	3.74	42.93	40.03	14.35	10.54	6.52	36.1
	TMEM92	1.35	0.63	0.06	0.31	1.21	1.27	0.96	0.61	0.1	0.19	17.08	9.66	3.25	5.01	0.84	0.65	4.29	13.02
	CCNB2	2.93	5.17	0.19	3.57	6.87	4.47	5.32	8.81	4.84	58.96	21.96	23.91	30.27	23.55	15.8	40.52	43.15	36.33
	HELZ2	27.24	17.15	9.52	15.57	32.81	13	21.97	16.16	20.5	35.61	29.7	51.12	42.7	226.89	158.03	55.98	52.23	34.56
	TRPM2	3.8	1.06	1.31	11.53	0.42	0.72	2.27	1.67	1.54	4.38	2.49	20.38	3.3	6.63	9.62	7.04	2.58	11.82
	AC008763.1	0.45	0.96	0	0	0.56	0.15	0	1.11	0.39	1.42	2.23	2.7	1.27	1.71	2.22	4.94	4.44	2.68
	OAS3	9.55	9.51	5.42	5.72	17.02	8.08	15.83	19.52	14.27	33.36	56.39	157.32	37.36	161.86	99.28	63.23	52.74	49.08
	ADGRG5	0.64	1.17	0.75	1.51	0.46	0.34	0.36	1.48	0.77	0.71	1.36	6.79	0.31	16.71	4.43	0.24	1.73	10.37
	ABHD15	3.28	2.86	3.85	2.47	2.96	2.32	3.13	3.71	1.69	6.96	7.55	10.92	4.31	46.13	17	7.98	10.48	12.6
	AIFM3	1.7	0.33	0.58	0.71	0.83	0.84	0.55	1.14	0.52	2.39	1.97	1.25	3.43	15.07	9.28	2.96	4.24	3.14
	SIX4	1.35	1.08	0.9	2.52	0.82	0.14	0.55	0.62	0.66	1.51	2.58	3.37	0.12	19.3	2.7	10.83	2.1	18.05
	WNK2	11.97	2.89	4.14	1.51	2.53	1.52	4.46	5.18	3.26	3.86	3.15	0.89	0.03	19.96	6.65	67.85	1.29	34.09
	CDC6	0.74	4.6	2.32	0.99	9.77	4.47	1.61	4.46	1.57	47	23.61	7.66	15.22	4.47	2.92	35.13	26	13.76
	BAALC	2.66	1.57	3.02	5.73	1.13	2.96	1	3.35	1.26	7.8	49.11	0.3	0.87	27.55	0	5.59	71.12	21.55
	SPNS1	14.73	12.19	15.66	8.53	15.71	10.99	13.25	14.18	11.21	33.5	35.78	39.15	63.98	182.48	78.87	36.52	30.09	38.89
	FEN1	5.97	8.38	5.56	3.94	18.12	6.1	4.96	9.08	4.62	57.89	30.53	34.23	36.36	22.58	31.48	64.64	63	48.89
	SDSL	2.16	0.77	6.15	2.87	0.79	0.56	1.49	1.17	0.79	5.93	8.2	16.63	8.73	15.45	18.56	5.61	1.35	10.36
	AL138724.1	3.01	2.22	0	3.57	5.91	0.56	2.12	3.5	1.87	2.37	6.14	7.23	9.77	157.68	51.62	7.2	2.25	15.87
	TNFRSF6B	11.85	22.62	0.46	55.72	11.76	2.41	4.73	3.37	10	0	7.07	22.06	51.34	258.96	133.66	8.05	43.28	18.66
	LBX2	3.6	2.63	0.42	1.16	0.35	0.55	0.53	0	0.38	4.24	6.71	9.41	4.64	79.66	12.55	8.3	2.41	13.45
	LINC01547	0.79	0.43	0.64	0.51	0.42	0.19	0.41	1.42	0.62	2.81	1.58	1.64	2.27	7.36	3.14	1.46	2.79	2.12
	TM4SF19-AS1	0.74	0.66	0.09	0.17	0.9	0.06	2.54	0.08	0	6.13	1.91	2.5	1.36	1.03	4.72	0.58	2.97	1.79
	ARHGEF39	3.31	1.54	0.95	0.93	1.04	0.19	0.36	1.04	0.99	7.59	2.58	6.01	7.23	11.17	4.62	6.09	5.96	4.22
	AC090559.1	1.81	1.16	0.91	1.04	0.75	0.46	2.02	1.49	0.6	0.48	3.06	10.5	2.43	15.59	11.67	0.73	0	1.85
	AC068580.4	0.85	2.25	3.76	1.84	6.83	2.64	3.8	1.93	3.05	8.75	19.13	56.49	8.12	29.59	12.29	5.64	10.85	20.01
	METRN	7.9	8.51	21.6	7.48	6.45	8.62	8.36	12.63	3.49	3.43	8	3.51	82.83	215.86	33.87	32.58	10.54	28.93
	HIST1H4A	20.09	45.53	13.49	4.79	57.91	30.29	26.98	60.57	8.5	50.65	129.2	99.09	204.74	221.03	405.47	103.46	217.87	352.31
	LAMP3	0.45	4.21	0.23	0.85	2.97	2.31	1.29	4.19	5.95	8.73	15.62	14.33	7.16	3.01	12.47	13.78	9.2	27.43
	XRCC2	0.48	1.2	0.16	0.42	0.57	0.28	0.52	0.91	0.47	7.63	1.45	2.15	2.47	4.01	1.36	4.88	1.88	2.49
	AC009237.14	0.65	1.47	0.74	0.38	2.94	0.58	0.48	3.25	1.13	4.07	5.17	5.4	4.02	18.22	3.72	8.24	9.79	5.25
	TNFRSF9	0.71	1.65	0.26	0.15	1.64	0	1.09	0.36	0.69	1.29	2.72	4.66	0.97	8.75	3.25	0.77	1.62	1.6
	FLYWCH1	24.31	13.51	18.84	8.73	10.74	12.46	14.12	10.35	5.28	17.77	17.8	31.65	30.28	348.61	80.19	17.23	27.91	41.42
	AL450326.1	0.51	0.44	0.77	1.33	0.21	0	0	0.21	0.89	0.8	1.52	2.81	1.46	7.85	2.29	0.9	1.92	1.95
	MEIOC	0.89	0.1	0	0.67	0.22	0.16	0.28	0.07	0.12	0.33	0.08	1.69	0.04	0.15	0.18	2.54	2.18	8.53
	NEBL-AS1	0	0.43	0	0.85	0	0.41	0	1.25	0.44	1.58	1.02	2.89	1.25	8.14	0	1.78	1.42	3.57
	RCOR2	1.63	0.16	1.52	1.91	0.31	0.33	0.23	0.46	0.75	1.42	0.45	0.35	2.02	7.46	0.66	4.9	0.36	1.66
	MCM4	12.28	51.32	13.57	11.38	83.17	31.5	35.1	50.67	42.09	287.75	176.06	122.61	130.64	327.83	154.23	262.43	342.26	168.91
	MAD2L1	1	4.14	0.89	1.69	5.66	3.74	3.78	4.75	3.42	20.5	16.78	21.94	45.72	6.57	17.1	18.59	23.5	29.25
	AL031777.3	10.79	62.28	17.26	17.64	110.62	35.42	37.12	132.78	16.31	192.99	282.57	243.35	343.2	167.22	385.25	357.78	258.04	412.69
	VIM-AS1	1.82	0.89	2.24	2.27	0.32	0.61	0.46	1.36	1.15	0.14	4.03	5.79	5.93	44.01	257.4	0.46	0.12	4.1
	NUBP2	25.89	22.75	27.94	19.51	27.04	24.76	18.63	29.65	16.44	44.69	40.5	53.12	115	365.33	120.07	51.71	56.71	97.29
	PYCR3	9.95	3.82	2.87	3.86	10.04	3.55	4.12	4.26	4.17	18.55	9.85	7.48	14.8	127.16	24.55	10.83	17.73	10.26
	TMEM37	4.87	4.1	2.39	1.25	1.03	3.42	2.98	6.44	2.35	2.53	3.46	22.64	4.41	3.3	11.24	16.75	59.93	26.47
	PSMB9	23.47	42.77	42.1	36.57	24.33	18.78	24.24	21.97	26.36	31.32	175.65	494.58	57.09	37.27	129.06	36.52	51.8	654.9
	RGS4	3.28	1.57	0.6	3.55	1.13	0.97	1.87	1.32	0.4	27.56	16.33	6.05	3.2	0	6.06	23.45	4.31	2.71
	IGHG4	157.35	83.24	35.12	111.48	32.52	5.42	396.85	57.65	400.28	15.38	317.05	315.43	48.12	743.67	3058.52	65.57	226.6	439.6
	RNF128	0.24	3.19	0	0	1.21	3.27	2.28	4.5	1.42	13.77	16.28	0.96	0.55	34.51	4.14	0.26	25.54	0.64
	GPR19	1.65	0.34	0	1.13	0.08	0.07	0	0.16	0.09	2.43	0.6	2.97	0.57	0	0.09	2.22	5.91	0.12
	AMDHD2	12.99	7.51	11.67	9.82	5.61	6.26	7.58	13.04	4.32	36.74	18.16	25.6	28.29	100.93	46.84	17.67	22.91	14.33
	GPR35	2.69	0.51	1.23	1.97	1.03	1.17	1.43	0.91	0.87	2.25	2.53	3.46	1.73	18.67	17.2	2.96	2.26	6.66
	SEPHS2	11.99	7.64	12.91	9.59	12.55	6.05	6.79	9.27	8.7	13.74	29.91	46.03	35.65	123.16	45.48	16.8	24.86	65.67
	CTSD	99.93	265.96	221.52	76.78	367.69	222.23	225.6	289.74	169.73	551.13	1104.35	2436.14	1358.83	1446.87	1560.89	879.73	1420.45	837.22
	TIGD5	4.11	1.58	3.66	1.36	5.47	2.2	3.08	3.21	2.33	7.86	5.71	4.77	9.55	43.03	19.51	4.24	10.46	9.87
	CDK1	0.71	8.59	1.22	1.71	11.54	7.77	5.51	11.96	4.17	60.54	48.88	33.86	61.93	0.2	9.3	45.46	61.49	42.11
	CDC45	0.76	4.85	0	1.67	5.64	2.45	1.89	5.21	0.96	16.35	5.3	4.82	10.19	7.79	7.36	25.88	23.06	19.25
	SLC9A1	8.67	6.16	3.75	6.26	14.85	3.19	7.54	3.43	10.52	7.71	14.8	16.81	17.85	91.94	45.45	32.02	12.77	26.61
	COMTD1	3.17	34.35	8.81	8.94	41.79	44.2	26.27	42.88	18.04	89.91	70.47	66.96	179.07	341.14	160.06	53.86	105.81	57.83
	SPIN4	4.34	2.08	2.46	1.45	5.52	1.96	2.86	2.55	3.35	26.95	21.61	9.61	63.88	4.16	7.64	4.69	10.56	0.5
	PLA2G15	6.8	2.86	9.05	4.05	4.95	3.72	4.47	3.74	4.14	17.33	13.78	38.27	19.12	23.98	27.6	18.6	17.18	19.22
	NUDT8	3.1	9.73	1.7	6	15.54	14.64	10.95	17.06	10.65	11.06	12.75	7.51	27.05	93.81	104.14	38.73	81.83	44.1
	EPN3	2.41	13.88	0.38	1.85	15.98	17.56	11.49	33.66	14.5	60.57	63.83	45.77	73.97	188.93	42.63	54.07	45.54	43.88
	DHRS2	0.39	0.28	0.06	1.42	0.17	0.54	0.18	2.38	0.94	1.17	0.57	0.48	5.6	0.51	9.34	8.32	9.25	0.24
	CHI3L1	120.93	1.13	3.36	24.62	2.59	1.36	3.37	4.94	3.48	11.84	44.99	171.33	17.28	19.79	132.58	100.92	43.56	3.57
	ZC3H12D	1.53	0.41	0.52	3.61	0.61	0.66	1.04	1	0.67	1.43	1.19	4.21	0.52	7.12	14.14	1.37	1.46	1.88
	ASPM	0.63	1.94	0.07	0.9	2.78	1.5	2.73	3.66	1.86	19.53	5.62	11.09	16.18	11.91	3.34	8.83	18.99	8.82
	FAM239A	1.45	0.27	0.48	0.28	1.09	0.26	18.11	1.72	0	3.94	0.73	1.17	0.1	1.85	0.18	23.47	4.31	0
	CXCR5	0	0.3	1.09	1.01	3.49	0.12	3.43	1.28	0.47	8.27	5.11	5.61	7.76	8.93	8.23	6.97	3.44	2.95
	DHDH	0.33	0.29	0	0	0.97	0.65	0.57	0.53	0	0.96	3.25	2.36	3.73	1.26	1.62	5.19	4.57	0.61
	SIDT1	8.74	2.4	1.65	4.4	0.86	2.44	3.24	3.41	1.77	16.99	13.04	13.21	6.83	28.95	6.73	5.8	18.11	3.94
	AC239868.3	4.14	0.51	0.9	1.55	0	0.2	1.33	0.99	1.31	12.24	2.55	13.67	3.32	0	1.21	0.79	5.35	18.63
	AC092171.2	1.21	0.73	2.51	1.15	3.57	1.64	2.27	3.14	3.15	10.79	0.59	1.45	3.99	41.22	9.14	5.95	6.29	1.63
	PRICKLE4	3.79	1.59	2.73	2.45	1.83	1.22	0.76	11.36	0.43	6.33	3.37	5.97	9.3	34.27	30.2	4.98	3.83	3.99
	ZWINT	1.2	11.77	1.44	3.14	14.77	5.68	7.68	12.44	5.01	76.81	29.44	47.72	45.95	10.5	13.87	73.64	76.77	43.13
	GINS2	0.99	3.95	0.39	2	5.33	2.84	1.59	3.46	0.75	14.32	9.11	10.71	9.66	2.95	7.65	23.68	23.81	23.9
	IL11	0	0.37	0.18	5.7	0.18	0.21	0.28	0.15	0.28	1.8	0.17	0.93	0	32.69	2.33	1.44	0.69	2.69
	NHLRC1	0.3	0.89	0.73	0.91	1.96	0.74	0.59	1.51	1.1	2.26	5.4	3.45	0.78	12.58	3.66	3.39	2.92	12.29
	UAP1L1	1.96	2.45	4.04	2.04	2.33	1.04	2.8	3.2	2.17	13.08	2.95	9.74	4.73	15.11	20.93	16.05	7.92	12.13
	MBOAT7	38.35	24.67	28.9	35.49	30.84	18.79	25.77	19.16	17.18	78.98	99	63.12	97.51	375.72	122.87	46.77	62.62	112.79
	TRIM11	14.04	8.59	5.7	7.61	23.34	8.32	11.09	12.04	11.43	40.57	18.13	22.42	36.86	158.46	42.21	34.52	27.65	27.62
	NCF1	6.61	5.37	8.07	22.7	4.19	7.14	4.33	5.12	6.34	11.53	17.63	58.24	22.98	75.39	83.34	8.01	11.38	9.75
	CLSPN	0	1.6	0.28	0.68	2.09	0.89	2.09	1.65	1.01	10.38	7.64	10.38	8.22	0.07	4.12	10.45	16.27	7.63
	LMNB1	14.59	14.15	3.69	21.21	22.34	12.29	9.36	17.37	8.21	52.58	41.19	75.15	48.37	135.22	64.15	78.95	94.18	76.41
	OAS2	9.13	10.99	9.73	9.88	10.33	7.49	8.67	21.14	13.79	12.49	46.56	150.15	25.75	5.75	37.07	53.68	70.08	51.95
	AL355001.2	2.69	4.22	3.7	1.31	1.36	1.1	0.67	2.08	1.31	3.45	4.55	4.74	5.85	31.96	12.16	4.73	5.19	8.51
	SPTBN5	3.87	0.71	0.24	1.01	1.65	0.74	1.15	1.76	2.97	2.91	0.63	1.92	0.42	7.99	10.59	4.51	1.82	2.3
	KIAA1522	4.02	15.51	3.95	5.87	65.13	12.35	25.3	20.43	28.82	83.28	74.38	84.92	126.72	179.97	93.66	73.36	78.44	101.24
	TOR2A	7.6	4.03	3.88	5.81	7.24	3.72	5.23	4.72	4.62	11.15	9.21	15.89	10.81	104.08	30.04	17.1	15.17	26.2
	CLCN7	41.36	16.24	32.73	18.67	22.11	9.21	16.26	17.26	18.34	59.2	51.51	86.72	70.62	281.47	112.56	43.11	57.5	53.86
	RTP4	4.44	3.5	5.47	2.72	1.93	1.63	1.48	3.88	1.84	7.91	19.42	25.32	2.9	1.85	9.24	17.24	8.62	64.04
	CDCA3	3.96	3.66	0.58	3.23	4.14	2.72	2.35	5.37	2.49	39.95	13.18	14.39	28.26	22.19	8.19	23.74	28.09	32.92
	AC074143.1	4.11	2.54	3.09	0	1.57	0.49	1.11	0.92	0.5	1.92	0.64	0.71	1.83	22.57	2.71	1.45	3.2	8.64
	SLFN13	25.54	6.52	5.92	6.3	2.17	2.38	5.82	3.05	2.31	29.46	39.41	33.59	2.67	5.51	6.1	25.29	43.61	11.66
	DPF1	1.14	0	0.82	0.91	0.73	0	0.2	0.06	0.29	0.18	0.18	0.08	0.44	5.99	2.04	2.93	2.17	0.13
	CCDC189	4.55	1.74	1.55	2.19	1.09	0.99	0.75	0.51	0.1	10.54	8.3	3	5.03	17.11	2.7	2.64	6.63	5.78
	BICRA	11.11	2.09	2.21	5.12	7.73	1.55	4.19	3.64	2.16	10.49	8.71	12.09	7.32	16.9	11.04	6.79	8.87	13.19
	HIST2H2BF	52.95	67.33	29.94	14	112.17	44.29	51.23	114.28	43.95	616.94	231.72	186.6	286.83	28.9	68.41	305.64	595.82	452.9
	DQX1	0	2.19	0.08	0.82	1.67	1.02	1.8	1.41	0.85	8.39	3.37	5.2	5.98	33.66	3.31	3.43	10.54	4.86
	MICALL2	15.86	7.57	9.86	6.57	14.39	5.14	8.93	5.4	8.72	18.15	10.7	24.95	23.8	216.52	60.85	16.6	16.57	26.37
	EPCAM	0.23	18.69	0	1.66	35.9	10.16	8.99	5.49	19.6	11.31	21.56	33.81	3.64	137.3	9.54	55.55	31.29	191.16
	FBXL8	6.03	2.91	5.8	9.29	1.99	0.29	3.25	3.1	2.91	7.24	3.25	6.2	7.62	52.31	15.97	6.07	13.02	20.69
	FUOM	10.59	5.44	1.12	13.29	8.5	3.23	5.6	8.63	7.39	11.57	8.93	26.28	62.04	55.86	42.43	40.2	31.22	19.95
	GFI1	1.85	0.58	0.44	0.54	0.71	0.37	1.34	0.45	1.01	1.32	1.79	4.26	0.29	2.47	9.73	1.45	3.34	7.62
	GAREM2	2.19	1.71	2.93	4.46	1.14	0.57	1.17	1.57	2.03	2.24	4.61	2.55	2.99	18.55	3.98	7	1.98	12.62
	DSN1	2.23	3.96	3.2	2.39	4.3	4.36	3.91	4.62	3.09	31.24	26.55	19.42	32.09	26.83	11.48	20.74	31.32	23.94
	CXCL16	15.4	21.6	6.11	13.72	59.54	24.22	52.33	31.89	41.22	50.95	68.71	168.42	69.15	200.97	144.1	56.89	77.16	147.09
	PCNA	23.2	61.27	28.4	15.08	67.72	52.13	33.37	54.37	36.63	280.97	194.28	209.01	301.87	68.75	89.33	544.05	286.39	249.23
	ANKK1	0.39	0.56	0.06	0.11	0.32	1.26	0.4	1	1.81	17.74	0.84	1.36	0.61	4.19	0.18	6.34	2.49	1.46
	BMF	8.03	2.69	5.18	1.86	1.41	1.32	2.99	3.67	1.29	11.12	6.74	14.11	4.43	18.63	25.55	9.92	13.89	14.82
	IGLV1-47	12.56	26.33	8.5	6.79	6.7	0.42	4.72	8.29	80.36	8.07	277.35	495.91	32.56	14.01	205.07	34.84	24.68	92.4
	DTX2	27.72	20.46	12.15	19.14	36.35	19.62	28.41	39.01	19.69	96.13	45.73	71.92	146.75	394.5	141.25	95.6	62.44	110.39
	ZNF503-AS1	0.77	0.71	0.27	0	0.3	0.92	1.44	1.24	1.16	3.23	4.98	6.25	8.32	0	1.1	0.65	14.82	0.55
	GPR160	1.92	1.48	1.08	5.16	0.89	0.92	1.36	1.98	0.72	6.82	3.05	7.05	3.25	14.91	6.72	8.72	2.7	10.11
	SOX2	0.53	6.3	0.06	0.81	5.23	3.21	1.17	27.4	7.75	17.34	23.57	14.58	24.63	25.57	6.05	67.76	22.18	100.83
	PNPLA3	0.53	1.97	0	0.54	0.58	0.72	0.27	0.22	0.23	0	0.06	0.68	0.06	4.6	0.45	2.39	4.11	1.73
	E2F2	0.25	3.64	0	0.66	8.12	1.56	0.77	8.81	2.53	10.82	6.09	4.81	14.42	29.19	12.92	12.83	14.74	12.9
	ZBP1	2.03	0.61	1.95	1.98	1.02	2.08	3.16	3.33	1.06	2.04	3.86	30.45	3.48	6.83	12.07	1.77	2.13	2.64
	IGKV4-1	101.93	57.42	21.23	47.69	11.28	3.27	113.16	93.45	48.57	40.08	762.16	262.09	21.77	134.93	967.26	28.61	151.57	516.26
	ABO	0.51	1.91	0.27	1.74	9.04	1.04	1.93	2.48	0.28	0.17	2.17	15.72	0.25	71.13	12.28	0.7	12.68	13.44
	RCCD1	5.97	9.06	7.36	4.25	5.14	4.54	3.46	9.81	4.77	23.66	10.2	11.66	19.65	92.3	15.47	11.38	32.81	32.35
	ATP6V1FNB	0.58	0.42	0.45	0.73	0.89	0.33	0.52	0.2	0.47	4.66	0.51	0.63	3.54	7.29	0.9	0.55	1.2	0.77
	MRPL12	30.44	25	20.65	26.65	63.36	32.6	14.37	40.93	33.14	33.69	86.46	36.59	101.16	544.61	172.61	80.57	71.92	117.29
	ARHGAP23	56.9	52.04	32.6	12.78	101.25	23.19	43.3	32.68	45.74	205	97.78	139.63	147.09	494.76	123.88	108.18	107.31	56.98
	ATAD2	9.8	7.18	2.66	2.49	8.24	6.28	6.2	7.45	5.18	61.19	24.55	34.49	32.67	10.21	10.24	37.49	53.66	29.37
	ZMYND15	0.44	1.06	0.42	1.36	0.8	0.52	0.43	0.77	0.32	1.31	2.29	7.18	1.7	2.46	6.02	1.39	2.87	4.45
	TYROBP	69.66	49.22	48.96	123.47	14.67	33.4	28.85	33.24	31.07	70.11	223.23	909.8	239	185.6	512.9	102.8	101.45	99.39
	CD300LF	2.44	1	0.84	2.91	0.59	0.46	0.47	0.49	1.5	2	3.82	14.84	2.41	4.4	8.99	4.8	3.29	2.76
	NCAPH	0.66	7.82	0.24	1.1	6.85	3.08	2.24	5.64	1.1	17.34	12.2	12.6	18.92	8.35	12.08	27.78	26.33	17.17
	ETV4	2.32	3.55	0.52	1.84	5.65	2.08	1.75	6.6	3.06	3.82	13.47	2.18	18.32	55.31	9.93	35.4	2.32	1.93
	ZNF444	8.62	4.56	12.36	5.54	5.95	3.06	6.41	7.09	4.43	22.33	16.5	14.11	23.8	103.87	56.05	10.7	7.36	18.41
	EXO1	0	2.52	0.66	0.3	4.04	1.4	0.76	2.79	0.7	15.05	5.68	5.82	8.89	1.47	1.33	9.87	12.19	5.7
	CD4	11.36	5.69	7.35	23.46	2.06	3.59	10.92	6.61	6.14	14.83	33.96	96.25	20.82	12.13	64.52	18.24	14.41	20.72
	PLXNA1	22.5	8.74	11.44	9.77	34.7	8.58	14.76	11.77	19.5	55.49	17.18	12.44	31.5	150.21	102.79	85.22	44.73	32.92
	C1QB	55.63	26.93	61.91	84	11.84	26.63	21.4	36.2	28.44	155.88	225.91	1412.78	149.95	79.39	535.76	172.65	171.05	187.69
	PLEKHG4	8.61	18.43	9.93	7.4	6.74	3.39	4.88	6.87	3.41	33.53	30.09	21.78	35.52	36.91	20.02	28.38	40.85	57.43
	SLC25A10	1.2	16.3	2.01	1.1	11.83	12.22	13.35	17.34	6.96	42.94	42.95	14.42	43.96	117.98	32.49	43.24	41.53	27.19
	AC073332.1	0.2	1.59	0	4.57	1.48	0.75	0.54	1.18	0.55	0.76	4.51	2.88	2.29	138.71	38.73	1.15	2.41	4.21
	TBC1D10B	19.28	14.19	15.02	7.57	22.86	9.8	19.93	13.03	16.01	37.62	26.47	37.54	56.45	214.82	68.55	33.97	31.63	50.27
	MFSD3	6.13	5.01	2.74	5.01	7.28	7.54	5.66	10.39	6.58	16.1	12.38	8.96	24.13	104.64	31.26	9.47	16.77	11.33
	B3GNT3	0	4.53	0.65	0.77	1.86	3.1	2.33	11	2.42	8.12	14.72	10.44	7.36	32.05	7.76	36.21	9.19	19
	CIT	3.14	3.67	0.91	6.31	5.25	1.2	3.15	4.28	1.7	16.26	8.79	13.43	10.88	11.88	9.49	14	27.09	9.66
	ERCC6L	2.3	0.68	0.15	0.2	1.13	0.73	0.78	1.26	0.66	9.76	3.82	3.21	10.15	0.07	0.85	6.01	5.58	2.02
	CDC25A	0.54	2.14	0.57	1.19	6.1	1.74	1.26	2.44	1.28	17.5	6.55	4.81	7.76	70.58	11.24	16.43	5.33	5.64
	HIST1H2BJ	16.94	49.82	57.15	17.11	124.75	59.97	51	142.22	35.88	263.24	205.71	344.28	357.94	20	220.35	707.16	737.08	543.82
	FAM78A	1.9	1.04	2.21	1.84	1.03	1.02	2.2	1.68	1.69	4.64	3.55	18.62	2.27	4.42	15.74	4	2.71	4.85
	KIF14	0.28	0.68	0.17	0.23	1.19	0.76	0.72	1.19	0.81	7.2	2.09	3.22	4.68	2.15	0.74	3.45	6.77	3.04
	HAGHL	4.47	1.65	1.55	3.19	1.36	0.61	1.21	2.47	2.1	5.24	1.05	5.96	5.91	132.01	27.67	7.31	4.78	4.45
	GFER	9.04	8.82	13.33	19.34	10.12	8.21	7.4	12.18	8.31	20.73	19.28	32.08	32.59	214.47	28.37	22.38	36.27	36.02
	OXLD1	11.13	8.45	15.96	7.47	13.17	10.89	4.7	15.88	6.67	43.68	31.26	15.81	17.46	239.99	63.7	23.38	53.43	39.89
	SGO1	0.79	1.23	0.4	0.95	2.43	0.68	1.11	1.31	0.76	13.19	7.35	8.64	7.39	1.09	1.77	11.49	5.05	3.98
	AC005332.1	0.86	0.65	0.18	0.36	0.38	0.49	0.24	0.37	0	0.4	1.74	2.1	0.34	5.47	2.69	0	0.71	1.75
	FAM72B	0	0.67	0.24	2.58	0.53	1.34	0	0.73	0.16	6.07	1.15	4.15	5.37	2.61	0.3	2.17	3.52	1.06
	CCDC97	12.54	7.41	8	4.06	14.57	6.34	11.98	7.6	8.96	22.93	15.41	26.84	21.04	118.44	37.04	14.95	16.65	30.07
	TMEM38A	1.22	0.43	1.2	3.04	0.2	2.46	0.94	2.09	0.49	8.55	2.89	6.45	5.4	2.52	1.24	13.78	4.23	3.24
	LINC00649	1.27	2.94	1.16	1.72	1.35	1.27	3.95	1.28	2.31	9.01	9.5	2.94	15.85	6.88	3.64	8.55	15.06	8.4
	GPC2	3.96	0.28	0.49	1.26	0.4	0.32	0.36	0.62	1.15	0.78	0.73	2.36	0.57	13.18	5.09	4.94	2.39	3.58
	RTL8A	33.58	19.5	30.47	8.57	19.72	12.23	18.9	28.85	17.3	51.04	102.05	61.57	237.06	127.7	45.89	17.48	31.5	56.52
	LAGE3	10.88	14.32	12.79	10.2	16.28	15.7	17.36	14.69	8.34	55.03	53.32	20.24	188.39	82.68	59.39	58.92	39.36	49.98
	EPOP	0.79	1.64	0.64	1.54	3.54	0.9	1.86	0.5	0.91	0.59	4.27	2.87	3.82	20.04	9.57	3.79	3.75	2.82
	CBX2	0.49	0.74	1.66	1.5	2.07	0.88	1.05	2.86	1.03	4.3	1.89	1.16	7.69	8.18	4.75	10.14	14.15	8.12
	CENPK	1.75	5.38	0.33	1.97	4.62	5.26	3.54	2.85	1.51	17.06	21.42	24.91	13.78	0.3	3.31	27.03	33.04	20.27
	SIPA1	24.32	16.99	21.4	13.27	7.79	8.49	16.06	16.71	9.81	33.95	44.64	45.32	35.68	132.56	95.28	33.58	28.72	37.64
	ARHGAP45	12.52	6.88	8.2	11.58	10.17	4.78	11.02	9.38	7.38	14.5	13.5	38.06	13.87	119.73	89.78	26.66	11.71	15.63
	SLC43A2	11.73	4.55	9.24	12.1	2.86	2.67	5.42	3.02	4.02	7.18	10.47	30.65	10.69	39.5	59.94	17.69	10.81	15.12
	DHFR	6.83	11.05	8.92	2.36	10.11	7.02	5.75	10.35	2.5	25.15	34.3	37.15	29.12	19.09	7.69	66.39	63.2	59
	RASSF7	1.09	13.21	2.08	5.38	18.56	14.76	8.83	20.45	15.02	73.67	30.55	32.59	47.76	112.77	35.18	51	66.78	53.99
	BMP8B	3.37	0.64	1.35	1.35	0.61	0.28	1.01	0.32	0.9	0.61	3.89	2.15	10.57	3.33	3.46	8.69	6.98	3.67
	ORC6	1.43	1.44	1.33	2.7	3.31	1.41	0.75	2.98	0.74	13.42	6.78	8.13	9.34	2.42	3.85	13.06	10.52	13.26
	SDHAF1	9.33	5.78	10.05	9.57	11.19	5.5	5.3	11.58	9.84	24.33	20.24	15.11	51.29	87.45	59.88	24.48	23.87	33.7
	ITGB4	16.97	55.46	26.67	12.26	123.73	30.14	90.07	54.05	63.83	35.14	86.34	375.02	81.74	713.81	192.56	127.22	169.81	142.8
	RMI1	3.78	2.44	0.55	2.53	4.54	1.31	2.23	0.95	2.86	8.08	7.25	13.89	9.5	2.16	4.27	16.11	18.58	20.83
	KAZALD1	0.94	1.38	2.98	1.09	0.72	2.05	2.58	1.57	4.43	6.2	3.65	4.02	9.01	9.25	13.65	14.29	29.2	16.16
	MCM5	18.54	41.3	15.36	8.89	23.11	24.65	18.23	26.8	15.9	123.91	90.83	60.5	71.52	64.72	81.24	241.04	176.09	136.97
	NKILA	0.64	0.33	0.77	1.5	0.36	1.08	1.45	0.32	0.06	5.06	1.89	3.68	0.92	7.19	2.52	1.75	2.44	4.31
	TRIM47	37.45	24.75	43.34	11.14	40.86	14.02	26.51	13.7	28.28	12.27	18.96	118.41	40.57	323.26	125.54	29.38	57.32	71.43
	GATA2-AS1	7.78	1.74	10.59	2.23	1.54	3.18	1.79	1.16	2.54	13.65	8.92	0.55	5.88	50.34	9.72	14.68	16.1	16.12
	FAM50B	6.36	4.07	6.76	1.85	1.82	2	2.06	1.46	2.21	11.09	16.74	11.26	0.78	19.66	13.64	13.21	3.66	46.26
	TMEM250	12.53	15.08	20.2	8.76	34.77	16.69	16.73	25.75	16.55	81.19	10.27	35.98	25.58	295.56	82.78	51.41	63.58	33.66
	FBXL15	5.13	6.19	6.9	5.01	7.36	4.25	4.14	4.77	4.31	7.24	9.6	15.41	18	146.9	55.61	13.55	10.44	21.25
	AC079305.1	6.54	1.32	2.37	4.16	2.01	2.33	0.4	0.78	2.57	2.17	2.07	0.31	1.44	45.79	8.36	7.39	7.11	11.71
	FAM71E1	0.72	0.86	0.22	2.28	1.57	0.93	0.65	0.35	0.38	1.33	2.21	1.29	2.66	7.07	2.79	7.74	1.57	1.16
	ARHGAP8	0.92	2.3	0.23	4.97	3.71	2.24	2.42	2.1	4.16	6.07	1.69	2.68	16.84	37.44	5.27	24.92	7.11	14.82
	PIGX	17.31	12.62	15.67	12.5	11.96	6.98	7.19	12.12	9.22	16.35	17.71	15.6	27.01	44.59	54.84	67.78	39.37	120.98
	WDR76	6.91	5.63	2.33	4.91	5.18	3.32	1.83	4.82	3.71	53.26	17.4	22.67	17.92	9.14	5.87	18.36	42.62	28.56
	RAD51	1.93	4.14	0.63	1.85	3.13	2.89	2.31	3.27	1.07	21.12	5.81	7.92	9.69	2.42	5.09	27.95	20.53	11.51
	AC087632.1	0	2.6	1.6	2.1	8.53	3.68	7.67	10.43	0.51	50.34	6.08	20.69	28.73	6.69	13.33	42.74	45.1	26
	MAZ	100.28	73.73	111.04	55.49	113.11	54.49	74.51	77.14	78.3	271.95	100.18	155.73	190.48	984.05	402.08	161.54	211.05	269.94
	SH2D2A	7.16	2.15	1.06	1.74	2.38	1.51	7.4	2.35	3.87	2.77	7.84	14.42	3.59	42.78	36.79	4.89	3.51	10.41
	JADE2	26.23	9.15	14.3	9.8	7.9	5.12	14.74	11.52	10.08	14.63	12.51	34.2	15.38	450.62	80.8	16.1	60.21	71.87
	CACFD1	11.26	5.98	13.05	1.56	3.56	4.33	4.75	4.85	3.78	23.9	5.87	5.55	5.55	60.59	12.78	11.72	17.85	13.44
	ENDOG	4.68	9.69	7.48	2.39	10.61	12.76	6.45	9.68	3.93	14.21	4.82	8.95	24.01	101.9	50.43	16.13	27.75	32.45
	TRIM65	13.6	8.88	11.7	2.92	16.6	5.86	5.61	14.1	8.1	26.12	15.33	34.51	20.67	75.58	54.03	20.72	36.5	23.95
	FAM213B	4.15	4.21	8.25	4.26	12.36	6.39	5.35	7.24	6.94	15.93	9.95	16.19	31.86	78.25	39.88	30.02	27.99	32.72
	LINC01759	1.23	1.08	0	1.32	0.46	0.62	0.55	1.79	0.78	0.98	2.69	1.96	0.93	13.97	3.65	2.86	3.85	3.1
	SASH3	7.84	2.68	2.78	9.63	2.6	3.74	4.47	6.06	5.35	10.19	16.17	59.01	10.65	18.49	49.67	9.33	11.26	15.14
	FDXR	2.78	14.93	7.12	3.05	18.13	10.73	15.09	19.23	4.65	17.76	20.44	62.54	33.14	122.63	44.4	33.22	62.46	32.5
	CENPI	1.73	2.34	0.81	0.38	2.17	0.77	1.1	2.18	0.81	20.37	6.53	4.23	12.11	4.27	1.56	8.27	10.36	6.53
	DEPDC1	0.63	1.97	0.21	0.38	2.52	1.21	2.82	3.43	1.36	17.42	6.86	9.16	11.55	0.19	1.99	9.57	14.03	10.89
	WDR24	7.89	3.6	5.71	2.3	7.59	3.85	5.97	6.76	4.24	11.79	7.2	11.54	16.52	86.34	26.03	9.27	11.02	15.5
	AC026740.1	0	0.62	0	0.42	0.8	0.33	1.08	1.2	0.42	4.59	0	1.62	0.83	8.38	3.62	1.07	1.6	0.77
	RAD51AP1	1.08	4.46	2.2	0.86	3.05	1.71	1.96	2.76	2.19	24.88	12.9	15.72	10.1	0	2.88	16.42	20.38	12.54
	MCM10	3.24	3.36	0	1.71	4.27	1.94	2.43	3.22	1.68	10.88	6.38	6.06	12.73	3.89	7.85	18	11.27	9.13
	CDCA4	5.18	16.51	5.98	6.13	24.13	11.18	11.39	22.23	9.1	42.12	36.62	37.69	50.81	123.23	39.49	46.09	47.75	56.09
	RAD54B	3.35	2.37	0.93	2.24	1.39	1.44	1.64	1.95	0.27	9.51	5.77	5.36	7.6	0	0.74	5.61	7.44	4.68
	SHCBP1	1.03	2.04	0.14	3.09	3.39	1.65	1.32	3.87	1.69	13.07	8.75	6.46	9.67	0.69	4.1	10.24	9.84	7.29
	KIF11	0.93	5.53	0.61	0.64	7.11	3.04	3.2	6.67	2.36	21.17	13.42	25.14	21.54	5.25	4.19	20.81	34.7	20.27
	NRTN	0.32	0.69	0.16	2.84	2.95	2.83	2.46	5.04	1.56	11.42	0.28	2.35	16.42	31.44	8.04	5.42	1.98	3.16
	CXCL11	0	0.64	0.53	2.64	1.25	0.39	1.24	2.44	1.09	6.36	13.62	105.52	2.39	0	18.32	0.47	1.4	4.13
	GPR37	0.44	0.93	2.34	1.15	0.9	0.51	0.58	0.22	1.18	1.59	0.12	1.28	1.02	15.72	4.1	0.48	5.83	0.75
	TSC22D4	19.76	15.01	24.03	10.87	18.22	19.89	18.06	25.85	18.91	52.58	34.61	105.35	86.41	189.32	106.52	59.13	44.12	50.18
	HIST1H1C	181.01	339.41	222.95	59.19	224.01	126.91	136.27	368.61	102.25	634.77	772.19	911.37	1033.57	404.04	782.82	1138.59	1357.93	2474.27
	NEIL3	0	0.94	0.45	2.38	1.14	0.51	1.21	1.18	0.72	7.54	0.9	3.62	9.47	2.78	0.79	3.59	10.13	3.73
	EFNA4	4.48	6.32	1.38	2.94	11.34	8.2	3.6	13.6	5.47	29.36	26.1	15.07	42.26	58.07	21.85	16.87	18.74	58.87
	RAB11B	97.85	22.98	32.57	29.55	37.38	13.88	38.9	20.5	30.57	34.02	86.38	78.91	75.21	282.87	99.85	61.34	58.02	53.72
	ISOC2	29.6	29.56	30.59	24.58	43.06	28.8	24.74	33.87	26.03	34.35	47.61	34.68	94.25	365.59	346.05	71.71	49.52	143.79
	POC1A	3.04	3.5	0.58	1.25	3.58	1.53	1.29	3.9	1.54	22.29	13.82	11.52	13.07	5.77	9.26	13.09	12.62	6.17
	LENG9	5.19	4.61	2.45	2.43	6.25	1.89	1.66	3.68	2.4	5.63	6.33	7.29	14.32	40.71	19.08	5.59	11.33	10.45
	IGHG2	222.67	366.16	115.4	52.77	37.81	16.63	519.31	84.12	246.58	57.77	888.24	892.52	26.85	999.26	2124.24	630.46	160	1452.89
	EOMES	0.97	0.14	0.11	1.15	0.1	0.23	0.53	0.47	0.3	0.78	1.98	5.47	0.15	0.75	4.79	0.38	0.53	0.8
	IGKV1D-16	0	2.14	0.72	1.34	1.13	0	1.33	1.25	1.32	0	14.08	3.26	0	5.84	13.1	12.95	4.13	4.32
	MTFP1	2.87	6.04	3.26	5.97	7.61	7.34	3.2	7.66	4.59	11.91	14.91	7.29	33.16	13.61	37.99	25.09	30.81	40.53
	IRF7	34.55	13	7.62	21.38	13.39	9.09	8.96	14.79	12.21	29.55	30.53	70.1	42.49	92.68	127.9	41.01	34.21	55.6
	LMF2	36.62	25.47	33.53	18.78	25.23	17.43	20.67	20.2	16.04	57.67	59.01	54.03	93.25	289.64	148.37	43.99	63.63	81.93
	ACP5	16.73	31.03	28.94	27.26	19.67	23.07	37.35	42.51	16.56	48.28	48.32	244.9	82.81	116.3	225.11	95.93	59.76	32.33
	BLM	1.32	1.22	1.75	3.72	1.7	0.58	0.93	2.33	1.1	13.93	3.13	4.36	5.49	0	2.76	9.27	7.42	8.58
	LZTS3	6.67	4.39	3.35	1.51	4.6	1.86	4.54	2.07	2.41	9.9	13.88	1.52	2.24	40.06	2.55	39.82	2.55	22.08
	CSK	33.95	18.53	18.41	18.77	42.01	26.15	35.22	37.48	42.18	118.2	54.58	122.52	107.42	273.81	122.95	89.98	64.58	87.22
	ITGA2B	8.78	2.09	1.38	0.54	0.6	3.57	0.33	1.09	0.52	1.22	1.38	2.36	1.2	5.92	2.71	3.32	2.54	2.74
	KHK	3.04	3.66	6.25	1.86	1.37	2.38	1.81	1.72	2.33	6.23	2.03	6.21	14.16	12.91	11.1	8.08	24.21	12.4
	TRIM7	1.69	11.38	0.67	3.39	22.72	14.49	10.52	22.4	15.33	20.14	22.65	17.76	24.78	140.94	36.2	27.73	75.47	35.22
	LRG1	6.29	9.1	0.9	10.64	2.39	1.49	2.65	3.3	2.82	3.84	15.62	15.35	21.23	23.65	24.65	9.74	18.32	14.45
	SAMD1	10.56	22.48	23.26	5.87	24.72	16.14	13.96	20.58	16.96	65.27	55.28	83.34	127.07	109.75	121.51	50.32	48.61	110.98
	MKI67	1.5	5.74	1.06	1.51	12.76	2.23	5.94	7.11	4.62	41.5	14.11	25.27	20.71	5.26	5.91	40.05	41.96	26.44
	ECT2	2.67	7.78	4.1	5.4	11.29	5.24	10.17	7.42	9.42	50.77	27.04	23.64	29.04	19.65	13.9	64.5	73.17	66.41
	DNASE2	5.54	10.82	29.29	3.62	7.36	8.17	10.42	15.34	6.92	42.56	41.15	106.41	37.33	76.08	82.51	41.28	53.07	70.36
	DEPDC1B	0.65	1.88	0.21	1.44	1.81	2.03	1.18	1.86	1.05	3.92	7	6.09	8.31	1.87	0.73	9.63	14.03	10.61
	AP003419.3	0.83	0.36	0	0.73	0.7	0.58	0	0	0.37	1.78	0	0.86	0.79	5.94	2.66	1.12	0.8	1.76
	CYP4F11	0.13	0.97	0	0.46	2.94	2.9	0.15	0.45	2.08	20.52	10.64	6.01	7.01	3.1	3.61	0.23	3.17	8.14
	CENPO	7.98	1.21	2.73	3.05	4.77	1.97	2.41	4.81	2.15	14.56	4.55	8.84	7.48	12.96	14.22	16.07	16.9	14.77
	PITX2	0.25	3	0.53	0.68	3.71	3.66	0.66	5.55	1.71	3.59	3	15.25	18.38	8.92	4.09	11.43	11.88	14.19
	LAPTM5	53.06	29.48	28.52	71.77	18.12	23.39	30.55	23.78	27.56	74.49	182.76	526.86	183.25	57.48	187.37	116.57	97.74	88.5
	HS3ST1	1.27	8.59	6.44	4.7	31.93	14.24	10.2	2.29	4.69	22.59	13.82	13.75	26.5	358.56	81.33	6.78	46.33	13.92
	PRSS8	1.12	34.86	0.3	11.51	47.39	31.32	45.01	45.58	32.12	88.97	46.97	82.52	142.09	361.42	141.99	95.38	83.13	96.5
	FAM182B	0	3.36	1.55	1.88	1.95	0.78	1.56	1.36	3.7	0	2.35	3.75	0.33	7.84	7.23	4.82	4.18	6.99
	RIN1	3.92	14.12	1.58	3.27	15.91	6.42	7.1	16.8	7.95	15.42	8.23	15.75	25.89	137.88	38.1	16.45	22.22	12.27
	RTN4R	0.19	2.61	1.23	1.6	7.76	2.3	3.91	3.12	1.92	4.32	2.73	5.14	9.79	24.41	14.8	18.24	12.9	21.29
	PCP4L1	3.18	33.71	5.07	1.07	7.38	9.56	8.15	19.43	1.07	123.09	289.55	181.83	28.13	12.75	23.84	19.11	51.76	19.58
	CREB3L4	7.77	6.33	6.62	3.1	2.04	5.99	7.34	8.35	2.5	42.24	37.41	30.22	18.85	21.13	10.21	13.15	22.87	71.38
	RELL2	0.45	2.04	0.74	2.56	6.15	1.1	1.75	2.33	2.89	8.3	6.09	5.3	6.5	33.81	9.38	11.79	9.26	2.26
	TMEM266	1.2	0.68	0.27	1.15	0.51	0.23	0.29	0.28	0.25	1.4	1.04	5.65	0.46	5.83	1.79	0.91	0.48	0.5
	HSD3B7	9.48	8.65	17.37	8.31	8.79	3.26	7.56	5.07	8.49	13.89	18.09	43.18	44.07	49.2	54.09	14.62	35.73	36.33
	NRIP3	2.91	0.76	2.08	2.08	1.16	0.5	1	0.35	1.08	3.71	2.16	1.41	1.46	3.86	3.01	11.92	17.64	7.29
	BMP7	0.55	73.29	0.27	2.19	41.63	44.43	27.13	50.53	24.08	94.05	23.78	32.65	68.57	385.74	58.37	133.67	216.71	76.58
	PPP1R3D	3.15	2.98	4.73	1.73	6.7	2.86	3.38	7.04	4.37	19.23	26.09	10.11	29.21	43.64	9.14	15.44	13.54	8.71
	RAD9A	7.74	8.42	5.15	9.44	10.2	4.07	5.64	8.07	4.48	33.31	16.2	15.7	30.63	61.07	35.99	14.88	16.1	28.79
	DDIT4	41.07	248.61	8.77	55.61	64.16	28.64	22.66	51.2	24.16	85.28	414.66	111.67	1189.2	316.56	150.39	77.2	382.75	133.55
	UQCR11	40.94	71	48.38	187.64	53.26	83.17	44.11	73.74	48.72	58.19	99.77	65.7	113.63	1199.27	638.11	80.41	107.69	80.01
	SRD5A3	3.39	6.66	4.56	7.01	4.35	9.36	11.93	9.61	6.74	16.67	31.45	17.09	25.08	28.24	13.94	20.23	26.7	20
	ZSWIM9	1.52	1.18	1.68	1.54	1.22	0.49	1.4	0.95	1.36	6.44	2.2	3.54	4.5	13.93	7.41	3.35	1.84	2.47
	SOX12	6.16	2.07	5.51	1.16	3.88	1.11	2.31	1.63	1.73	0.69	4.92	7.29	3.31	44.04	8.09	10.62	1.92	7.2
	NR2F6	11.24	24.93	18.1	7.94	26.34	37.26	20.49	43.94	16.56	65.99	44.37	47.31	80.57	502.93	99.06	51.14	76.29	59.72
	HOXA-AS2	1.44	1.36	3.5	0.8	0.77	2.76	0.72	2.94	1.75	24.98	3.04	11.45	4.51	3.86	1.02	1.32	3.71	10.07
	RHOT2	45.58	24.72	20.66	29.93	30.35	19.08	37.18	28.91	26.23	36.03	36.85	49.11	83.09	634.48	124.88	54.74	46.27	66.47
	FANCI	5.59	7.6	2.26	3.22	13.21	3.58	8.35	6.64	2.24	65.82	20.97	38.11	28.94	0.72	9.12	34.88	42.98	46.78
	HSF2BP	1.79	0.61	0.35	0.32	0.31	0	0	0.36	0.23	2.71	1.85	0.69	0.75	10.52	0.55	0.8	2.28	0.8
	RDH16	0.62	1.39	0.14	1.09	0.11	0.74	0.59	2.37	0.72	21.59	0.3	7.54	2.27	1.4	1.68	1.67	2.66	0.41
	ARHGAP22	3.7	1.4	1.24	5.3	1.94	0.64	1.06	1.23	1.94	1.99	1.45	6.05	1.1	23.96	12.7	8.27	2.28	7
	PRAM1	2.81	0.59	0.43	3.48	0.29	0.57	0.4	0.55	1.72	1.5	2.6	8.63	2.4	3.3	6.35	1.56	0.33	0.72
	SERPINA1	23.72	11.92	13.24	56.59	6.04	9.71	5.1	7.06	9.99	20.01	115.57	264.83	62.24	17.46	81.82	31.11	23.04	45.29
	MBD6	40.09	7.76	3.82	16.11	20.08	2.54	10.2	4.6	8.39	36.23	38.24	47.79	38.61	92.91	36.89	31.5	24.32	38.59
	CCDC163	1.38	0.19	0.42	0	0.35	0.23	0.34	0.46	0.37	1.18	1.44	0.79	2.12	0.93	1.7	2.22	2.92	1.08
	IL2RG	16.35	5.43	2.71	11.91	4.57	2.26	14.12	5.51	8.4	14.62	33.21	86.76	88.34	5.39	32	16.13	12.4	15.22
	CD74	848.74	777.73	1053.74	390.38	329.22	397.49	875.34	660.46	509.14	750.42	4598.14	14263.6	822.35	613.72	5359.86	876.22	718.16	3384.86
	C2CD4D	0.39	0.66	0	0.17	0.72	0.78	0.34	0.79	0.34	3.56	1.59	1.63	1.39	34.09	3.14	3.23	4.26	1.95
	C1orf122	15.48	17.73	29.95	21.16	37.16	24.62	16.06	25.39	24.52	31.12	50.69	35.96	86.24	363.04	88.5	49.25	53.54	71.75
	IGKV1-5	98.63	37.72	12.75	28.07	15.07	4.47	108.47	33.09	99.71	54.86	332.08	489.76	23.2	123.46	607.41	59.56	177.92	233.4
	TRAIP	1.8	2.16	2.48	2.7	2.4	1.11	0.8	2.93	1.12	11.77	6.93	6.46	7.41	3.66	4.74	6.58	9.88	7.41
	MATK	1.19	1.1	1.06	1.55	4.33	1.57	3.25	1.77	1.45	1.76	3.2	9.87	2.74	5.76	26.52	6.1	5.94	2.14
	HIST1H3A	17.41	21.01	27.9	9.13	43.39	23.37	10.19	57.86	13.12	64.7	56.57	35.45	144.77	52.35	232.85	279.69	147.89	89.82
	SCAND1	22.67	36.01	46.69	16.61	41.33	32.79	27.32	35.75	25.1	53.37	65.59	54.36	131.82	523.35	173.87	69.81	47.07	97.69
	SFXN5	15.75	5.25	5.89	6.85	2.03	2.1	3.56	5.37	3.57	9.33	6.09	10.46	7.79	45.1	13.66	13.68	12.81	13.92
	HOXA4	0.37	0.34	0.56	0.98	0.93	0.51	0.83	1.38	0.65	5.49	1.19	0.97	3.71	5	1.64	1.65	1.05	2.88
	ZNF628	1.86	3.16	1.51	2.48	4.9	1.1	1.74	2.72	2.72	5.7	5.66	7.09	8.27	21.61	16.03	7.5	7.08	7.71
	CD27	4.2	2.38	1.04	1.38	0.54	1.05	6.83	1.56	3.32	3.3	11.28	23.3	1.69	8.81	24.62	2.42	2.33	9.36
	IGKV1-33	116.17	45	10.55	43.17	16.08	22.03	196.8	79.63	119.03	26.86	288.47	98.57	3.35	277.45	1232.17	435.36	126.66	379.33
	NME3	27.84	24.67	27.7	24.06	9.72	16.33	12.42	19.16	7.35	16.85	32.73	38.04	52.07	329.04	77.09	22.31	36.56	51.15
	IGHV3-49	7.36	4.16	1.67	1.84	0.45	0.37	4.35	3.17	2.37	2.27	65.96	18.77	2.86	17.75	26.78	0.47	2.56	35.59
	IGKV1-16	33.04	7.84	0.72	32.16	3.95	0.94	58.97	18.5	5.91	9.35	132.49	148.86	10.8	172.14	167.26	12.34	72.33	112.43
	UBE2T	1.25	8.14	1.85	0.53	5.04	5.47	3.17	6.67	4.86	32.94	15.2	19.08	30.21	5.92	8.43	22.79	36.66	33.29
	TBC1D2	3.23	12.61	3.27	6.85	35.6	12.62	18.07	25.47	15.82	58.12	26.16	54.53	40.63	178.5	64.91	52.63	56.14	20.75
	HIST1H2BN	11.91	33.37	19.59	3.45	49.93	14.88	20.33	54.2	10.61	102.66	90.7	210.56	157.8	16.59	128.21	149.79	152.05	191.89
	CP	3.94	0	1.03	6.02	0.14	0.2	0.09	2.48	1.41	2.68	57.76	8.19	0.93	0	1.32	6.58	5.33	238.38
	SHKBP1	21.04	18.86	19.17	26.7	29.29	17.9	23.11	26.21	18.27	69.21	69.67	64.33	93.22	650.36	194.25	58.22	84.48	72.09
	SKA3	3	2.92	0.06	4.18	4.81	2.57	1.64	3.54	1.03	16.92	7.12	10.15	12.08	4.53	4.45	8.24	9.43	13.61
	PRODH	1.13	1.71	0.6	3.56	2.2	1.35	0.69	1.25	0.26	2.55	3.71	1.47	11.55	249.31	6.95	7.83	9.62	4.49
	SUV39H1	5	1.83	2.69	1.8	4.78	1.64	3.87	4.95	1.94	20.7	11.29	11.61	12.55	15.77	13.2	10.05	12.78	18.27
	AJUBA	4.63	20.44	8.31	5.15	46.11	12.28	18.53	36.19	29.52	23.1	7.7	16.57	53.05	242.26	117.66	62.85	55.4	52.98
	TIMELESS	7.24	6.61	2.45	1.5	7.95	3.98	4.23	5.84	3.61	17.99	17.71	23.18	16.15	4.79	12.99	33.01	43.19	33.18
	CBR3	5.8	17.75	14.37	6.15	10.49	28.66	19.31	34.71	14.94	27.9	18.09	61.94	54.88	177.41	175.73	21.35	31.96	18.99
	IRX3	2.72	9.56	1.18	1.58	8.67	6.86	5.3	11.39	8.55	29.75	46.69	16.85	31.95	71.24	7.06	23.1	22.1	17.42
	CU639417.4	4.33	0.7	0.64	0.45	0	0.49	0.29	0.17	0.34	3.75	0.22	2.41	1.05	8.12	1.06	1.87	4.7	1.28
	CEP72	8.18	2.6	1.34	0.96	4.92	1.95	2.49	2.73	2.59	23.84	3.21	11.04	8.13	26.18	15.92	13.36	10.3	9.9
	KIF22	10.05	21.12	9.9	4.5	20.02	13.84	12.88	16.81	8.89	46.28	30.57	47.11	62.61	99	65.94	46.24	69.31	68.96
	SLC25A35	0.88	0.72	1.1	3.8	0.64	0.24	0.69	0.73	0.13	5.5	3.17	5.14	1.53	4.93	2.6	1.16	5.86	4.31
	ARHGAP11A	1.18	5.76	1.6	5.65	7.51	4.86	7.28	11.11	2.56	48.48	12.41	26.15	21.81	15.61	5.47	17.2	29.74	16.38
	GPSM3	9.94	5.64	7.62	13.01	2.5	7.51	7.58	5.33	6.62	8	22.33	55.25	22.93	41.99	65.48	9.19	7.69	15.02
	UBE2S	37.76	32.19	7.72	26.36	53.21	29.76	33.98	25.27	34.81	81.26	35.37	35.37	175.87	75.42	98.08	111.17	117.45	118.5
	AC068946.2	2.32	0	0.39	0	0.2	0.13	0.75	0.14	0.15	1.57	0.21	0.56	0.52	45.64	5.66	1.42	1.34	0.3
	IKZF3	5.2	1.71	0.51	2.56	0.81	2.45	7.02	3.05	3.78	8.02	7.53	24.21	4.34	2.92	14.22	7.2	8.68	9.87
	PBK	0	5.6	0.46	0.81	5.73	2.6	2.88	7.15	2.64	14.19	11.34	11.69	10.36	2.5	28.63	11.22	19.78	18.11
	TMEM201	10.1	4.64	3.32	4.02	9.33	2.47	3.72	3.49	3.87	11.27	8.25	10.91	20.02	45.99	21.32	17.54	8.46	17.6
	TP53I13	27.63	21.13	38.68	21	25.35	19.13	20.4	25.95	14.11	46.5	40.03	53.55	33.87	273.86	96.19	43.82	55.39	115.13
	ZBTB32	4.16	0.29	0.58	0.52	0.57	0.39	0.78	1.29	0.94	1.63	0.71	1.25	0.53	8.38	5.2	0.85	1.1	2.13
	KIF18A	0.64	2.2	0.45	1.62	1.92	0.76	1.18	1.72	0.48	5.84	5.22	6.74	3.94	0.17	1.35	5.76	9.28	10.14
	SOX13	25.08	9.53	16.58	17.72	19.22	8.73	11.69	10.18	9.4	8.95	17.21	6.5	38.46	278.88	26.77	57.8	28.38	26.46
	SMC4	22.77	11.89	17.96	15.41	18.32	13.21	16.42	22.51	13.31	100.31	77.74	86.16	101.91	182.44	131.03	91.49	123.09	189.92
	SARDH	1.16	0.36	0.75	1.03	0.22	0.28	0.84	0.54	0.47	1.1	1.32	3.68	0.21	1.91	6.68	0.76	0.5	4.05
	FAM72A	3.07	1.88	1.62	1.27	0.93	0.2	3.24	2.37	1.73	6.15	2.12	5.83	8.68	6.92	4.55	4.99	4.62	2.61
	GLS2	0.84	2.9	0.87	1.76	1.52	2.29	2.67	3.16	2.36	0.51	2.91	4.26	4.73	0.92	6.26	13.59	27	18.06
	CCNE1	1.66	1.26	0.67	2.23	3.14	3.03	3.86	2.48	2.53	12.78	13.25	4.43	21.95	1.13	4.49	12.69	12.16	15.41
	F8A3	3.94	2.58	5.13	1.28	8.29	1.11	0.37	2.05	0.74	7.82	18.62	9.13	21.47	25.33	12.37	0.66	4.51	9.68
	SCAMP4	21.89	13.68	11.82	5.94	23.01	8.93	19.6	12.46	15.01	50.64	41.12	46.74	31.67	210.56	68.8	30.93	39.79	28.27
	BAALC-AS1	3.59	0.74	3.72	3.98	0.88	0.63	1.15	1.85	0.93	6.84	10.06	3.11	3.13	12.43	0	3.11	33.48	17.05
	TCIRG1	67.35	35.56	39.72	54.9	29.59	17.49	33.82	27.75	14.97	115.47	133.78	112.37	185.59	337.51	245.45	106.77	68.89	137.38
	PYGO2	12.65	10.22	10.84	3.48	16.37	4.92	7.9	18.45	9.9	88.42	42.29	40.68	47.33	73.72	30	22.05	27.74	89.22
	LRRC25	6.91	2.2	4.34	8.26	1.54	2.17	1.75	1.43	2.68	4.24	6.75	25.54	13.08	27.9	26.64	5.43	6.03	4.87
	AC093512.2	2.43	1.86	6.31	3.58	2.04	1.3	0.65	1.5	0.64	7.38	7.46	16.22	9.96	17.42	6.25	3.4	8.19	21.71
	GCK	1.07	1.26	1.43	1.56	0.66	0.18	0.72	0.34	0.18	0	0.7	4.76	1.4	1	11.41	0.91	6.69	3.89
	AP5Z1	13.73	5.82	9.11	7.22	8.41	3.33	4.52	7.34	6.38	21.37	12.62	16.32	18.42	59.08	42.46	16.52	14.78	16.88
	CCNB1	8.46	12.33	2.74	7.12	24.71	11.87	7.5	21.42	14.24	41.92	46.37	42.21	75.23	30.25	16.23	81.5	128.02	75.24
	NAGS	0.82	1.34	0.84	1.11	1.35	0.57	0.38	1.86	0.89	0.8	7.23	7.77	4.98	3.9	3.46	5.19	5.22	5.15
	XKR8	2.59	3.44	3.12	3.02	2.23	1.51	1.47	2.88	1.81	6.81	5.23	4.61	8.9	30.6	12.28	4.03	2.98	6.51
	PSMB10	49.41	32	44.73	34.46	20.54	28.34	26.3	25.49	29.31	46.66	109.74	217.29	54.32	105.39	149.35	67.68	84.86	196.8
	IL27RA	1.78	2.88	3.47	2.73	2.34	2.4	3.93	4.13	2.89	1.8	4.44	12.46	27.8	10.97	21.12	8.22	4.3	16.19
	ARHGEF19	9.81	17.5	3.76	3.49	6.03	8.93	6.32	18.07	3.58	15.18	22.57	24.82	28.06	81.8	37.33	37.97	43.81	39.19
	CD38	4.84	0.91	0.47	5.39	0.84	0.72	1.48	1.27	1.06	6.02	7.47	22.89	4.63	18.58	43.19	2.38	3.6	4.73
	ALG3	28.43	14.13	10.65	20.57	24.44	11.03	17.6	20.67	18.01	57.7	63.67	43.78	82.11	169.25	100.34	92.51	46.94	115.95
	MST1R	1.14	10.71	0.38	2.17	10.49	2.06	3.85	8.02	13.22	3.98	23.24	14.49	10.27	68.42	13.19	13.24	19.61	23.46
	SPAG5	7.16	4.36	2.24	6.97	6.32	4.07	4.87	6.39	2.83	26.59	13.38	11.98	14.58	10.96	9.41	21.91	31.66	20.91
	SHOX2	1.6	0.29	2.52	1.16	0.28	0.35	0.43	0.43	0.05	0.36	0.82	0.97	1.11	5.73	6.18	8.3	2.01	3.25
	TBC1D24	4.83	2.44	4.98	2.72	1.22	1.14	2.26	2.26	0.98	11.71	4.4	4.43	9.6	23.92	8.74	5.64	5.44	7
	CD3E	3.08	4.09	2.05	2.04	2.72	3.55	13.37	5.5	4.89	7.3	24.23	61.27	3.4	13.03	58.59	3.01	3.34	14.72
	THAP10	5.56	1.06	1.17	1.39	1.28	1.09	1.04	2.01	1.77	3.85	2.89	3.32	1.56	16.94	3.21	1.74	4.21	3.35
	CTHRC1	6.88	6.12	3.47	30.38	5.03	2.83	2.58	2.67	1.82	23.61	104.3	8.03	5.63	168.3	32.41	46.83	41.33	38.5
	NCEH1	2.74	4.75	5.61	4.09	2.58	2.51	6.62	4.74	4.1	23.25	16.67	23.83	14.49	74.32	35.24	26.98	18.17	19.68
	ATP2A3	12.14	4	8.39	14.35	3.53	1.5	9.41	5.25	3.66	3.87	6.55	15.26	2.59	51.7	56.56	6.31	4.73	11.63
	HLA-F	70.12	59.37	105.04	43.66	56.11	35.86	42.7	50.92	30.04	42.51	284.23	565.92	76.17	170.44	366.67	45.69	89.4	598.16
	ALKBH4	7.3	2.22	6.68	1.76	6.22	2.58	2.84	5.56	4.39	10.68	9.15	6.48	13.39	38.53	24.44	13.21	12.58	14.93
	2025-09-01	9.67	3.77	2.08	3.65	1.81	2.18	8.29	1.32	4.16	3.53	9.07	23	3.73	19.76	36.34	2.36	2.53	9.35
	C1QA	52.31	36.26	79.95	59.54	8.8	31.64	30.19	33.86	36.18	94.23	168.95	928.37	139.54	75.01	675.03	120.26	119.15	148.48
	IGKV2-24	6.04	3.9	0	5.5	2.68	0	7.34	6.04	12	1.37	90.17	19.65	2.29	9.62	11.59	125.25	8.68	34.3
	DDX11	24.32	11.82	6.91	15.27	10.05	3.83	4.47	5.5	7.03	36.3	15.92	16.76	13.24	87.49	31.58	26.25	26.81	27.93
	CORO1A	28.51	13.99	13.68	43.79	12.09	14.16	30.49	12.77	19.61	36.32	59.48	155.94	44.22	229.58	303.08	29.81	30.84	66.5
	MFSD4A	8.99	1.51	1.45	3.68	1.43	1.74	0.67	1	1.42	2.59	3.17	1.01	1.24	6.12	0.45	5.76	36.34	12.22
	SPN	2.99	2.67	0.93	6.01	2.42	1.8	5.08	3.07	2.5	5.39	9.99	30.79	4.55	18.85	29.59	5.38	5.27	4.78
	ANGPTL4	7.25	27.73	1.77	14.21	13.38	10.38	14.42	13.71	6.28	10.37	20.89	26.33	51.62	366.2	93.46	13.99	32.85	7.46
	CPNE5	36.92	2.45	3.79	1.93	0.82	0.86	2.69	0.85	2.19	1.72	2.63	2.74	1.97	15.77	19.3	1.96	1.28	4.2
	DAGLA	1.84	0.29	1.19	1.03	0.44	0.09	0.96	0.58	0.39	0.09	0.34	1.35	0.21	9.62	2.5	2.81	1.45	3.55
	MAP4K1	10.48	1.85	1.71	4.95	2.06	0.92	5.62	1.34	3.14	9.2	7.39	21.33	1.54	14.87	27.08	2.75	7.81	5.31
	DLGAP5	0.22	3.96	0.11	0.49	3.63	2.1	2.16	5.1	1.49	15.32	7.48	12.82	15.57	0.2	2.08	16.14	25.46	13.38
	PLEKHJ1	14.1	18.11	23.99	16.08	21.22	13.52	11.72	19.41	9.55	51.8	29.91	33.93	60.32	153.54	123.02	48.3	52.18	36.16
	IGHV3-66	1.1	3.49	0	1.92	0.93	0	3.54	0.47	1.48	4.14	12.68	21.89	3.4	18.21	382.23	0.5	1.81	8.5
	ZNF703	13.51	6.52	2.24	3.43	13.97	2.24	5.44	8.96	4.79	2.25	46.79	16.79	14.39	104.13	8.44	18.85	6.37	26.16
	MMP24OS	31.63	24.21	28.39	14.13	27.69	14.01	23.21	28.69	19.2	70.71	39.61	41.76	139.04	469.65	57.87	39.99	13.67	37.69
	EGFL6	0.7	1.07	0.27	1.23	0.75	0.19	1.78	0.79	0.3	0.94	13.22	0.5	0.4	1.27	2.7	6.46	5.54	7.62
	IGLV3-19	18.58	14.74	7.92	8.12	3.4	1.9	20.4	16.88	10.88	5.78	279.39	66.45	3.46	19.06	120.11	3.63	165.33	76.12
	CARD11	1.64	0.88	0.33	3.7	0.71	1.47	2.5	2.35	3.07	1.73	3.08	12.16	1.2	21.65	14.74	1.01	1.72	2.26
	IGFL2-AS1	0	6.83	0	1.77	2.84	1.14	11.39	5.83	6.26	31.84	15.98	4.92	82.49	0	1.38	14.1	10.67	14.6
	ARSA	14.18	13.8	24.26	9.05	13.47	9.66	15.7	12.33	8.74	14.66	27.03	36.8	42.64	152.96	71.31	19.34	24.75	19.45
	CRACR2B	1.87	2.19	3.54	3.41	1.52	0.84	2.49	3.73	0.52	5.17	10.9	5	16.04	11.5	11.74	5.38	6.45	17.28
	AC021016.3	5.98	1.63	0	0	0.79	0.33	0	0.4	0	3.01	3.24	4.64	4.48	65.62	6.06	5.03	4.01	1.82
	TTK	0.51	3.06	0.11	1.59	3.59	1.34	1.58	5.76	1.85	21.48	11.27	7.79	15.45	0	2.19	17.98	13.33	6.1
	NLRC3	2.21	0.62	0.71	1.82	0.79	0.7	1.6	1.26	1.01	2.67	1.78	6.51	0.36	8.4	20.97	1.16	1.57	2.3
	CIITA	29.2	4.76	8.86	13.88	2.71	4.62	10.2	7.35	7.4	10.31	41.97	120.01	5.2	37.23	117.55	9.56	6.22	35.42
	HAVCR2	7.04	2.81	5.58	15.86	5.94	3.42	2.23	4.69	4.18	19.27	15.77	65.87	14.64	2.8	16.09	19.59	15.18	11.38
	RASSF4	7.9	3.59	8.28	6.62	1.31	2.48	4.78	2.26	1.85	11.88	12.66	43.79	16.47	5.74	36.66	12.84	9.84	7.25
	ZNF579	3.87	2.61	4.61	1.1	3.33	1.43	2.36	2.9	3.4	4.69	4.87	8.75	3.48	36.38	15.3	3.78	1.69	7.96
	SLC8B1	28.2	8.65	7.46	16.09	11.98	7.93	10.45	10.82	15.6	41.67	26	29.43	21.34	132.9	57.33	37.13	44.66	22.2
	NRM	16.58	10.97	13.23	2.61	10.18	5.6	8.16	7.63	6.59	24.87	29.06	41.17	34.79	52.44	26.77	22.11	20.3	75.11
	CKAP2L	0.74	2.11	0.07	0.83	2.21	1.45	0.44	2.39	1.57	11.4	3.5	7.62	6.73	0.39	0.73	5.92	9.39	7.95
	CDC42EP5	33.64	14.31	21.95	29.36	9.02	8.51	7.19	9.31	9.91	3.54	26.95	12	44.08	169.02	52.26	37.19	16.81	17.98
	PGAM4	1.84	0.54	0.32	1.75	0.51	1.24	1.09	1.29	0.83	1.98	1.5	2.78	4.77	8.56	10.83	0.58	0.91	1.66
	VILL	9.97	3.7	4.99	2.68	3.05	2	3.89	3.95	2.31	13.07	27.48	5.64	28.05	31.01	3.87	43.1	24.93	23.87
	MFSD10	29.51	23.37	36.28	25.67	33.21	16.39	24.74	18.8	14.53	73.6	36.26	46.69	74.01	245.04	121.93	68.29	59.8	20.67
	ADAM12	1.56	0.22	0.68	5.28	0.39	0.77	0.28	0.22	1.97	2.56	5.92	7.26	1.17	24.38	3.36	13.11	0.88	4.1
	OPRL1	0.1	0.62	1.61	0.37	0.09	0.07	0.74	0.21	0.14	1.54	0.56	1.84	1.72	2.95	2.23	0.91	1.31	2.02
	LILRB1	9.96	1.34	1.31	7.38	2.28	0.69	1.31	1.76	2.23	7.41	5.45	24.9	5.07	11.08	24.1	3.44	4.87	4.64
	TNK1	11.77	6.05	0.74	1.05	8.21	3.36	5.2	4.58	4.67	13.35	9.92	9.87	13.72	104.66	20.62	8.08	15.39	19.1
	DUSP23	22.76	40.78	35.59	32.44	61.35	46.51	33.3	50.56	37.94	93.16	133.33	158.28	109.84	526.9	202.1	74.45	101.71	82.27
	TMEM187	6.41	2.46	7.97	0.63	2.29	1.92	4.5	7.79	1.37	5.15	9.64	12.07	11.8	32.41	11.61	4.35	10.25	16.73
	RFC4	13.56	10.74	12.44	4.77	8.36	4.66	8.42	9.29	10.8	39.04	29.01	18.29	25.28	5.14	10.28	84.57	68.65	113.79
	HMGA1	11.14	136.3	4.84	44.71	332.94	94.9	138.25	165.73	160.17	141.25	343.22	320.64	562.95	1573.3	537.33	556.7	89.02	561.93
	HIST1H2BM	0	34.76	2.12	3.42	96.37	27.45	40.08	111.44	10.69	192.41	100.53	104.7	184.64	2.87	55.39	404.1	467.21	304.81
	GMNN	8.19	9.56	4.03	4.01	8.87	7.4	3.38	8.42	3.89	22.36	27.43	27.35	23.8	26.22	20.51	29.42	22.62	67.32
	AC064807.1	4.88	1.45	4.39	4.12	1.32	2.09	1.81	2.71	2.09	6.95	6.44	7.98	11.5	36.21	5.89	4.21	6.33	9.07
	LIPE	6.25	7.77	7.42	4.31	18.13	3.89	6.84	6.7	4.55	12.41	11.56	6.01	7.84	80.03	12.6	31.76	10.31	15.67
	ADM2	0	0	0.07	0.47	0.94	0.15	0.2	0.97	1.31	3.24	1.6	0.66	6.99	0.86	2.16	1.78	0.74	5.26
	RAI1	19.67	9.06	7.32	6.6	21.75	5.31	11.07	6.95	10.42	36.54	35.03	23.65	22.35	266.91	45.39	17.22	30.52	28.95
	DGCR6	0.63	1.25	1.29	1.23	1.21	0.97	2.77	1.44	0.63	1.16	1.12	0.53	3.74	21.69	2.17	3.32	1.52	4.98
	SPINT1	3.05	92.42	1.92	21.16	127.72	80.73	101.15	143.25	107.92	425.55	230.8	159.76	456.09	1383.46	264.02	340.27	259.82	247.51
	ABCC5	14.02	13.01	7.32	16.61	10.71	9.62	9.29	11.71	7.8	42.63	34.02	16.12	22.27	16.45	16.41	121.06	87.6	123.96
	GNB1L	6.32	4.15	2.17	3.17	8.4	5.41	3.61	2.1	2.84	5.15	7.79	1.34	12.09	67.72	17.38	4.74	12.46	5.73
	REEP4	6.93	33.47	4.2	5.67	46.63	28.24	21.39	43.52	21.42	99.18	76.43	95.13	126.05	583.1	98.87	92.88	57.28	94.37
	FRMD8	16.34	31.14	13.1	19.25	53.96	31.23	21.82	35.44	32.9	59.8	110.68	101.92	83.62	881.9	264.41	96.4	112.45	61.44
	SLC2A4RG	49.34	41.62	42.74	13.69	32.06	29.17	38.8	45.13	25.75	120.34	41.07	63.88	106.49	565.38	79.32	60.13	62.44	119.41
	CEBPA	4.16	17.81	2.89	6.19	25.39	20.02	32.08	37.3	35.71	67.15	20.01	58.48	48.1	276.66	65.9	65.23	53.73	21.75
	C18orf54	3.79	0.62	0.87	1.77	0.68	0.45	2.3	1.04	0.94	22.29	5.29	3.8	6.43	0.1	0.34	7.14	11.31	4.95
	NUP62CL	1.15	2.41	0.74	0.99	2.17	0.39	0.78	0.86	0.1	14.23	8.95	4.14	7.59	0.65	0.66	4.37	7.85	4.76
	ZNF367	0.27	4.25	0.74	1.02	4.61	2.28	1.38	2.09	1.75	15.69	3.64	11.5	6.48	7.01	4.61	13.57	12.36	11.09
	TRADD	9.88	12.2	14.87	8.65	9.81	9.22	13.31	14.15	7.19	12.35	18.11	21.6	21.18	131.35	46.64	20.43	40.22	45.26
	HILPDA	20.19	17.2	7.65	8.04	3.83	1.15	2.84	13.53	2.83	31.05	9.37	4.08	115.02	13.18	8.62	42.31	42.26	26.78
	P2RX5	1.04	1.24	0.44	2.32	0.48	0.15	0.53	0.58	1.27	0.89	0.87	2.76	0.25	3.48	12.87	1.29	0.42	1.46
	RHEBL1	0.34	0.15	2.04	0.3	0.49	0.9	0	0.56	0.3	4.11	1.55	3.34	2.8	0	1.99	2.19	2.89	1.86
	PROSER3	28.46	9.75	7.3	7.89	10.93	2.15	6.48	2.31	8.71	19.88	15.25	21.39	25.06	95.23	24.42	6.12	12.46	13.45
	BST2	37.9	134.02	51.85	24.73	40.01	28.61	25.64	39.75	22.85	132.67	230.17	283.03	147.32	184.28	244.94	121.82	224.39	294.38
	GPAA1	50.55	23.91	50.86	21.07	48.08	33.3	33.8	37.89	30.75	182.37	99.38	93.92	152.14	559.97	200.85	63.73	73.37	96.12
	PIM2	20.45	6.07	3.18	16.53	3.88	3.18	11.83	5.56	10.32	10.36	40.76	34.84	8.43	31.55	95.89	14.02	13.54	28.91
	ITGB7	6.2	2.63	2.67	4.36	1.94	2.98	4.02	3.68	2.97	5.8	5.7	17.35	6.93	15.36	50.67	9.56	10.18	8.38
	RHPN2	2.97	4.5	4.98	1.46	3.71	2.57	2.39	1.15	2.02	22.76	4.47	2.59	7.62	11.65	5.02	3.86	6.3	14.1
	PTP4A3	17.96	8.09	20.19	6.53	3.39	3.11	5.44	1.94	3.22	3.5	11.78	4.43	7.93	93.5	51.33	22.28	13.75	35.19
	POLA2	18.65	8.35	6.85	5.71	6.69	4.26	4.37	9.84	10.92	44.81	15.9	25.95	26.54	30.46	32.13	38.01	39.02	20.13
	RAC3	0.53	4.64	0.27	0.47	4.48	2.45	2	6.8	1.79	7.94	4.62	4.32	5.96	23.77	3.89	26.99	4.82	25.59
	CD37	17.25	5.56	2.8	10.54	2.21	3.54	9.03	2.3	8.28	7.53	24.36	111.91	20.56	15.46	56.4	10.54	10.02	13.02
	HOXA9	5.92	6.15	5.3	2.52	12.14	7.25	2.61	21.11	4.56	40.91	17.64	12.21	45.13	83.38	22.16	31.19	38.84	34.7
	LRFN4	6.45	4.24	10.93	2.78	11.59	3.42	5.1	3.48	4.86	1.93	2.51	4.79	6.17	72.12	21.64	19	2.8	18.21
	AP1S1	12.12	19.77	23.45	8.99	23.76	18.85	20.31	27.59	12.07	80.1	32.86	69.77	30.93	256.8	82.52	68.98	71.67	78.61
	RAC2	40.31	12.37	7.99	34.9	7.16	9.84	17.61	9.05	16.68	14.8	48.21	115.41	30.08	109.45	162.92	34.75	20.01	46.73
	RIN3	32.72	4.67	6.24	17.43	5.95	2.35	6.7	7.9	5.43	34.63	13.8	44.83	41.21	39.61	35.6	14.43	11.35	16.47
	GMIP	11.32	4.27	4.69	9.75	9.48	4.14	5.15	5.56	3.68	12.83	11.2	25.83	15.18	75.79	50.31	15.57	14.28	13.4
	ADGRG1	14.03	45.84	22.21	12.17	33.84	19.69	33.14	47.06	41.3	167.97	168.4	126.48	99.85	162.36	59.85	92.93	165.96	251.6
	IRF8	4.27	8.64	6.58	12.05	1.83	1.75	6.68	4.75	3.77	16.61	9.96	40.76	11.73	35.83	74.65	9.51	8.13	10.62
	EXOSC5	7.71	11.54	6.71	6.14	14.66	10.03	8.66	18.81	9.41	27.04	20.9	18.07	44.76	94.06	68.96	26.29	36.84	36.5
	CHAF1A	4.19	10.26	3.01	2.45	8.2	5.38	4.46	6.95	5.18	29.84	26.51	18.97	24.39	78.5	41.97	26.58	35.1	15.03
	PAXX	17.42	14.73	18.9	13.66	24.93	18.05	13.9	21.82	16.08	64.3	29.2	41.36	47.67	173.61	88.22	48.87	49.73	73.89
	CENPF	0.71	3.1	1.29	1	6.27	2.5	3.79	6.89	3.78	35.37	9.68	13.05	17.04	0.59	2.19	19.2	25.31	18.77
	ARHGAP39	3.05	1.91	0.94	1.58	4.33	0.78	2.14	1.6	1.95	8.84	4.47	4.86	9.47	24.68	8.41	2.99	3.21	7.31
	JMJD4	16.32	4.92	17.92	9.45	13.68	6.76	7.68	7.23	7.85	28.36	14.02	11.79	27.32	109.9	29.06	20.53	18.02	15
	EPHA10	0.21	0.08	0.17	2.06	0.21	0.38	0.23	0.24	1.27	2.66	0.55	0.48	0.16	0.75	1.09	2.63	2.1	3.51
	TNFSF13	17.91	5.68	9.32	15.09	6.64	6.08	9.41	10.13	8.67	24.36	29.37	90.18	23.08	37.34	97.57	42.8	17.19	44.7
	PRC1	10.71	19.57	5.03	3.61	30.92	12.14	19.74	22.87	11.38	168.63	32.92	27.27	81.3	23.29	25.05	63.91	96.5	72.15
	ST6GALNAC2	1.56	23.7	1.71	3.65	23.46	7.66	18.09	23.08	9.66	31.65	29	32.45	53.99	172.21	43.29	48.42	67.94	65.82
	OSGIN1	2.68	1.8	2.39	1.56	6.13	1.41	3.07	7.8	2.63	7.78	3.85	38.36	13.04	6.91	4.33	21.03	4.02	13.24
	SLC19A1	14.17	2.22	2.05	5.59	2.5	2.26	2.19	1.52	4.33	3.49	2.01	5.28	5.34	50.08	25.06	8.74	2.34	11.01
	CLN6	18.33	13.15	7.09	13.03	21.04	7.6	12.48	14.31	11.51	76.01	23.6	36.35	36.18	123.83	46.88	37.54	36.73	47.37
	C20orf27	28.1	13.57	48.69	10.09	17.6	11.86	15.05	16.58	12.65	55.08	24.39	23	88.27	212.43	75.83	90.71	35.3	37.05
	C19orf48	25.64	25.29	10.66	10.93	39.41	20.87	14.79	20.85	19.55	103.49	49.29	36.78	121.82	81.61	139.2	141.87	71.88	113.53
	CHKB-CPT1B	0	2.68	0.52	1.57	1.88	1.44	3.01	1.27	0.82	4.22	1.89	4.75	4.45	2.52	3.36	7.11	2.98	2.32
	SLC45A3	5.5	0.46	2.42	1.61	1.05	0.79	0.9	1.31	0.51	0.64	0.99	0.93	0.91	23.6	3.78	2.44	2.87	3.61
	PLXNB3	17.36	4.76	7.47	2.69	2.21	0.86	4.22	2.02	1.39	17.51	8.6	4.11	22.21	23.32	6.81	8.86	4.63	5.4
	ANLN	0.68	11.63	2.17	2.93	18.18	6.75	18.31	15.32	6.07	122.92	25.42	17.43	61.51	9.9	7.22	35.46	58.08	29.45
	CTDNEP1	70.04	28.78	20.06	44.14	51.68	12.6	32.3	16.87	45.32	70.93	75.13	110.49	67.82	529.14	113.54	41.97	64.61	89.1
	CASC10	1.03	0.33	1.09	0.53	0.28	0.79	1.29	0.38	0.56	7.74	0.59	0.19	12.6	1.09	0.6	1.46	0.12	0.37
	EBI3	2.7	0.26	1.42	5.24	0.75	0.3	1.34	0.56	0.52	1.73	3.22	12.64	0.9	4.79	10.12	0.26	1.41	4.73
	AC009133.1	6.78	1.43	2.7	2.97	4.35	0.89	3.3	1.38	3.84	3.86	3.15	9.7	8.08	3.21	6.8	3.69	11.98	10.66
	SSC4D	0.87	0.62	0.43	1.27	0.6	0.48	0.27	0.24	0.25	1.21	1.3	0.75	2.04	1.11	1.3	1.15	1.63	3.3
	NFKBIB	14.78	14.58	12.06	7.41	29.33	16.52	19.21	17.99	23.38	39.75	34.13	22.73	75.78	361.48	127.33	49.62	48.85	37.01
	PDXK	35.36	50.06	28.04	38.09	74.79	60.31	47.56	66.77	49.74	371.4	132.86	159.93	208.01	155.21	102.3	131.06	159.4	96.08
	AC074117.1	4.05	1.6	1.57	2.12	1.38	0.54	0.81	0.65	1.49	4.68	0.75	1.87	4.17	14.95	8.48	2.04	2.19	2.02
	DTX4	7.63	0.94	2.13	1.95	1.03	1.72	2.38	3.92	1.29	12.18	8.6	6.87	7.7	8.26	4.03	7.38	6.76	17.79
	TOP2A	1.85	12.57	0.68	1.81	12.45	5.89	11.8	18.1	7.46	59.25	35.53	48.14	29.38	1.52	7.25	49.58	62.03	40.17
	LIG1	12.14	20.51	5.19	5.73	18	9.92	14.77	13.18	7.34	77.95	22.75	30.65	33.24	64.71	63.92	43.42	57.18	38.78
	CENPH	1.76	7.21	2.73	1.54	6.96	4.45	3.35	7.33	2.26	11.62	9.93	14.95	12.18	23.92	5.2	27.29	34.29	24.59
	SIX2	2.89	2.84	0.45	2.4	1.94	2.02	3.03	2.71	4.36	0.08	8.56	3.1	0.56	23.04	8.27	10.58	6.8	29.68
	ADA	9.89	5.68	5.12	8.58	3.62	2.3	2.46	4.16	2.19	2.47	14.32	24.65	2.23	36.76	25.41	36.64	10.91	13.07
	SH2B2	5.41	3.09	2.4	2.26	4.58	2.63	3.16	0.47	4.25	2.49	3.46	4.29	3.08	48.89	19.1	4.21	1.07	4.95
	CCR10	5.33	0.79	2.78	1.16	0.46	0.37	0.92	0.42	0.33	0.73	1.9	3.13	0.72	6.82	7.99	1.95	3.12	15.35
	FPGS	83.42	15.5	38.07	20.75	24.61	13.82	16.06	17.57	29.56	18.31	20.25	44.34	19.66	329.95	73.43	35.04	35.39	67.32
	TAZ	26.33	14.8	10.06	11.54	13.27	8.29	8.82	8.96	10.11	39.01	19.65	16.51	63.97	184.27	43.64	15.53	22.2	24.1
	CNKSR1	11.97	4.68	1.17	4.08	11.84	4.44	6.1	8.28	8.81	13.84	15.41	16.24	23.88	47.55	17.31	15.68	19.22	25.74
	CKAP2	3.58	8.16	2.96	2.72	8.06	4.13	5.99	14.2	4.22	37.68	27.54	46.43	23.53	7.14	5.22	28.79	55.92	36.2
	MRPS34	24.62	38.98	38.85	16.5	53.43	52.61	36.46	62.93	45.35	78.97	47.27	61.3	126.08	422.7	203.94	101.14	132.25	108.48
	SPC25	1.55	3.28	0.35	0.23	1.88	1.78	1.96	2.08	1.14	8.14	7.35	7.12	7.03	0.97	4.07	8.75	9.45	9.24
	PQLC2	10.11	6.42	6.98	2.37	8.25	3.02	2.71	5.47	5.35	11.58	15.49	10.56	22.67	36.97	23.23	15.94	14.79	23.06
	CKS1B	33.07	49.28	27.12	23.11	43.99	30.35	24.11	33.31	24.96	254.32	107.69	130.58	143.55	15.55	58.33	109.7	196.57	381.16
	SEMA7A	2.91	3.45	2.74	5.23	5.84	2.14	8.5	2.18	3.8	9.61	6.28	5.83	4.89	38.76	26.5	12.96	3.99	5.49
	AL441992.1	0.78	2.03	1.21	0	0.98	2.42	1.41	0.66	1.39	7.06	3.3	10.23	2.67	0	1.64	9.74	13.84	9.16
	TLE3	52.49	33.1	18.87	18.2	28.81	21.16	30.54	35.92	32.37	90.87	60.17	79.35	71.93	593.65	123.38	66.67	56.3	55.98
	PRAG1	1.89	2.74	2.31	1.65	9.62	1.77	4.77	5.73	4.26	32.73	10.84	10.93	12.19	26.79	12.64	10.35	5.51	17.45
	THSD8	2.31	6.74	4.42	0.45	9.55	5.01	3.73	6.4	2.88	13.67	21.9	16.81	29	0	16.45	34.22	42.83	26.38
	HIST2H2AA3	63.91	257.39	117.08	108.75	292.27	164.83	132.39	354.5	117.69	1232.65	284.08	296.15	356.72	794.46	454.6	1208.67	2029.88	807.5
	AC010422.3	0	4.66	1.91	3.32	2.5	1.65	2.81	2	3.04	2.27	0.34	8.55	0.44	35.86	18.27	3.65	1.85	1.82
	PPP1R35	16.53	12.19	13.54	7.01	17.97	12.84	9.96	12.98	14.3	31.78	19.9	56.3	33.65	134.67	50.41	14.39	25.96	54.24
	DDT	19.68	63.46	47.82	43.43	66.58	61.31	42.67	59.53	28.24	66.45	79.65	50.16	131.7	731.97	347.68	86.61	127.42	181.39
	AC005229.4	0.61	0.78	1.42	0.46	1.51	0.24	0.8	1.79	0.66	5.42	1.94	1.77	5.55	7.71	1.3	1.11	5.55	2.63
	SNX8	14.15	11.32	13.83	16.59	25.31	10.97	14.39	18.24	12.75	77.12	33.21	43.92	54.67	51	44.63	49.87	28.54	39.82
	DHRS3	120.74	57.98	25.29	30.99	60.28	53.23	33.56	84.15	18.95	311.32	137.73	181.64	323.95	227.81	134.01	158.67	354.33	105.8
	TMEM139	1.18	0.51	0.38	0.51	0.25	0.4	0.15	1.32	0	2.48	0.16	0.66	2.39	1.5	0.49	3.04	0.78	2.82
	RHBDF2	17.4	17.3	3.09	20.65	30.32	14.84	22.62	20.31	31.68	17.22	53.62	83.12	48.23	196.82	146.28	21.62	69.86	36.15
	SRGAP3	3.79	4.79	2.04	2.7	0.45	0.35	2.08	3.1	0.99	3.75	8.38	6.6	3.47	13.44	7.22	7.43	2.66	8.36
	ABCB9	1.41	2.01	2.8	1.4	1.51	1.17	2.19	1.77	0.88	6.01	2.79	2.83	4.24	13.81	5.62	6.75	6.09	3.7
	ZNF524	6.99	13.16	13.7	6.58	10.05	10.37	9.52	19.43	8.01	48.84	22.51	31.27	60	63.69	71.81	24.83	30.58	34.73
	ST20-AS1	1.76	0.74	0.53	0.83	0.84	0.36	0.48	0.84	2.01	3.09	0.44	1.33	1.97	8.73	2.21	0.85	1.03	0.83
	SPOCK2	6.22	2.86	3.45	1.27	2.38	2.65	10.96	2.26	5.28	6.04	13.84	18.32	4.85	14.18	73.06	4.55	6.42	10.98
	LCK	5.1	4.52	1.94	4.6	3.22	2.48	7.37	4.72	4.47	6.88	10.63	34.74	4.32	19.13	52.76	19.1	9.05	11.13
	ZNF687	21.12	6.31	8.51	4.22	12.11	5.56	7.83	10.82	6.15	58.73	32.73	30.64	21.15	44.66	23.21	22.48	21.26	70.87
	PRR7	0	5.04	1.29	1.43	10.18	4.04	4.64	4.26	3.11	3.01	2.53	2.67	21.2	43.67	25.66	5.67	5.74	5.94
	MCM7	36.63	37.62	18.1	15.84	59.21	22.31	24.65	29.53	21.5	123.5	65.02	196.71	86.23	48.98	82.91	163.61	158.19	152.71
	PRSS22	1.19	55.26	0.17	18.77	70.65	26.87	92.21	19.49	35.83	109.53	77.75	83	129.65	445.4	109.31	80.4	75.46	80.59
	CXCL8	17.43	20.96	16.5	110.92	9.37	9.88	9.6	17.31	22.41	21.17	145.27	3.48	448.58	3.4	79.1	138.8	117.27	87.43
	SCIMP	4.31	1.52	0.91	3.4	0.59	0.51	0.71	0.68	1.38	3.43	4.89	23.08	3.1	1.77	10.22	2.86	3.15	3.31
	RENBP	4.94	3.98	3.77	4.19	0.83	1.51	2.17	3.09	2.67	9.86	13.24	19.56	16.22	3.41	19.77	12.44	5.26	10.75
	IGSF9	0.25	7.93	0.52	2.51	28.06	5.97	8.03	6.32	9.29	24.57	8.54	8.6	11.93	104.79	13.16	43.64	12.91	10.54
	AL121832.2	9.53	2.32	3.33	1.56	0.5	1.02	2.95	1.49	1.84	10.74	4.58	1.7	7.39	35.6	4.25	5.02	5.1	6.06
	PPM1N	0.77	2.82	1.39	0.86	2.86	0.5	1.12	3.85	0.22	0.6	1.29	1.48	0.46	5.92	10.03	3.55	12.17	4.71
	ARHGAP33	8.92	5.32	4.25	1.65	2.62	0.5	1.99	0.79	0.83	12.49	2.77	5.02	18.3	42.48	8.35	2.64	3.03	5.94
	TRIP13	2.68	3.27	3.23	0.7	5	2.73	3.46	4.29	1.61	21.78	6.7	12.58	17.81	4.22	4.15	13.99	14.95	16.15
	ST6GALNAC1	1.26	6.82	4.86	3.5	5.81	9.42	4.75	11.45	3.97	10.7	17.06	4.73	30.36	23.4	5.68	29.92	66.67	49.61
	HOXB7	1.28	7.95	7.93	1.12	2	5.03	4.33	7.7	2.83	2.54	26.27	29.27	8.71	24.73	11.78	19.61	24.98	38.65
	PPP2R3B	10.6	14.98	5.83	4.81	13.15	8.75	10.39	11.31	10.41	32.28	19.24	15.77	26.15	101.29	61.8	31.26	22.99	11.65
	CCDC142	18.85	4.34	6.29	8.18	3.56	1.86	2.83	3.51	4.46	18.97	5.35	8.54	6.69	36.47	15.56	6.44	12.64	7.97
	STAG3	10.13	0.76	0.98	1.8	0.34	0.69	0.84	1.04	1.91	2.05	1.45	6.52	0.6	4.09	15.77	11.99	3.09	6.43
	KMT5C	8.87	8.34	8.56	3.74	2.28	2.76	7.48	3.34	2.08	17.94	7.06	7.74	9.79	36.69	20.13	11	13.52	19.41
	HOXA-AS3	0.82	0.54	1.67	0.68	0.26	0.23	0.15	1.87	0.38	4.47	0.66	2.01	2.74	6.55	2.23	1.67	1.57	2.68
	C1orf53	0	0.91	1.73	1.84	2.65	2.65	0.64	3.24	1.56	5.77	4.91	5.09	3.85	22.38	9.11	0.31	4.59	5.46
	NAGLU	16.06	6.77	16.77	6.01	8.71	6.26	7.16	9.55	5.49	14.15	22.47	26.85	15.82	101.91	63.13	17.39	20.41	30.29
	IZUMO4	2.52	1.04	3.33	2.53	0.62	0.8	0.77	0.71	0.53	4.9	2.58	1.04	5.8	8.44	6.71	5.56	2.25	2.6
	BUB1B	0	4.3	0.66	1.4	10.59	3.14	3.04	4.11	2.6	21.98	10.58	11.03	11.08	15.43	14.21	14.17	21.35	11.73
	RAB26	3.26	4.56	0.32	2.2	6.66	0.83	1.65	0.85	3.59	1.17	1.05	4.04	1.75	27.46	5.52	4.71	3.51	6.41
	DIAPH3	0.15	1.47	0	0.76	2.67	1.05	1.82	1.71	0.6	6.19	2.58	3.34	5.17	2.72	1.73	7.11	10.1	3.62
	CXCL17	0.61	33.36	0	9.33	42.84	30.27	47.81	75.29	20.49	108.01	396.18	160.12	275.54	36	34.39	72.45	179.12	191.17
	HMGB3	6.54	9.52	4.1	4.98	31.8	12.71	14.87	17.52	8.29	57.69	61.11	16.58	98.09	5.6	10.75	54.85	49.29	105.07
	CCNJL	3.53	1	1.37	0.62	0.5	0.4	0.52	1.46	0.93	4.71	0.34	5.72	0.29	9.47	12.15	0.87	0.29	2.81
	CCNE2	3.11	5.35	0.44	7.49	7.9	3.07	2.29	5.39	3.83	33.8	20.98	12.17	28.55	0.18	1.01	18.89	22.11	19
	TMC8	9.32	6.68	3.72	5.86	1.93	2.3	5.43	2.69	3.27	5.6	9.92	26.78	9.53	107.24	70.21	5.01	6.47	12.9
	COMMD4	23.41	31.45	31	17.17	32.1	21.6	27.23	28.69	16.71	107.57	74.47	61.76	91.75	218.3	94.16	90.96	102.42	82.33
	PDZK1IP1	0.57	69.91	0.29	12.58	44.41	25.92	126.92	130.95	53.97	114.02	42.96	237.51	310.11	149.01	312.48	230.22	383.06	129.28
	TOR3A	28.39	12.38	16.72	15.07	18.67	8.16	12.61	10.71	10.02	49.46	49.09	48.26	71.5	465.47	122.02	33.9	41.06	58.97
	ABI3	7.31	6.06	12.09	5.41	2.37	4.93	3.69	3.18	3.23	5.25	12.99	35.53	8.17	25.61	54.17	7.93	5.58	12.79
	CCDC184	1.71	1.94	2.23	0.87	0.53	0.52	1.83	1.1	0.56	0	0.23	0.55	7.33	17.78	1.14	5.49	1.66	0.87
	YIF1B	17.46	16.55	11.57	14.1	14.04	16.71	21.01	25.12	11.5	75.66	42.78	34.64	85	94.56	73.82	38.58	64.06	54.39
	PTPRU	57.7	7.74	7.98	4.48	4.87	2.48	11.11	9.61	5.5	38.77	21.46	13.54	56.92	81.71	4.15	22.37	26.06	39.04
	HPS6	4.38	4.62	12.1	4.83	20.31	9.84	12.39	12.29	9.18	15.48	14.69	21.78	23.87	104.64	53.28	21.99	24.87	27.09
	AC092295.2	0.54	0	0.19	0.22	0.61	0.22	0.56	1.15	0.27	2.48	1	3.54	0.88	3.5	0.53	0.72	1.47	1.35
	KDF1	0.95	8.25	0	1.27	20.93	8.73	7.16	13.96	9.42	26.54	18.64	21.51	39	62.62	24.95	22.31	30.25	34.8
	SLC7A7	10.53	3.32	7.76	16.7	2.91	2.4	6.02	2.21	3.05	17.57	16.95	70.56	20.58	7.13	33.58	21.06	10.26	10.94
	JAK3	19	3.23	2.62	12.5	3.75	1.48	4.69	1.57	4.73	4.07	8.36	18.28	2.87	41.52	63.48	5.15	3.87	6.73
	TUSC1	11.5	12.23	15.45	6.62	10.7	7.54	7.93	9.05	6.92	3.35	3.83	7.54	8.84	138.39	50.13	11.93	10.19	25.33
	MAP6D1	0	0.88	1.04	1.83	3.71	0.54	1.3	0.98	0.55	2.72	1.12	1.32	2.57	12.34	9.73	3.21	1.49	6.26
	C16orf74	1.03	9.84	0.26	5.07	26.8	17.91	6.37	17.44	11.89	12.99	6.98	13.86	28.02	168.02	41.23	37.37	36.72	38.71
	P3H4	15.28	3.14	9.37	6.23	5.84	3.17	3.01	7.39	6.77	7.28	11.32	7.29	3.42	119.41	26.38	24.18	6.06	19.92
	ACP2	13.76	12.57	24.11	11.04	12.12	8.15	12.89	8.91	7.18	33.46	37.34	84.38	21.94	75.16	97.99	32.56	33.59	38.66
	HIST2H2AC	241.71	182.29	282.88	108.42	111.38	122.7	114.39	216.01	105.79	460.78	706.96	692.74	675.48	893.41	609.1	574.07	918.23	1399.33
	CSPG5	0.86	0.21	1.47	0.29	0.66	0.16	0.39	0.13	0.35	4.14	2.75	0.28	2.37	2.24	2.45	0.5	2.55	0.95
	LARGE2	0	9.69	0.14	1.94	6.18	4.98	5.56	5.86	2.98	1.11	5.68	15.28	6.55	36.72	6.13	27.9	11.33	17.36
	APOBEC3D	3.5	2.64	2.49	0.92	0.7	1.19	2.4	2.16	1.35	3.17	7.37	17.4	0.19	10.45	5.25	1.7	1.93	10.67
	HIST1H4F	9.13	51.32	36.32	19.16	79.32	43.75	36.55	101.23	27.18	150.94	214.21	228.53	348.69	139.25	495.32	66.99	356.94	47.21
	CYBC1	91.06	23.5	38.9	33.51	15.28	17.11	25.22	23.42	22.8	52.59	68.36	60.7	46.92	285.51	136.08	66.77	83.92	91.11
	IGLV7-43	1.28	4.56	0.69	3.37	0	1.83	4.77	4.49	0.58	1.14	26.65	62.26	1.88	7.04	16.35	4.09	1.9	11.42
	AL021453.1	0.99	1.51	0.22	0.88	0.69	0.3	0.74	1	0.73	2.47	0.82	0.91	2.46	9.24	2.64	1.18	1.27	2.39
	C19orf25	15.3	7.63	12.37	7.99	12.95	6.81	4.81	11.37	5.96	27.59	15.97	13.91	27.18	57.01	54.39	18.73	39.49	15.21
	HHLA3	4.56	2.57	4.63	1.65	1.57	0.88	0.84	2.97	2.99	11.14	19.42	15.06	24.77	2.75	7.38	5.76	5.24	10.23
	PWWP2B	3.25	9.27	6.9	3.84	13.55	18.63	10.42	14.06	8.38	21.17	15.95	16.5	43.99	126.89	49.95	20.13	16.76	28.52
	ARHGEF1	48.73	24.94	20.75	22.92	30.93	16.71	25.69	16.49	22.78	41.11	35.27	59.59	42.21	287.75	187.78	32.96	48.55	54.54
	KCNJ11	0.31	0.82	0.53	0.43	1.79	1.06	0.55	0.2	2.65	0.54	0.62	1.01	2.86	2.87	2.49	6.06	0.24	4.75
	CDH3	86.38	28.59	25	7.8	72.64	11.58	47.54	22.1	47.89	24.31	19.11	283.11	257.83	136.9	191.11	41.04	178.67	181.32
	ZAP70	5.53	2.46	2.05	4.43	2.19	1.94	5.25	3.32	5.02	4.28	6.91	15.39	0.83	17.43	47.16	1.73	4.27	6.33
	CDCA7	4.78	13.01	0.64	1.35	5.66	3.84	3.55	6.41	2.94	16.1	5.05	23.44	12.97	15.46	11.43	23.67	30.39	43.73
	SLC39A3	18.94	17.78	27.91	8.94	19.47	16.59	11.92	14.87	15.91	35.41	23.79	25.71	34.25	143.76	55.03	42.16	39.39	16.64
	AC034231.1	0	0.34	0.82	1.39	1	0	0	0.67	0.35	6.35	0	1.34	1.99	0.8	1.67	2.48	1.52	2.2
	RAB40C	10.9	15.18	10.65	5.01	11.44	12.93	9.2	18.51	11.52	34.27	15.53	26.84	47.06	118.99	21.81	30.19	24.14	35.3
	SIGLEC7	2	1.04	1.08	4.71	0.29	0.93	0.94	0.29	2.04	2.65	3.12	10.13	4.88	1.62	5.66	3.16	1.88	2.28
	CD82	14.3	130.72	15.85	20.27	138.96	119.38	123.64	160.62	91.31	943.41	240.55	300.13	393.05	263.42	167.03	259.75	321.63	199.02
	DCST1-AS1	0	2.58	0.23	0.4	0.38	1.25	0.21	0.95	1.01	6.57	2.04	3.49	3.27	0.44	0.46	2.24	7.19	9.62
	C15orf48	2.12	23.07	1.48	20.32	16.03	23.01	70.99	45.58	34.55	59.26	83.26	144.03	180.28	35.52	109.13	268.21	180.89	30.4
	FOXQ1	0	29.54	0.14	3.55	28.04	19.04	6.53	17.29	7.23	64.28	59.25	42.98	71.79	68	47.81	48.58	21.85	62.18
	SLC27A3	38.48	17.35	31.52	19.36	12.84	9.63	12.04	13.09	5.27	17.75	7.95	22.35	20.92	109.5	40.57	11.59	25.07	69.81
	PCSK4	3.79	2.59	0.93	0.91	0.97	0.41	1.03	0.76	0.35	4.08	2.01	2.32	0.93	40.71	2.91	0.66	0.58	2.66
	RBCK1	49.35	35.02	48.37	23.97	33.26	27.65	35.04	35.8	23.42	101.55	95.94	111.17	112.98	583.49	132.25	102.36	56.84	117.39
	AL451085.2	1.95	0.33	2.31	6.95	1.32	0.5	0.59	1.46	1.48	7.45	3.25	3.14	2.83	19.56	3.33	3.96	2.54	17.38
	VPS9D1-AS1	0.83	1.2	0	1.54	5.07	1.23	1.24	1.65	3.49	2.53	3.97	2.11	9.08	18.17	6.81	4.03	0.92	6.88
	FAM229A	4.95	1.28	1.31	1.32	0.47	0.96	1.51	1.31	0.39	2.44	1.5	1.96	1.13	20.9	6.6	2.33	0.75	11.37
	TSEN54	19.64	15.37	8.95	12.87	20.96	11.21	17.95	12.7	12.89	27.37	21.52	43.88	36.6	180.96	101.22	33.74	32.09	43.42
	MIB2	39.15	39.45	24.04	16.09	20.42	19.24	27.57	32.01	16.31	26.06	17.47	65.08	112.93	422.97	163.27	52.53	77.81	92.63
	AL117332.1	5.05	0.5	0.76	2.69	0.97	0.13	0.35	0.16	1.04	1.81	1.1	0.89	2.1	13.22	4.89	2.98	2.18	3.14
	HIST2H2BE	42.43	45.22	39.73	11.63	36.84	25.46	26.03	61.56	26.03	240.92	156.98	194.92	161.07	10.67	27.12	127.61	261.03	261.56
	SELENOH	60.98	59.16	52.06	57.24	60.93	67.37	38.63	64.57	39.8	114.84	149.66	136.55	173.12	574.81	259.24	90.08	102.28	223.94
	AL358852.1	1.06	0.29	1.06	1.19	1.05	0.33	0	1.33	0.27	0.34	0.41	0.43	1.84	10.3	3.32	1.75	1.09	0.83
	MGAT4B	28.36	23.68	29.27	33.26	55.16	32.01	29.88	38.14	28.98	109.86	63.01	45.46	80.13	420.58	149.43	62.85	86.1	87.17
	HIST1H2BB	1.31	20.28	4.95	9.13	46.79	16.75	10.93	60.01	14.25	142	43.45	63.24	174.52	0	128.22	285.84	7.73	18.06
	NDC80	1.86	2.67	1.13	2.19	4.82	2.41	3.01	4.19	1.19	22.73	10.64	10.89	9.84	3.49	2.69	11.83	25.91	19.2
	BUB1	2.15	6.9	0.52	3.27	6.34	2.92	3.21	4.7	2.2	15.31	10.22	13.31	16.21	1.48	3.54	15.52	24.98	9.25
	JAG2	3.5	13.98	10.89	4.7	22.49	7.73	13.25	15.79	14.21	1.08	3.48	9.07	4.4	104.57	41.79	30.27	30.72	19.66
	KCNS3	6.68	4.9	2.65	2.76	3.47	3.24	3.65	4.05	2.92	1.17	3.79	3.51	2.24	40.4	30.62	16.81	40.15	26.81
	FANCG	17.86	10.14	7.84	5.9	7.45	3.84	8.79	8.91	4.99	28.32	7.69	23.99	19.82	140.83	37.73	30.32	16.27	20.52
	PLD3	112.34	84.33	191.17	83.38	76.32	73.79	103.26	103.13	69.66	201.57	196.48	373.6	281.57	715.63	554.07	209.64	191.06	196.53
	FHAD1	4.38	2.31	0.09	1.19	0.66	1.11	0.44	1.11	1.29	4.07	1.06	1.72	5.37	4.86	12.54	2.97	1.07	3.2
	GET4	18.88	8.82	11.27	20.1	23.69	11.87	12.3	17.23	15.37	57.08	22.32	21.61	53.6	175.51	80.99	38.2	30.61	40.53
	ADCK5	7.07	3.43	4.79	3.68	3.31	3.04	4.56	5.14	2	13.77	6.27	8.29	16.03	21.2	14.58	9.89	12.05	13.33
	ARFGEF3	0.53	0.6	1	0.8	1.96	0.51	1.02	0.52	0.77	13.12	4.74	1.01	7.93	1.06	0.12	1.14	2.23	4.02
	MARVELD3	1.44	4.97	0.4	0.9	8.61	2.17	2.34	2.6	3.62	5.46	10.8	5.72	7.28	21.61	9.68	14.55	9.39	41.05
	ARPC1B	104.6	50.21	129.1	92.48	54.41	45.84	53.9	55.4	63.47	101.84	141.86	453.16	175.2	257.43	430.09	206.7	173.27	252.4
	REPIN1	27.9	21.53	35.32	13.44	28.75	14.99	15.55	22.4	18.4	78.25	26.19	56.22	73	157.71	168.14	42.7	20.46	107.91
	MRPS12	12.08	18.67	19.5	17.71	46.25	26.14	20.84	25.24	19.76	39.7	38.62	29.26	68.74	223.89	130.21	57.34	62.31	83.36
	DOC2B	18.81	5.32	5.49	8.46	7.3	1.98	7.57	1.88	7.59	2.72	8.26	16.21	4.03	31.43	37.51	25.29	36.89	17.51
	HELLS	22.03	10.8	1.27	6.64	9.86	5.93	6.82	4.43	3.95	43.24	28.12	37.33	17.92	25.94	14.1	57.33	56.84	33.4
	CIB1	33.53	44.84	29.61	30.98	46.72	33.08	33.12	37.71	17.08	227.37	131.58	168.3	139.57	51.33	118.55	88.5	231.25	148.09
	CHST14	12.89	5.34	10.95	2.86	4.35	4.57	4.33	6.13	3.51	11.23	10.14	16.54	3.26	65.98	14.26	9.3	9.77	23.89
	SLAMF7	7.15	5.26	2	3.98	7.86	3.95	11.05	5.89	9.31	32.56	15.54	80.72	4.21	5.38	45.01	5.49	15.44	12.66
	RHBDD2	32.01	23.6	20.87	11.99	23.57	13.84	18.98	24.44	15.55	78.33	43.24	69.09	47.91	131.86	63.74	50.22	60.55	59.26
	RUSC1	13.7	20.48	12.36	8.49	36.51	16.44	20.65	17.76	23.98	127.34	56.32	45.44	87.61	211.54	66.99	30.28	59.84	49.26
	MYRF	4.62	0.47	6.3	1.29	0.34	0.3	0.36	0.88	1.11	0.73	0.34	0.63	0.24	6.39	6.4	6.98	3.11	13.77
	RPS6KA4	13.7	11.19	13.44	15.31	35.44	14.47	16.02	18.17	19.33	63.52	19.49	38.45	59.49	129.04	81.53	55.21	63.86	35.13
	VPS9D1	9.46	7.4	6.84	4.78	7.7	5.06	7.03	7	4.19	18.17	14.2	32.65	22.91	33.93	35.55	12.77	14.43	24.14
	MIS18A	4.49	3.36	2.91	2.88	4.73	4.6	4.95	4.36	2	21.89	10.79	9.91	20.33	7.51	8.58	15.64	24.05	14.74
	ABHD14A-ACY1	3.53	0.29	0.74	4.22	0.66	0.59	0.38	0.8	0.66	2.97	0.7	2.73	0.75	5.98	3.95	1.55	0.77	0.65
	MLST8	19.78	20.66	18.75	11.98	22.55	15.97	17.94	29.84	15.05	43.96	32.07	25.39	54.91	189.81	50.54	36.7	39.34	42.14
	C1orf159	8.71	5.65	3.61	4.65	7.97	5.73	4.21	5.3	5.27	15.63	14.09	14.79	21.75	65.98	28.3	11.24	11.93	15.37
	ECI1	31.94	32.75	30.3	16.37	38.83	27.77	24.6	26.38	16.12	35.1	35.02	49.99	78.94	199.45	155.86	66.12	74.81	150.5
	MYPOP	4.67	2.21	2.9	1.89	2.29	2.51	1.75	2.47	2.73	5.82	6.06	8.13	12.34	17.7	11.85	4.24	4.77	9.54
	SLC39A1	68.63	42.03	59.52	48.32	41.32	30.04	35.5	40.08	43.46	197	94.8	136.02	118.86	454.48	196.49	85.99	111.3	327.94
	PRF1	3.61	3.32	4.44	1.87	3.02	3.99	13.51	4	6.56	10.23	5.1	33.74	2.05	12.15	61.8	1.58	15.76	6.81
	STEAP3	6.24	9.27	3.39	2.48	15.43	7.15	8.67	11.45	9.33	24.06	19.83	25.13	16.57	50.22	25.35	28.35	62.29	47.22
	GHDC	10.7	9.39	10.92	5.28	4.75	3.8	6.68	6.09	4.94	13.43	12.59	24.63	8.94	68.21	30.41	15.98	14.8	9.47
	PEX11G	0.91	3.65	1.19	1.24	1.54	1.95	2.28	2.51	1.79	6.07	6.02	3.82	1.12	30.41	6.46	2.98	5.32	4.29
	KIF26B	5.73	0.22	0.37	1.29	0.45	0.64	0.59	0.5	1.92	0.7	6.2	2.83	5.87	3.46	3.73	9.77	1.06	1.21
	GZMB	3.41	3.9	2.89	6.16	3.53	3.94	15.27	2.25	9.05	20.16	8.67	46.13	4.68	1.8	48.7	1.34	24.59	23.2
	AGAP2	2.23	0.75	0.83	1.66	1.1	0.51	1.88	1.03	1.79	2.52	2.85	6.57	5.5	5.12	11.55	1.44	2.13	1.38
	SIVA1	68.14	49.3	46.29	52.93	49.27	53.3	38.86	50.76	28.54	87.17	59.11	74.07	126.41	602.32	242.62	169.69	148.94	175.84
	TMEM121	1.37	2.14	2.02	2.21	1.22	0.9	1.11	0.46	0.79	0.12	0.69	0.26	0.91	11.84	9.22	3.77	2.18	8.3
	FOXP4	11.26	4.59	7.43	3.84	13.03	2.8	5.8	2.23	5.02	10.82	16.9	20.25	15.47	40.36	20.53	19.38	5.37	32.51
	CENPX	24.45	32.06	21.66	26.84	37.57	25.44	18.64	35.62	20.37	72.39	151.34	41.32	124.6	168.62	78.98	85.8	110.61	190.35
	ABCG1	3.8	5.27	3.29	8.96	4.37	2.44	3.27	5.54	4.65	6.22	6.82	17.56	6.61	18.93	30.36	31.84	14.36	17.82
	SHROOM1	14.15	5.76	4.53	8.25	6.37	4.18	4.02	7.03	4.02	20.68	9.84	3.43	10.82	72.93	4.85	7.02	11.15	11.96
	LINC00857	1.28	0.33	2.05	0.14	0.64	2.43	0.48	0.82	1.95	8.64	5.33	3.71	2.64	1	0.15	10.2	10.21	1.65
	LDHD	0.52	2.28	4.55	0.14	1.94	0.83	2.69	2.84	1.24	3.51	15.97	6.06	5.42	14.16	4.43	14.94	6.36	14.52
	TMEM198	1.36	1.11	3.06	0.93	0.31	0.52	0.67	0.43	0.42	1.5	3.18	0.54	1.14	25.17	2.24	2.61	0.7	0.99
	FERMT3	23.38	5.28	5.51	18.24	5.52	6.15	7.87	7.32	7.97	9.98	15.52	67.34	18.14	20.55	68.46	16.41	13.65	13.38
	RAB20	11.63	3.69	4.6	10.38	3.39	3.65	2.83	3.25	3.28	8	16.43	36.05	13.81	18.62	27.28	14.8	7.68	25.48
	EME1	2.81	1.76	0.89	2.43	0.7	1.14	0.75	0.76	0.87	4.99	1.92	4.16	2.43	0.53	2.59	5.76	6.1	3.37
	EYA2	15.53	23.58	4.53	3.04	5.86	25.21	11.9	20.87	4.28	155.29	90.81	56.98	93.28	13.15	6.79	6.1	42.45	61.63
	GSDMB	8.29	1.02	0.88	5.33	0.64	1.61	2.11	1.9	1.41	13.15	28.09	22.47	12.89	7.93	6.39	5.53	16.14	16.03
	MND1	0.63	2.97	0.32	1.1	2.52	1.96	0.86	1.84	0.59	6.83	3.68	4.75	10.12	0	0.93	13.44	11.14	6.81
	PTAFR	6.96	5.87	4.87	7.2	15.67	2.72	4.33	3.73	6.05	5.7	17.56	49.73	23.93	17.66	34.13	12.41	25.87	10.13
	IMP3	25.61	41.68	27.21	20.79	74.49	45.79	39.22	72.62	45.83	110.47	53.04	75.12	140.24	465.33	117.48	83.5	110.35	82.17
	DOLPP1	4.94	7.55	4.81	2.85	11.35	7.78	5.31	11.41	9.01	32.15	7.38	32.88	16.6	55.38	22.54	16.78	29.27	25.11
	EFNA1	20.64	99.1	14.56	11.02	47.58	23.2	38.46	57.07	34.14	385.1	134.94	65.97	128.08	76.51	48.44	103.86	259.09	123.06
	HLA-DMB	25.8	18.54	27.47	32.58	6.95	14.03	18.47	19.31	8.01	37.95	102.46	336.22	29.22	9.36	125.74	47.47	36.58	96.28
	DEDD2	16.18	35.93	12.67	9.64	34.53	13.2	21.19	19.04	16.74	40.92	20.47	28.17	69.9	517.24	184.8	40.44	40.32	28.46
	SULT1A3	19.05	2.42	7.36	11.78	3.31	1.54	1.5	6.23	4.99	14.65	1.36	6.79	4.44	53.19	29.77	11.53	28.13	29.13
	MARCKSL1	50.99	21.36	28.8	21.18	13.64	11.08	19.21	12.77	15.25	10.23	53.8	104.26	57.34	74.52	96.24	61.54	13.74	195.65
	C1orf35	6.72	10.72	10.48	3.46	9.13	5.98	6.89	11.92	5.5	24.15	13.02	11.64	35.62	106.29	21.42	15.68	20.96	29.74
	FERMT1	1.19	9.01	1.58	4.27	15.78	11.64	11.12	17.88	10.71	82.83	18.71	18.33	23.49	34.71	15.47	62.29	57.93	14.29
	ARMC7	4.44	3.62	2.27	2.39	5.31	1.94	1.7	6.33	2.68	6.91	12.64	17.74	11.57	43.19	16.47	11.14	10.44	14.99
	LASP1	33.42	20.39	38.18	15.64	26.48	18.24	36.8	24.75	24.57	61.22	69.71	122.25	62.35	216.99	127.28	70.63	70.39	86.14
	MAGEF1	14.49	11.81	24.05	7.17	15.34	9.17	10.06	15.87	12.89	26.82	30.75	19.72	11.49	75.81	34.78	50.44	63.28	133.24
	TMEM134	38.14	60.06	19.04	31.19	69.33	43.19	42.79	67.28	29.51	82.71	75.83	115.02	163.66	655.57	349.29	50.31	126.4	136.49
	KIF23	1.04	3.53	3.61	2.9	7.69	2.61	3.12	5.67	4.68	45.99	9.06	13.58	17.17	2.97	4.85	19.16	23.74	15.44
	ZDHHC12	1.94	32.49	12.64	7.84	35.2	28.4	23.68	47.73	16.28	138.31	25.49	79.85	85.56	807.76	188.34	63.43	101.24	84.51
	TIMM29	8.81	9.35	11.45	1.07	9.38	6.86	5.32	11.95	6.28	14.53	7.31	9.37	17.13	81.66	27.23	13.93	22.33	17.51
	SDF2L1	26.45	10.84	18.67	16.32	16.39	20.06	10.25	16.8	15.04	27.21	34.4	24.21	59.44	136.84	93.62	44.79	27.05	59.31
	RBM42	35.33	35.34	52.15	10.94	50.01	29.5	36.76	31.76	35.66	59.69	53.64	54.15	97.81	398.65	156.89	61.38	63.04	77.46
	ZNF575	1.94	1.16	1.1	0.29	0.7	0.34	0.72	0.77	0.44	1.7	1.24	1.75	1.12	8.49	3.68	0.32	0.34	1.34
	IRF2BPL	31.98	18.37	24.47	6.38	18.85	8.33	19.75	21.96	13.52	18.73	25.28	40.78	41.01	148.57	89.83	41.3	45.29	42.44
	TMEM161A	17.5	10.49	16.59	8.45	8.76	11.54	10.59	12.84	11.86	11.69	18.94	13.36	36.04	90.23	57.8	34.54	29.89	32.43
	FAAP20	28.48	22.2	30.29	20.11	21.65	13.78	12.74	18.58	14.85	22.31	58.27	46.97	78.05	310.83	144.99	35.4	27.51	70.38
	RNF207	12.95	5.3	3.96	5.49	9.23	3.08	4.55	6.32	9.4	42.1	13	28.25	12.8	94.85	21.95	9.77	29.33	21.69
	CCL5	9.39	22.09	9.76	6.56	8.21	18.53	61.04	24.15	20.24	38.6	71.85	257.14	10.75	17.69	190.85	7.32	37.95	44.28
	APOBR	2.65	0.91	0.79	2.54	1.14	0.65	3.11	1.36	1.61	1.85	2.64	7.95	4.75	10.32	11.77	2.48	1.43	1.91
	INTS1	28.68	13.36	19.83	13.17	29.5	11.38	18.31	18.27	18.16	67.94	22.91	29.42	45.52	174.46	92.54	35.77	32.7	29.12
	STOML1	6.13	4.67	18.84	6.89	11.8	4.84	5.01	8.54	5.89	25.91	10.47	20.25	18.05	83.03	43.53	14.05	22.03	18.37
	LYL1	6.21	2.33	10.58	5.04	0.48	1.94	2.26	2.26	2.49	4.85	7.33	14.68	5.71	33.75	18.03	6.18	4.11	13.01
	2025-03-09	2.84	4.21	3.79	3.46	8.92	2.56	5.67	4.12	4.57	5.76	9.41	13.72	14.41	21.89	15.93	8.39	13.32	18.45
	LY6G5C	0.99	0.76	0.58	0.21	1.9	0.26	0.52	0.63	0.37	1.43	1.33	1.5	1.02	3.9	2.74	0.96	0.85	9.89
	ZFP64	4.82	6.34	9.22	1.83	14.26	3.77	6.17	8.89	5.53	21.41	11.94	12.23	14.06	34.78	20.96	38.47	29.96	27.08
	SLC2A9	8	6.34	3.36	5.53	8.92	4.57	8.78	14.23	5.78	88.84	16.11	35.08	15.03	33.64	21.96	25.43	29.65	7.98
	MMP14	110.85	57.8	119.2	38.71	69.96	44.68	80.15	61.16	68.77	85.79	128.13	330.29	215.19	467.39	304.98	231.63	218.96	151.8
	PCK2	10.01	8.07	5.29	4.23	18.76	6.53	8.09	9.62	8.13	27.45	18.83	28.34	37.38	25.4	40.99	30.89	27.18	38.47
	ANO9	1.5	5.46	0.18	1.8	6.38	3.11	5.04	5.53	2.7	13.87	8.24	10.4	8.21	17.16	9.67	18.06	28.35	9.05
	SBNO2	130.57	39.88	19.19	44.08	45.64	13.55	25.63	16.5	35.03	67.99	59.66	90.04	88.93	200.36	194.17	58.34	94.18	43.43
	PTTG1	5.34	34.1	1.51	5.89	39.23	20.05	21.71	32.1	22.48	90.78	58.21	88.14	95.54	10.45	75.65	106.05	173	103.6
	MELK	0.34	5.49	0.17	2.09	8.04	3.83	4.22	5.04	2.12	24.03	8.43	21.84	21.5	6.78	5.36	23.52	15.5	9.69
	THAP3	18.78	7.99	15.42	5.82	8.64	5.89	5.07	10.24	5.4	16.96	12.13	13.95	22.79	49.71	43.92	9.07	18.17	25.94
	GSDMD	43.27	19.6	38.96	32.45	18.52	20.04	21.07	19.94	15.28	39.71	55.2	92.71	36.63	318.3	202.43	48.28	63.81	78.3
	SNAI3	1.58	0.34	0.87	0.69	0.41	0.53	1.57	0.56	0.51	0.83	0.7	3.47	0.78	4.38	5.36	1.64	1.2	3.32
	CEBPA-DT	1.98	1.1	1.42	0	0.44	0.96	0.68	1.98	0.99	2.31	2.15	1.47	3.55	12.33	1.73	1.54	1.21	4.23
	AC009126.1	1.81	1.1	1.05	1.25	0.97	0.48	1.09	2.29	0.64	0.62	1.57	1.98	2.12	10.38	3.44	1.2	3.36	2.08
	RABEP2	10.8	12.11	8.43	7.07	10.98	7.59	12.86	16.29	12.21	16.36	14.95	14.67	24.01	92.22	32.66	20.84	30.39	37.06
	LOX	10.44	2.12	3.89	14.01	3.26	1.79	6.8	2.62	17.83	7.29	14.34	21.46	2.76	95.12	49.17	8.9	115	35.82
	MSR1	11.13	6.32	7.33	43.16	6.46	8.21	7.47	4.92	12.5	27.57	33.94	181.26	36.65	12.18	14.48	44.56	44.12	13.08
	JOSD2	16.42	18.72	26.07	12.05	18.89	20.12	18.81	13.72	12.89	53.08	39.46	37.08	83.57	110.57	94.16	35.34	50.41	35.83
	CHEK1	2.03	10.26	2.83	3.77	9.53	3.08	4.23	7.53	4.82	33.01	17.84	12.38	25.22	26.98	6.38	36.46	43.46	12.46
	DOK2	7.02	5.91	4.05	7.66	3.23	3.44	4.06	3.84	2.96	3.47	8.99	22.4	8.59	35.74	58.66	7.42	4.93	8.06
	IGHV1-24	11.61	1.02	1.24	11.16	1.48	0.82	6.44	7.55	4.72	1.26	18.86	7.18	7.36	69.79	2075.3	3.15	29.58	29.79
	TTC6	0.11	0.39	0	0.1	0.47	0.83	0.89	0.33	1.33	0.79	0.5	1.06	0.58	4.12	0.94	1.42	1.39	5.04
	ELMO3	1.17	9.04	0.43	2.57	10.35	5.93	6.27	8.92	4.4	10.88	6.78	12.56	20.41	34.47	16.02	18.97	29.53	28.47
	FANCE	3.25	5.91	4.45	1.6	8.84	4.79	3.97	9.36	5.59	13.04	6.89	7.77	11.27	46.08	14.9	28.55	8.84	24.76
	RNPEP	19.02	24.42	18.53	14.62	27.05	25.45	26.3	25.45	17.29	36.76	21.15	49.79	56.09	305.37	65.91	49.5	69.67	62.9
	TNK2	15.29	14.16	11.18	7.8	32.31	18.13	19.92	26.65	21.14	30.83	11.34	38.57	36.4	342.86	92.59	66.75	34.78	39.03
	HEXIM2	6.16	2.82	5.79	8.86	2.43	2.18	2.3	5.4	2.33	8.14	6.77	9.92	6.66	46.19	12.96	3.5	10.8	10.06
	TRIM59	2.89	2.35	4.18	2.37	5.69	1.37	1.98	3.95	3.2	8.07	8.95	17.46	3.12	9.94	7.95	11.56	40.22	14.1
	LMNB2	16.58	20.18	16.27	5.62	59.39	25.93	20.05	31.26	27.08	68.62	23.04	39.77	49.13	159.05	124.95	87.45	101.09	31.62
	PTGES	19.23	8.84	1.89	7.91	3.38	3.97	3.75	5.31	5.69	5.41	0.99	6.64	11.2	51.2	23.59	7.81	32.64	36.56
	ENTPD2	1.3	0.4	0.65	1.47	0.89	0.73	0.57	0.46	1.21	1.23	0.13	0.53	1.76	5.72	1.17	2.32	2.71	3.84
	DECR2	8.61	6.96	7.43	6.11	7.32	4.1	5.29	5.89	3.52	6.32	11.18	7.27	8.78	115.45	14.98	9.67	10.17	24.93
	C10orf95	0.95	0.1	0.23	1.24	0.98	0.08	0.73	0.67	0.82	1.86	0.33	1.07	1.64	7.03	1.59	2.18	1.33	0.99
	ABCA3	3.86	1.87	4.21	1.93	2.06	0.7	2.22	2.07	1.9	1.94	0.84	5.97	9.47	2.2	9	4.52	16.74	10.11
	BSCL2	14.85	22.12	29.67	8.02	7.23	10.49	15.97	37.74	9.72	32.24	58.9	81.71	88.1	128.59	117.17	20.48	71.94	112.65
	SPR	7.97	10.79	13.97	5.95	9.59	7.75	7.39	11.93	7.11	11.67	10.18	11.92	7.89	139.26	26.86	34.31	39.59	41.89
	GTPBP3	11.08	7.16	6.46	4.93	10.73	4.99	5.78	5.55	10.37	16.14	9.82	11.3	16.2	98.86	38.44	14.86	22.03	17.01
	ADCK2	6.03	13.3	9.96	6.1	22.58	16.64	14.86	18	14.63	35.02	11.13	20.98	38.77	147.66	41.14	28.95	38.44	34.91
	CLDN23	1.24	5.46	0.91	2.03	6.89	3.81	5.96	2.82	4.44	2.35	14.58	11.83	1.01	48.48	12.38	8.94	2.89	12.7
	BLOC1S3	3.57	2.01	1.99	0.67	4.05	1.19	2.88	3.66	1.94	10.18	8.54	9.71	9.82	207.79	29.23	7.45	7.13	7.65
	CEP19	2.13	1.1	2.09	0.4	0.75	1.16	1.22	1.67	0.93	1.19	1.78	1.43	1.48	7.12	6.17	4.84	4.97	9.69
	C17orf100	2.14	1.74	0.19	1.36	1.92	0.84	0.69	2.46	0.76	1.44	2.07	2.95	1.29	19.44	4.83	1.11	3.78	4.93
	FKBP6	2.66	1.96	0.37	0.61	2.11	0.91	0	0.84	0	1.34	0.23	0.78	0.66	0.73	2.03	4.07	4.25	1.39
	CHST1	1.98	1.47	1.37	1.42	1.66	1.04	2.97	2.02	1.04	0.48	4.94	0.6	0.76	16.4	5.68	13.49	0.28	8.62
	AC016065.1	1.91	1.78	1.42	1.25	1.83	2.01	0.86	1.69	0.5	4.88	11.09	5.2	12.67	6.52	4.36	4.2	1.78	8.57
	TRIM73	9.79	2.46	1.15	1.63	1.59	0.76	1.26	1.44	1.55	3.54	1.61	4.29	1.24	18.98	9.43	6.87	12.93	7.65
	RTN1	3.08	0.58	2.2	2.72	0.71	0.65	1.44	1.49	1.41	1.24	4.23	14.43	1.14	7	10.18	3.8	4.88	1.56
	DDIAS	0.9	2.58	1.02	0.62	1.96	1.57	0.86	2.76	2.22	6.38	3.48	4.42	11.18	5.05	5.29	11.8	12.51	1.2
	IL2RA	0.95	0.83	2.77	8.84	1.29	0.25	0.81	0.62	0.29	4.24	4.82	10.74	2.55	0.47	8.2	4.32	8.08	3.45
[truncated: 16,631 more rows]

[truncated: 8 more sheets: Fig.S5, Fig.S6, Fig.S7, Fig.S8, Fig.S9, Fig.S10, Fig.S15, Fig.S16]
